# Supplementary material for: Comparative Analysis of Intra- and Inter-Specific Genomic Variability in the Peach Potato Aphid, Myzus persicae
Source: Insects. 2019 Oct 22;10(10):368. doi: 10.3390/insects10100368 (PMC6835256; doi:10.3390/insects10100368)
Supplement: Supplementary file 1 [file insects-10-00368-s001.zip]

Archive with 2 entries (2 files):
- Suppl_Tab2_Myzus genomes CLONES_master r gene set table_top one syntenlog.xlsx
- Suppl_Tab1_Myzus genomes_AP master gene set table_top one syntenlog.xlsx
