# Supplementary material for: Comparative Analysis of Intra- and Inter-Specific Genomic Variability in the Peach Potato Aphid, Myzus persicae
Source: Insects. 2019 Oct 22;10(10):368. doi: 10.3390/insects10100368 (PMC6835256; doi:10.3390/insects10100368)
Supplement: Supplementary file 1 [file insects-10-00368-s001.zip › Suppl_Tab2_Myzus genomes CLONES_master r gene set table_top one syntenlog.xlsx]

## Sheet: 53456_53455_40_4_collinear_last
#COUNTS	ORG: Myzus persicae	ORG: Myzus persicae	CHR: Myzus persicae	CHR: Myzus persicae	GEvo link
1.1	MYZPE13164_0_v1.0_000000100.1	MYZPE13164_G006_v1.0_000104770.1	Mp1087439_TGAC_V1.1_scaffold_1	scaffold_306	https://genomevolution.org/coge//GEvo.pl?;fid1=2252575280;ref2=0;dr2up=160000;dr2down=160000;fid2=2252787473;dr1up=160000;dr1down=160000;num_seqs=2;autogo=1
1.1	MYZPE13164_0_v1.0_000000110.1	MYZPE13164_G006_v1.0_000104780.1	Mp1087439_TGAC_V1.1_scaffold_1	scaffold_306	https://genomevolution.org/coge//GEvo.pl?;fid1=2252575292;ref2=0;dr2up=130000;dr2down=130000;fid2=2252787485;dr1up=130000;dr1down=130000;num_seqs=2;autogo=1
1.1	MYZPE13164_0_v1.0_000000120.2	MYZPE13164_G006_v1.0_000104820.1	Mp1087439_TGAC_V1.1_scaffold_1	scaffold_306	https://genomevolution.org/coge//GEvo.pl?;fid1=2252575309;ref2=0;dr2up=250000;dr2down=250000;fid2=2252787494;dr1up=250000;dr1down=250000;num_seqs=2;autogo=1
1.1	MYZPE13164_0_v1.0_000000020.2	MYZPE13164_G006_v1.0_000104690.2	Mp1087439_TGAC_V1.1_scaffold_1	scaffold_306	https://genomevolution.org/coge//GEvo.pl?;fid1=2252575209;ref2=0;dr2up=250000;dr2down=250000;fid2=2252787395;dr1up=250000;dr1down=250000;num_seqs=2;autogo=1
1.1	MYZPE13164_0_v1.0_000000030.1	MYZPE13164_G006_v1.0_000104700.1	Mp1087439_TGAC_V1.1_scaffold_1	scaffold_306	https://genomevolution.org/coge//GEvo.pl?;fid1=2252575214;ref2=0;dr2up=240000;dr2down=240000;fid2=2252787404;dr1up=240000;dr1down=240000;num_seqs=2;autogo=1
1.1	MYZPE13164_0_v1.0_000000140.1	MYZPE13164_G006_v1.0_000046950.1	Mp1087439_TGAC_V1.1_scaffold_10	scaffold_153	https://genomevolution.org/coge//GEvo.pl?;fid1=2252575356;ref2=0;dr2up=90000;dr2down=90000;rev2=1;fid2=2252748048;dr1up=90000;dr1down=90000;num_seqs=2;autogo=1
1.1	MYZPE13164_0_v1.0_000000150.2	MYZPE13164_G006_v1.0_000046940.1	Mp1087439_TGAC_V1.1_scaffold_10	scaffold_153	https://genomevolution.org/coge//GEvo.pl?;fid1=2252575365;ref2=0;dr2up=80000;dr2down=80000;rev2=1;fid2=2252748038;dr1up=80000;dr1down=80000;num_seqs=2;autogo=1
1.1	MYZPE13164_0_v1.0_000000150.1	MYZPE13164_G006_v1.0_000046940.1	Mp1087439_TGAC_V1.1_scaffold_10	scaffold_153	https://genomevolution.org/coge//GEvo.pl?;fid1=2252575361;ref2=0;dr2up=80000;dr2down=80000;rev2=1;fid2=2252748038;dr1up=80000;dr1down=80000;num_seqs=2;autogo=1
1.1	MYZPE13164_0_v1.0_000000160.5	MYZPE13164_G006_v1.0_000046920.1	Mp1087439_TGAC_V1.1_scaffold_10	scaffold_153	https://genomevolution.org/coge//GEvo.pl?;fid1=2252575389;ref2=0;dr2up=180000;dr2down=180000;rev2=1;fid2=2252748000;dr1up=180000;dr1down=180000;num_seqs=2;autogo=1
1.1	MYZPE13164_0_v1.0_000000160.2	MYZPE13164_G006_v1.0_000046920.1	Mp1087439_TGAC_V1.1_scaffold_10	scaffold_153	https://genomevolution.org/coge//GEvo.pl?;fid1=2252575375;ref2=0;dr2up=80000;dr2down=80000;rev2=1;fid2=2252748000;dr1up=80000;dr1down=80000;num_seqs=2;autogo=1
1.1	MYZPE13164_0_v1.0_000000160.4	MYZPE13164_G006_v1.0_000046920.1	Mp1087439_TGAC_V1.1_scaffold_10	scaffold_153	https://genomevolution.org/coge//GEvo.pl?;fid1=2252575383;ref2=0;dr2up=140000;dr2down=140000;rev2=1;fid2=2252748000;dr1up=140000;dr1down=140000;num_seqs=2;autogo=1
1.1	MYZPE13164_0_v1.0_000000160.3	MYZPE13164_G006_v1.0_000046920.1	Mp1087439_TGAC_V1.1_scaffold_10	scaffold_153	https://genomevolution.org/coge//GEvo.pl?;fid1=2252575379;ref2=0;dr2up=90000;dr2down=90000;rev2=1;fid2=2252748000;dr1up=90000;dr1down=90000;num_seqs=2;autogo=1
1.1	MYZPE13164_0_v1.0_000000160.1	MYZPE13164_G006_v1.0_000046920.5	Mp1087439_TGAC_V1.1_scaffold_10	scaffold_153	https://genomevolution.org/coge//GEvo.pl?;fid1=2252575371;ref2=0;dr2up=80000;dr2down=80000;rev2=1;fid2=2252748019;dr1up=80000;dr1down=80000;num_seqs=2;autogo=1
1.1	MYZPE13164_0_v1.0_000000170.1	MYZPE13164_G006_v1.0_000046930.3	Mp1087439_TGAC_V1.1_scaffold_10	scaffold_153	https://genomevolution.org/coge//GEvo.pl?;fid1=2252575394;ref2=0;dr2up=180000;dr2down=180000;rev2=1;fid2=2252748032;dr1up=180000;dr1down=180000;num_seqs=2;autogo=1
1.1	MYZPE13164_0_v1.0_000000170.3	MYZPE13164_G006_v1.0_000046930.1	Mp1087439_TGAC_V1.1_scaffold_10	scaffold_153	https://genomevolution.org/coge//GEvo.pl?;fid1=2252575403;ref2=0;dr2up=190000;dr2down=190000;rev2=1;fid2=2252748024;dr1up=190000;dr1down=190000;num_seqs=2;autogo=1
1.1	MYZPE13164_0_v1.0_000000170.2	MYZPE13164_G006_v1.0_000046930.2	Mp1087439_TGAC_V1.1_scaffold_10	scaffold_153	https://genomevolution.org/coge//GEvo.pl?;fid1=2252575399;ref2=0;dr2up=180000;dr2down=180000;rev2=1;fid2=2252748028;dr1up=180000;dr1down=180000;num_seqs=2;autogo=1
1.1	MYZPE13164_0_v1.0_000000180.3	MYZPE13164_G006_v1.0_000046910.2	Mp1087439_TGAC_V1.1_scaffold_10	scaffold_153	https://genomevolution.org/coge//GEvo.pl?;fid1=2252575417;ref2=0;dr2up=170000;dr2down=170000;rev2=1;fid2=2252747996;dr1up=170000;dr1down=170000;num_seqs=2;autogo=1
1.1	MYZPE13164_0_v1.0_000000180.4	MYZPE13164_G006_v1.0_000046910.2	Mp1087439_TGAC_V1.1_scaffold_10	scaffold_153	https://genomevolution.org/coge//GEvo.pl?;fid1=2252575422;ref2=0;dr2up=190000;dr2down=190000;rev2=1;fid2=2252747996;dr1up=190000;dr1down=190000;num_seqs=2;autogo=1
1.1	MYZPE13164_0_v1.0_000000180.1	MYZPE13164_G006_v1.0_000046910.2	Mp1087439_TGAC_V1.1_scaffold_10	scaffold_153	https://genomevolution.org/coge//GEvo.pl?;fid1=2252575408;ref2=0;dr2up=170000;dr2down=170000;rev2=1;fid2=2252747996;dr1up=170000;dr1down=170000;num_seqs=2;autogo=1
1.1	MYZPE13164_0_v1.0_000000180.2	MYZPE13164_G006_v1.0_000046910.2	Mp1087439_TGAC_V1.1_scaffold_10	scaffold_153	https://genomevolution.org/coge//GEvo.pl?;fid1=2252575413;ref2=0;dr2up=210000;dr2down=210000;rev2=1;fid2=2252747996;dr1up=210000;dr1down=210000;num_seqs=2;autogo=1
1.1	MYZPE13164_0_v1.0_000000190.1	MYZPE13164_G006_v1.0_000046900.1	Mp1087439_TGAC_V1.1_scaffold_10	scaffold_153	https://genomevolution.org/coge//GEvo.pl?;fid1=2252575426;ref2=0;dr2up=190000;dr2down=190000;rev2=1;fid2=2252747980;dr1up=190000;dr1down=190000;num_seqs=2;autogo=1
1.1	MYZPE13164_0_v1.0_000000200.1	MYZPE13164_G006_v1.0_000046890.1	Mp1087439_TGAC_V1.1_scaffold_10	scaffold_153	https://genomevolution.org/coge//GEvo.pl?;fid1=2252575431;ref2=0;dr2up=200000;dr2down=200000;rev2=1;fid2=2252747958;dr1up=200000;dr1down=200000;num_seqs=2;autogo=1
1.1	MYZPE13164_0_v1.0_000000200.2	MYZPE13164_G006_v1.0_000046890.1	Mp1087439_TGAC_V1.1_scaffold_10	scaffold_153	https://genomevolution.org/coge//GEvo.pl?;fid1=2252575436;ref2=0;dr2up=200000;dr2down=200000;rev2=1;fid2=2252747958;dr1up=200000;dr1down=200000;num_seqs=2;autogo=1
1.1	MYZPE13164_0_v1.0_000000210.1	MYZPE13164_G006_v1.0_000046880.1	Mp1087439_TGAC_V1.1_scaffold_10	scaffold_153	https://genomevolution.org/coge//GEvo.pl?;fid1=2252575443;ref2=0;dr2up=190000;dr2down=190000;rev2=1;fid2=2252747947;dr1up=190000;dr1down=190000;num_seqs=2;autogo=1
1.1	MYZPE13164_0_v1.0_000000220.4	MYZPE13164_G006_v1.0_000046870.1	Mp1087439_TGAC_V1.1_scaffold_10	scaffold_153	https://genomevolution.org/coge//GEvo.pl?;fid1=2252575466;ref2=0;dr2up=200000;dr2down=200000;rev2=1;fid2=2252747935;dr1up=200000;dr1down=200000;num_seqs=2;autogo=1
1.1	MYZPE13164_0_v1.0_000000220.6	MYZPE13164_G006_v1.0_000046870.1	Mp1087439_TGAC_V1.1_scaffold_10	scaffold_153	https://genomevolution.org/coge//GEvo.pl?;fid1=2252575478;ref2=0;dr2up=200000;dr2down=200000;rev2=1;fid2=2252747935;dr1up=200000;dr1down=200000;num_seqs=2;autogo=1
1.1	MYZPE13164_0_v1.0_000000220.2	MYZPE13164_G006_v1.0_000046870.1	Mp1087439_TGAC_V1.1_scaffold_10	scaffold_153	https://genomevolution.org/coge//GEvo.pl?;fid1=2252575454;ref2=0;dr2up=200000;dr2down=200000;rev2=1;fid2=2252747935;dr1up=200000;dr1down=200000;num_seqs=2;autogo=1
1.1	MYZPE13164_0_v1.0_000000220.3	MYZPE13164_G006_v1.0_000046870.1	Mp1087439_TGAC_V1.1_scaffold_10	scaffold_153	https://genomevolution.org/coge//GEvo.pl?;fid1=2252575460;ref2=0;dr2up=200000;dr2down=200000;rev2=1;fid2=2252747935;dr1up=200000;dr1down=200000;num_seqs=2;autogo=1
1.1	MYZPE13164_0_v1.0_000000220.1	MYZPE13164_G006_v1.0_000046870.1	Mp1087439_TGAC_V1.1_scaffold_10	scaffold_153	https://genomevolution.org/coge//GEvo.pl?;fid1=2252575449;ref2=0;dr2up=180000;dr2down=180000;rev2=1;fid2=2252747935;dr1up=180000;dr1down=180000;num_seqs=2;autogo=1
1.1	MYZPE13164_0_v1.0_000000220.5	MYZPE13164_G006_v1.0_000046870.1	Mp1087439_TGAC_V1.1_scaffold_10	scaffold_153	https://genomevolution.org/coge//GEvo.pl?;fid1=2252575472;ref2=0;dr2up=200000;dr2down=200000;rev2=1;fid2=2252747935;dr1up=200000;dr1down=200000;num_seqs=2;autogo=1
1.1	MYZPE13164_0_v1.0_000000230.1	MYZPE13164_G006_v1.0_000046860.1	Mp1087439_TGAC_V1.1_scaffold_10	scaffold_153	https://genomevolution.org/coge//GEvo.pl?;fid1=2252575485;ref2=0;dr2up=200000;dr2down=200000;rev2=1;fid2=2252747929;dr1up=200000;dr1down=200000;num_seqs=2;autogo=1
1.1	MYZPE13164_0_v1.0_000000240.1	MYZPE13164_G006_v1.0_000046850.1	Mp1087439_TGAC_V1.1_scaffold_10	scaffold_153	https://genomevolution.org/coge//GEvo.pl?;fid1=2252575491;ref2=0;dr2up=150000;dr2down=150000;rev2=1;fid2=2252747924;dr1up=150000;dr1down=150000;num_seqs=2;autogo=1
1.1	MYZPE13164_0_v1.0_000000250.1	MYZPE13164_G006_v1.0_000046840.1	Mp1087439_TGAC_V1.1_scaffold_10	scaffold_153	https://genomevolution.org/coge//GEvo.pl?;fid1=2252575496;ref2=0;dr2up=160000;dr2down=160000;rev2=1;fid2=2252747919;dr1up=160000;dr1down=160000;num_seqs=2;autogo=1
1.1	MYZPE13164_0_v1.0_000000130.1	proxy	Mp1087439_TGAC_V1.1_scaffold_10	scaffold_153	https://genomevolution.org/coge//GEvo.pl?;fid1=2252575347;ref2=0;dr2up=90000;dr2down=90000;rev2=1;x2=542403;chr2=scaffold_153;dsgid2=53455;dr1up=90000;dr1down=90000;num_seqs=2;autogo=1
1.1	MYZPE13164_0_v1.0_000000130.2	proxy	Mp1087439_TGAC_V1.1_scaffold_10	scaffold_153	https://genomevolution.org/coge//GEvo.pl?;fid1=2252575351;ref2=0;dr2up=90000;dr2down=90000;rev2=1;x2=542403;chr2=scaffold_153;dsgid2=53455;dr1up=90000;dr1down=90000;num_seqs=2;autogo=1
1.1	MYZPE13164_0_v1.0_000000260.2	MYZPE13164_G006_v1.0_000046830.1	Mp1087439_TGAC_V1.1_scaffold_10	scaffold_153	https://genomevolution.org/coge//GEvo.pl?;fid1=2252575506;ref2=0;dr2up=160000;dr2down=160000;rev2=1;fid2=2252747909;dr1up=160000;dr1down=160000;num_seqs=2;autogo=1
1.1	MYZPE13164_0_v1.0_000000260.1	MYZPE13164_G006_v1.0_000046830.1	Mp1087439_TGAC_V1.1_scaffold_10	scaffold_153	https://genomevolution.org/coge//GEvo.pl?;fid1=2252575501;ref2=0;dr2up=180000;dr2down=180000;rev2=1;fid2=2252747909;dr1up=180000;dr1down=180000;num_seqs=2;autogo=1
1.1	MYZPE13164_0_v1.0_000000270.1	MYZPE13164_G006_v1.0_000046820.2	Mp1087439_TGAC_V1.1_scaffold_10	scaffold_153	https://genomevolution.org/coge//GEvo.pl?;fid1=2252575511;ref2=0;dr2up=170000;dr2down=170000;rev2=1;fid2=2252747903;dr1up=170000;dr1down=170000;num_seqs=2;autogo=1
1.1	MYZPE13164_0_v1.0_000000280.2	MYZPE13164_G006_v1.0_000046810.2	Mp1087439_TGAC_V1.1_scaffold_10	scaffold_153	https://genomevolution.org/coge//GEvo.pl?;fid1=2252575521;ref2=0;dr2up=180000;dr2down=180000;rev2=1;fid2=2252747888;dr1up=180000;dr1down=180000;num_seqs=2;autogo=1
1.1	MYZPE13164_0_v1.0_000000280.1	MYZPE13164_G006_v1.0_000046810.2	Mp1087439_TGAC_V1.1_scaffold_10	scaffold_153	https://genomevolution.org/coge//GEvo.pl?;fid1=2252575517;ref2=0;dr2up=180000;dr2down=180000;rev2=1;fid2=2252747888;dr1up=180000;dr1down=180000;num_seqs=2;autogo=1
1.1	MYZPE13164_0_v1.0_000000290.1	MYZPE13164_G006_v1.0_000046800.2	Mp1087439_TGAC_V1.1_scaffold_10	scaffold_153	https://genomevolution.org/coge//GEvo.pl?;fid1=2252575527;ref2=0;dr2up=190000;dr2down=190000;rev2=1;fid2=2252747878;dr1up=190000;dr1down=190000;num_seqs=2;autogo=1
1.1	MYZPE13164_0_v1.0_000000300.1	MYZPE13164_G006_v1.0_000046790.3	Mp1087439_TGAC_V1.1_scaffold_10	scaffold_153	https://genomevolution.org/coge//GEvo.pl?;fid1=2252575532;ref2=0;dr2up=190000;dr2down=190000;rev2=1;fid2=2252747868;dr1up=190000;dr1down=190000;num_seqs=2;autogo=1
1.1	MYZPE13164_0_v1.0_000000300.2	MYZPE13164_G006_v1.0_000046790.1	Mp1087439_TGAC_V1.1_scaffold_10	scaffold_153	https://genomevolution.org/coge//GEvo.pl?;fid1=2252575536;ref2=0;dr2up=190000;dr2down=190000;rev2=1;fid2=2252747859;dr1up=190000;dr1down=190000;num_seqs=2;autogo=1
1.1	MYZPE13164_0_v1.0_000000310.2	MYZPE13164_G006_v1.0_000046760.1	Mp1087439_TGAC_V1.1_scaffold_10	scaffold_153	https://genomevolution.org/coge//GEvo.pl?;fid1=2252575547;ref2=0;dr2up=190000;dr2down=190000;rev2=1;fid2=2252747834;dr1up=190000;dr1down=190000;num_seqs=2;autogo=1
1.1	MYZPE13164_0_v1.0_000000310.1	MYZPE13164_G006_v1.0_000046760.1	Mp1087439_TGAC_V1.1_scaffold_10	scaffold_153	https://genomevolution.org/coge//GEvo.pl?;fid1=2252575542;ref2=0;dr2up=200000;dr2down=200000;rev2=1;fid2=2252747834;dr1up=200000;dr1down=200000;num_seqs=2;autogo=1
1.1	MYZPE13164_0_v1.0_000000310.3	MYZPE13164_G006_v1.0_000046760.1	Mp1087439_TGAC_V1.1_scaffold_10	scaffold_153	https://genomevolution.org/coge//GEvo.pl?;fid1=2252575552;ref2=0;dr2up=190000;dr2down=190000;rev2=1;fid2=2252747834;dr1up=190000;dr1down=190000;num_seqs=2;autogo=1
1.1	MYZPE13164_0_v1.0_000000320.1	MYZPE13164_G006_v1.0_000046750.2	Mp1087439_TGAC_V1.1_scaffold_10	scaffold_153	https://genomevolution.org/coge//GEvo.pl?;fid1=2252575558;ref2=0;dr2up=190000;dr2down=190000;rev2=1;fid2=2252747828;dr1up=190000;dr1down=190000;num_seqs=2;autogo=1
1.1	MYZPE13164_0_v1.0_000000320.2	MYZPE13164_G006_v1.0_000046750.1	Mp1087439_TGAC_V1.1_scaffold_10	scaffold_153	https://genomevolution.org/coge//GEvo.pl?;fid1=2252575563;ref2=0;dr2up=200000;dr2down=200000;rev2=1;fid2=2252747824;dr1up=200000;dr1down=200000;num_seqs=2;autogo=1
1.1	MYZPE13164_0_v1.0_000000330.1	MYZPE13164_G006_v1.0_000046740.1	Mp1087439_TGAC_V1.1_scaffold_10	scaffold_153	https://genomevolution.org/coge//GEvo.pl?;fid1=2252575568;ref2=0;dr2up=300000;dr2down=300000;rev2=1;fid2=2252747818;dr1up=300000;dr1down=300000;num_seqs=2;autogo=1
1.1	MYZPE13164_0_v1.0_000000410.1	MYZPE13164_G006_v1.0_000079160.1	Mp1087439_TGAC_V1.1_scaffold_100	scaffold_223	https://genomevolution.org/coge//GEvo.pl?;fid1=2252575623;ref2=0;dr2up=160000;dr2down=160000;fid2=2252769136;dr1up=160000;dr1down=160000;num_seqs=2;autogo=1
1.1	MYZPE13164_0_v1.0_000000420.2	MYZPE13164_G006_v1.0_000079170.2	Mp1087439_TGAC_V1.1_scaffold_100	scaffold_223	https://genomevolution.org/coge//GEvo.pl?;fid1=2252575631;ref2=0;dr2up=120000;dr2down=120000;fid2=2252769145;dr1up=120000;dr1down=120000;num_seqs=2;autogo=1
1.1	MYZPE13164_0_v1.0_000000420.1	MYZPE13164_G006_v1.0_000079170.1	Mp1087439_TGAC_V1.1_scaffold_100	scaffold_223	https://genomevolution.org/coge//GEvo.pl?;fid1=2252575628;ref2=0;dr2up=120000;dr2down=120000;fid2=2252769141;dr1up=120000;dr1down=120000;num_seqs=2;autogo=1
1.1	MYZPE13164_0_v1.0_000000430.2	MYZPE13164_G006_v1.0_000079180.1	Mp1087439_TGAC_V1.1_scaffold_100	scaffold_223	https://genomevolution.org/coge//GEvo.pl?;fid1=2252575641;ref2=0;dr2up=160000;dr2down=160000;fid2=2252769151;dr1up=160000;dr1down=160000;num_seqs=2;autogo=1
1.1	MYZPE13164_0_v1.0_000000430.1	MYZPE13164_G006_v1.0_000079180.1	Mp1087439_TGAC_V1.1_scaffold_100	scaffold_223	https://genomevolution.org/coge//GEvo.pl?;fid1=2252575637;ref2=0;dr2up=160000;dr2down=160000;fid2=2252769151;dr1up=160000;dr1down=160000;num_seqs=2;autogo=1
1.1	MYZPE13164_0_v1.0_000000430.3	MYZPE13164_G006_v1.0_000079180.2	Mp1087439_TGAC_V1.1_scaffold_100	scaffold_223	https://genomevolution.org/coge//GEvo.pl?;fid1=2252575644;ref2=0;dr2up=160000;dr2down=160000;fid2=2252769155;dr1up=160000;dr1down=160000;num_seqs=2;autogo=1
1.1	MYZPE13164_0_v1.0_000000350.1	proxy	Mp1087439_TGAC_V1.1_scaffold_100	scaffold_223	https://genomevolution.org/coge//GEvo.pl?;fid1=2252575574;ref2=0;dr2up=180000;dr2down=180000;x2=385;chr2=scaffold_223;dsgid2=53455;dr1up=180000;dr1down=180000;num_seqs=2;autogo=1
1.1	MYZPE13164_0_v1.0_000000440.1	MYZPE13164_G006_v1.0_000079190.1	Mp1087439_TGAC_V1.1_scaffold_100	scaffold_223	https://genomevolution.org/coge//GEvo.pl?;fid1=2252575649;ref2=0;dr2up=180000;dr2down=180000;fid2=2252769160;dr1up=180000;dr1down=180000;num_seqs=2;autogo=1
1.1	MYZPE13164_0_v1.0_000000450.1	MYZPE13164_G006_v1.0_000079200.1	Mp1087439_TGAC_V1.1_scaffold_100	scaffold_223	https://genomevolution.org/coge//GEvo.pl?;fid1=2252575654;ref2=0;dr2up=180000;dr2down=180000;fid2=2252769165;dr1up=180000;dr1down=180000;num_seqs=2;autogo=1
1.1	MYZPE13164_0_v1.0_000000450.3	MYZPE13164_G006_v1.0_000079200.1	Mp1087439_TGAC_V1.1_scaffold_100	scaffold_223	https://genomevolution.org/coge//GEvo.pl?;fid1=2252575665;ref2=0;dr2up=180000;dr2down=180000;fid2=2252769165;dr1up=180000;dr1down=180000;num_seqs=2;autogo=1
1.1	MYZPE13164_0_v1.0_000000450.4	MYZPE13164_G006_v1.0_000079200.1	Mp1087439_TGAC_V1.1_scaffold_100	scaffold_223	https://genomevolution.org/coge//GEvo.pl?;fid1=2252575670;ref2=0;dr2up=180000;dr2down=180000;fid2=2252769165;dr1up=180000;dr1down=180000;num_seqs=2;autogo=1
1.1	MYZPE13164_0_v1.0_000000450.2	MYZPE13164_G006_v1.0_000079200.1	Mp1087439_TGAC_V1.1_scaffold_100	scaffold_223	https://genomevolution.org/coge//GEvo.pl?;fid1=2252575659;ref2=0;dr2up=180000;dr2down=180000;fid2=2252769165;dr1up=180000;dr1down=180000;num_seqs=2;autogo=1
1.1	MYZPE13164_0_v1.0_000000460.1	MYZPE13164_G006_v1.0_000079210.1	Mp1087439_TGAC_V1.1_scaffold_100	scaffold_223	https://genomevolution.org/coge//GEvo.pl?;fid1=2252575677;ref2=0;dr2up=200000;dr2down=200000;fid2=2252769176;dr1up=200000;dr1down=200000;num_seqs=2;autogo=1
1.1	MYZPE13164_0_v1.0_000000470.1	MYZPE13164_G006_v1.0_000079220.2	Mp1087439_TGAC_V1.1_scaffold_100	scaffold_223	https://genomevolution.org/coge//GEvo.pl?;fid1=2252575681;ref2=0;dr2up=210000;dr2down=210000;fid2=2252769184;dr1up=210000;dr1down=210000;num_seqs=2;autogo=1
1.1	MYZPE13164_0_v1.0_000000470.2	MYZPE13164_G006_v1.0_000079220.2	Mp1087439_TGAC_V1.1_scaffold_100	scaffold_223	https://genomevolution.org/coge//GEvo.pl?;fid1=2252575684;ref2=0;dr2up=200000;dr2down=200000;fid2=2252769184;dr1up=200000;dr1down=200000;num_seqs=2;autogo=1
1.1	MYZPE13164_0_v1.0_000000480.2	MYZPE13164_G006_v1.0_000079230.1	Mp1087439_TGAC_V1.1_scaffold_100	scaffold_223	https://genomevolution.org/coge//GEvo.pl?;fid1=2252575694;ref2=0;dr2up=210000;dr2down=210000;fid2=2252769190;dr1up=210000;dr1down=210000;num_seqs=2;autogo=1
1.1	MYZPE13164_0_v1.0_000000480.1	MYZPE13164_G006_v1.0_000079230.1	Mp1087439_TGAC_V1.1_scaffold_100	scaffold_223	https://genomevolution.org/coge//GEvo.pl?;fid1=2252575690;ref2=0;dr2up=210000;dr2down=210000;fid2=2252769190;dr1up=210000;dr1down=210000;num_seqs=2;autogo=1
1.1	MYZPE13164_0_v1.0_000000490.1	MYZPE13164_G006_v1.0_000079240.1	Mp1087439_TGAC_V1.1_scaffold_100	scaffold_223	https://genomevolution.org/coge//GEvo.pl?;fid1=2252575700;ref2=0;dr2up=250000;dr2down=250000;fid2=2252769200;dr1up=250000;dr1down=250000;num_seqs=2;autogo=1
1.1	MYZPE13164_0_v1.0_000000360.1	proxy	Mp1087439_TGAC_V1.1_scaffold_100	scaffold_223	https://genomevolution.org/coge//GEvo.pl?;fid1=2252575580;ref2=0;dr2up=200000;dr2down=200000;x2=385;chr2=scaffold_223;dsgid2=53455;dr1up=200000;dr1down=200000;num_seqs=2;autogo=1
1.1	MYZPE13164_0_v1.0_000000370.2	MYZPE13164_G006_v1.0_000079120.2	Mp1087439_TGAC_V1.1_scaffold_100	scaffold_223	https://genomevolution.org/coge//GEvo.pl?;fid1=2252575590;ref2=0;dr2up=210000;dr2down=210000;fid2=2252769117;dr1up=210000;dr1down=210000;num_seqs=2;autogo=1
1.1	MYZPE13164_0_v1.0_000000370.1	MYZPE13164_G006_v1.0_000079120.2	Mp1087439_TGAC_V1.1_scaffold_100	scaffold_223	https://genomevolution.org/coge//GEvo.pl?;fid1=2252575585;ref2=0;dr2up=210000;dr2down=210000;fid2=2252769117;dr1up=210000;dr1down=210000;num_seqs=2;autogo=1
1.1	MYZPE13164_0_v1.0_000000380.1	MYZPE13164_G006_v1.0_000079120.1	Mp1087439_TGAC_V1.1_scaffold_100	scaffold_223	https://genomevolution.org/coge//GEvo.pl?;fid1=2252575595;ref2=0;dr2up=220000;dr2down=220000;fid2=2252769113;dr1up=220000;dr1down=220000;num_seqs=2;autogo=1
1.1	MYZPE13164_0_v1.0_000000380.3	MYZPE13164_G006_v1.0_000079120.2	Mp1087439_TGAC_V1.1_scaffold_100	scaffold_223	https://genomevolution.org/coge//GEvo.pl?;fid1=2252575603;ref2=0;dr2up=220000;dr2down=220000;fid2=2252769117;dr1up=220000;dr1down=220000;num_seqs=2;autogo=1
1.1	MYZPE13164_0_v1.0_000000380.2	MYZPE13164_G006_v1.0_000079120.2	Mp1087439_TGAC_V1.1_scaffold_100	scaffold_223	https://genomevolution.org/coge//GEvo.pl?;fid1=2252575599;ref2=0;dr2up=220000;dr2down=220000;fid2=2252769117;dr1up=220000;dr1down=220000;num_seqs=2;autogo=1
1.1	MYZPE13164_0_v1.0_000000390.1	MYZPE13164_G006_v1.0_000079130.1	Mp1087439_TGAC_V1.1_scaffold_100	scaffold_223	https://genomevolution.org/coge//GEvo.pl?;fid1=2252575609;ref2=0;dr2up=210000;dr2down=210000;fid2=2252769126;dr1up=210000;dr1down=210000;num_seqs=2;autogo=1
1.1	MYZPE13164_0_v1.0_000000400.1	MYZPE13164_G006_v1.0_000079140.1	Mp1087439_TGAC_V1.1_scaffold_100	scaffold_223	https://genomevolution.org/coge//GEvo.pl?;fid1=2252575614;ref2=0;dr2up=200000;dr2down=200000;fid2=2252769131;dr1up=200000;dr1down=200000;num_seqs=2;autogo=1
1.1	MYZPE13164_0_v1.0_000000400.2	MYZPE13164_G006_v1.0_000079140.1	Mp1087439_TGAC_V1.1_scaffold_100	scaffold_223	https://genomevolution.org/coge//GEvo.pl?;fid1=2252575618;ref2=0;dr2up=200000;dr2down=200000;fid2=2252769131;dr1up=200000;dr1down=200000;num_seqs=2;autogo=1
1.1	MYZPE13164_0_v1.0_000000740.1	MYZPE13164_G006_v1.0_000180800.1	Mp1087439_TGAC_V1.1_scaffold_1002	scaffold_78	https://genomevolution.org/coge//GEvo.pl?;fid1=2252575941;ref2=0;dr2up=90000;dr2down=90000;rev2=1;fid2=2252846577;dr1up=90000;dr1down=90000;num_seqs=2;autogo=1
1.1	MYZPE13164_0_v1.0_000000690.1	MYZPE13164_G006_v1.0_000180850.1	Mp1087439_TGAC_V1.1_scaffold_1002	scaffold_78	https://genomevolution.org/coge//GEvo.pl?;fid1=2252575844;ref2=0;dr2up=90000;dr2down=90000;rev2=1;fid2=2252846637;dr1up=90000;dr1down=90000;num_seqs=2;autogo=1
1.1	MYZPE13164_0_v1.0_000000680.2	MYZPE13164_G006_v1.0_000180860.2	Mp1087439_TGAC_V1.1_scaffold_1002	scaffold_78	https://genomevolution.org/coge//GEvo.pl?;fid1=2252575838;ref2=0;dr2up=90000;dr2down=90000;rev2=1;fid2=2252846658;dr1up=90000;dr1down=90000;num_seqs=2;autogo=1
1.1	MYZPE13164_0_v1.0_000000690.2	MYZPE13164_G006_v1.0_000180850.2	Mp1087439_TGAC_V1.1_scaffold_1002	scaffold_78	https://genomevolution.org/coge//GEvo.pl?;fid1=2252575848;ref2=0;dr2up=90000;dr2down=90000;rev2=1;fid2=2252846641;dr1up=90000;dr1down=90000;num_seqs=2;autogo=1
1.1	MYZPE13164_0_v1.0_000000680.1	MYZPE13164_G006_v1.0_000180860.1	Mp1087439_TGAC_V1.1_scaffold_1002	scaffold_78	https://genomevolution.org/coge//GEvo.pl?;fid1=2252575832;ref2=0;dr2up=90000;dr2down=90000;rev2=1;fid2=2252846652;dr1up=90000;dr1down=90000;num_seqs=2;autogo=1
1.1	MYZPE13164_0_v1.0_000000700.1	MYZPE13164_G006_v1.0_000180840.1	Mp1087439_TGAC_V1.1_scaffold_1002	scaffold_78	https://genomevolution.org/coge//GEvo.pl?;fid1=2252575855;ref2=0;dr2up=60000;dr2down=60000;rev2=1;fid2=2252846632;dr1up=60000;dr1down=60000;num_seqs=2;autogo=1
1.1	MYZPE13164_0_v1.0_000000710.1	MYZPE13164_G006_v1.0_000180830.1	Mp1087439_TGAC_V1.1_scaffold_1002	scaffold_78	https://genomevolution.org/coge//GEvo.pl?;fid1=2252575860;ref2=0;dr2up=60000;dr2down=60000;rev2=1;fid2=2252846621;dr1up=60000;dr1down=60000;num_seqs=2;autogo=1
1.1	MYZPE13164_0_v1.0_000000720.2	MYZPE13164_G006_v1.0_000180820.2	Mp1087439_TGAC_V1.1_scaffold_1002	scaffold_78	https://genomevolution.org/coge//GEvo.pl?;fid1=2252575872;ref2=0;dr2up=70000;dr2down=70000;rev2=1;fid2=2252846615;dr1up=70000;dr1down=70000;num_seqs=2;autogo=1
1.1	MYZPE13164_0_v1.0_000000720.3	MYZPE13164_G006_v1.0_000180820.2	Mp1087439_TGAC_V1.1_scaffold_1002	scaffold_78	https://genomevolution.org/coge//GEvo.pl?;fid1=2252575878;ref2=0;dr2up=70000;dr2down=70000;rev2=1;fid2=2252846615;dr1up=70000;dr1down=70000;num_seqs=2;autogo=1
1.1	MYZPE13164_0_v1.0_000000720.1	MYZPE13164_G006_v1.0_000180820.2	Mp1087439_TGAC_V1.1_scaffold_1002	scaffold_78	https://genomevolution.org/coge//GEvo.pl?;fid1=2252575866;ref2=0;dr2up=70000;dr2down=70000;rev2=1;fid2=2252846615;dr1up=70000;dr1down=70000;num_seqs=2;autogo=1
1.1	MYZPE13164_0_v1.0_000000730.13	MYZPE13164_G006_v1.0_000180810.1	Mp1087439_TGAC_V1.1_scaffold_1002	scaffold_78	https://genomevolution.org/coge//GEvo.pl?;fid1=2252575901;ref2=0;dr2up=90000;dr2down=90000;rev2=1;fid2=2252846590;dr1up=90000;dr1down=90000;num_seqs=2;autogo=1
1.1	MYZPE13164_0_v1.0_000000730.8	MYZPE13164_G006_v1.0_000180810.4	Mp1087439_TGAC_V1.1_scaffold_1002	scaffold_78	https://genomevolution.org/coge//GEvo.pl?;fid1=2252575930;ref2=0;dr2up=80000;dr2down=80000;rev2=1;fid2=2252846604;dr1up=80000;dr1down=80000;num_seqs=2;autogo=1
1.1	MYZPE13164_0_v1.0_000000730.2	MYZPE13164_G006_v1.0_000180810.3	Mp1087439_TGAC_V1.1_scaffold_1002	scaffold_78	https://genomevolution.org/coge//GEvo.pl?;fid1=2252575905;ref2=0;dr2up=80000;dr2down=80000;rev2=1;fid2=2252846600;dr1up=80000;dr1down=80000;num_seqs=2;autogo=1
1.1	MYZPE13164_0_v1.0_000000730.4	MYZPE13164_G006_v1.0_000180810.1	Mp1087439_TGAC_V1.1_scaffold_1002	scaffold_78	https://genomevolution.org/coge//GEvo.pl?;fid1=2252575913;ref2=0;dr2up=90000;dr2down=90000;rev2=1;fid2=2252846590;dr1up=90000;dr1down=90000;num_seqs=2;autogo=1
1.1	MYZPE13164_0_v1.0_000000730.12	MYZPE13164_G006_v1.0_000180810.4	Mp1087439_TGAC_V1.1_scaffold_1002	scaffold_78	https://genomevolution.org/coge//GEvo.pl?;fid1=2252575897;ref2=0;dr2up=80000;dr2down=80000;rev2=1;fid2=2252846604;dr1up=80000;dr1down=80000;num_seqs=2;autogo=1
1.1	MYZPE13164_0_v1.0_000000730.5	MYZPE13164_G006_v1.0_000180810.1	Mp1087439_TGAC_V1.1_scaffold_1002	scaffold_78	https://genomevolution.org/coge//GEvo.pl?;fid1=2252575917;ref2=0;dr2up=90000;dr2down=90000;rev2=1;fid2=2252846590;dr1up=90000;dr1down=90000;num_seqs=2;autogo=1
1.1	MYZPE13164_0_v1.0_000000730.9	MYZPE13164_G006_v1.0_000180810.1	Mp1087439_TGAC_V1.1_scaffold_1002	scaffold_78	https://genomevolution.org/coge//GEvo.pl?;fid1=2252575935;ref2=0;dr2up=80000;dr2down=80000;rev2=1;fid2=2252846590;dr1up=80000;dr1down=80000;num_seqs=2;autogo=1
1.1	MYZPE13164_0_v1.0_000000730.1	MYZPE13164_G006_v1.0_000180810.3	Mp1087439_TGAC_V1.1_scaffold_1002	scaffold_78	https://genomevolution.org/coge//GEvo.pl?;fid1=2252575884;ref2=0;dr2up=80000;dr2down=80000;rev2=1;fid2=2252846600;dr1up=80000;dr1down=80000;num_seqs=2;autogo=1
1.1	MYZPE13164_0_v1.0_000000730.6	MYZPE13164_G006_v1.0_000180810.1	Mp1087439_TGAC_V1.1_scaffold_1002	scaffold_78	https://genomevolution.org/coge//GEvo.pl?;fid1=2252575922;ref2=0;dr2up=90000;dr2down=90000;rev2=1;fid2=2252846590;dr1up=90000;dr1down=90000;num_seqs=2;autogo=1
1.1	MYZPE13164_0_v1.0_000000730.10	MYZPE13164_G006_v1.0_000180810.2	Mp1087439_TGAC_V1.1_scaffold_1002	scaffold_78	https://genomevolution.org/coge//GEvo.pl?;fid1=2252575888;ref2=0;dr2up=90000;dr2down=90000;rev2=1;fid2=2252846595;dr1up=90000;dr1down=90000;num_seqs=2;autogo=1
1.1	MYZPE13164_0_v1.0_000000730.7	MYZPE13164_G006_v1.0_000180810.2	Mp1087439_TGAC_V1.1_scaffold_1002	scaffold_78	https://genomevolution.org/coge//GEvo.pl?;fid1=2252575926;ref2=0;dr2up=90000;dr2down=90000;rev2=1;fid2=2252846595;dr1up=90000;dr1down=90000;num_seqs=2;autogo=1
1.1	MYZPE13164_0_v1.0_000000730.3	MYZPE13164_G006_v1.0_000180810.4	Mp1087439_TGAC_V1.1_scaffold_1002	scaffold_78	https://genomevolution.org/coge//GEvo.pl?;fid1=2252575909;ref2=0;dr2up=80000;dr2down=80000;rev2=1;fid2=2252846604;dr1up=80000;dr1down=80000;num_seqs=2;autogo=1
1.1	MYZPE13164_0_v1.0_000000730.11	MYZPE13164_G006_v1.0_000180810.1	Mp1087439_TGAC_V1.1_scaffold_1002	scaffold_78	https://genomevolution.org/coge//GEvo.pl?;fid1=2252575893;ref2=0;dr2up=90000;dr2down=90000;rev2=1;fid2=2252846590;dr1up=90000;dr1down=90000;num_seqs=2;autogo=1
1.1	MYZPE13164_0_v1.0_000000790.1	MYZPE13164_G006_v1.0_000067120.1	Mp1087439_TGAC_V1.1_scaffold_1003	scaffold_194	https://genomevolution.org/coge//GEvo.pl?;fid1=2252575955;ref2=0;dr2up=70000;dr2down=70000;fid2=2252760305;dr1up=70000;dr1down=70000;num_seqs=2;autogo=1
1.1	MYZPE13164_0_v1.0_000000810.1	MYZPE13164_G006_v1.0_000067140.1	Mp1087439_TGAC_V1.1_scaffold_1003	scaffold_194	https://genomevolution.org/coge//GEvo.pl?;fid1=2252575963;ref2=0;dr2up=50000;dr2down=50000;fid2=2252760313;dr1up=50000;dr1down=50000;num_seqs=2;autogo=1
1.1	MYZPE13164_0_v1.0_000000820.2	MYZPE13164_G006_v1.0_000067150.1	Mp1087439_TGAC_V1.1_scaffold_1003	scaffold_194	https://genomevolution.org/coge//GEvo.pl?;fid1=2252575971;ref2=0;dr2up=70000;dr2down=70000;fid2=2252760318;dr1up=70000;dr1down=70000;num_seqs=2;autogo=1
1.1	MYZPE13164_0_v1.0_000000800.1	MYZPE13164_G006_v1.0_000067130.1	Mp1087439_TGAC_V1.1_scaffold_1003	scaffold_194	https://genomevolution.org/coge//GEvo.pl?;fid1=2252575958;ref2=0;dr2up=60000;dr2down=60000;fid2=2252760308;dr1up=60000;dr1down=60000;num_seqs=2;autogo=1
1.1	MYZPE13164_0_v1.0_000001140.3	MYZPE13164_G006_v1.0_000102900.1	Mp1087439_TGAC_V1.1_scaffold_1008	scaffold_30	https://genomevolution.org/coge//GEvo.pl?;fid1=2252576174;ref2=0;dr2up=200000;dr2down=200000;rev2=1;fid2=2252786169;dr1up=200000;dr1down=200000;num_seqs=2;autogo=1
1.1	MYZPE13164_0_v1.0_000001150.1	MYZPE13164_G006_v1.0_000102890.2	Mp1087439_TGAC_V1.1_scaffold_1008	scaffold_30	https://genomevolution.org/coge//GEvo.pl?;fid1=2252576179;ref2=0;dr2up=180000;dr2down=180000;rev2=1;fid2=2252786165;dr1up=180000;dr1down=180000;num_seqs=2;autogo=1
1.1	MYZPE13164_0_v1.0_000001160.2	MYZPE13164_G006_v1.0_000102880.1	Mp1087439_TGAC_V1.1_scaffold_1008	scaffold_30	https://genomevolution.org/coge//GEvo.pl?;fid1=2252576191;ref2=0;dr2up=170000;dr2down=170000;rev2=1;fid2=2252786144;dr1up=170000;dr1down=170000;num_seqs=2;autogo=1
1.1	MYZPE13164_0_v1.0_000001160.3	MYZPE13164_G006_v1.0_000102880.1	Mp1087439_TGAC_V1.1_scaffold_1008	scaffold_30	https://genomevolution.org/coge//GEvo.pl?;fid1=2252576196;ref2=0;dr2up=170000;dr2down=170000;rev2=1;fid2=2252786144;dr1up=170000;dr1down=170000;num_seqs=2;autogo=1
1.1	MYZPE13164_0_v1.0_000001160.1	MYZPE13164_G006_v1.0_000102880.1	Mp1087439_TGAC_V1.1_scaffold_1008	scaffold_30	https://genomevolution.org/coge//GEvo.pl?;fid1=2252576185;ref2=0;dr2up=170000;dr2down=170000;rev2=1;fid2=2252786144;dr1up=170000;dr1down=170000;num_seqs=2;autogo=1
1.1	MYZPE13164_0_v1.0_000001170.1	MYZPE13164_G006_v1.0_000102870.1	Mp1087439_TGAC_V1.1_scaffold_1008	scaffold_30	https://genomevolution.org/coge//GEvo.pl?;fid1=2252576203;ref2=0;dr2up=160000;dr2down=160000;rev2=1;fid2=2252786139;dr1up=160000;dr1down=160000;num_seqs=2;autogo=1
1.1	MYZPE13164_0_v1.0_000001180.1	MYZPE13164_G006_v1.0_000102860.1	Mp1087439_TGAC_V1.1_scaffold_1008	scaffold_30	https://genomevolution.org/coge//GEvo.pl?;fid1=2252576207;ref2=0;dr2up=170000;dr2down=170000;rev2=1;fid2=2252786134;dr1up=170000;dr1down=170000;num_seqs=2;autogo=1
1.1	MYZPE13164_0_v1.0_000001190.1	MYZPE13164_G006_v1.0_000102850.1	Mp1087439_TGAC_V1.1_scaffold_1008	scaffold_30	https://genomevolution.org/coge//GEvo.pl?;fid1=2252576212;ref2=0;dr2up=170000;dr2down=170000;rev2=1;fid2=2252786129;dr1up=170000;dr1down=170000;num_seqs=2;autogo=1
1.1	MYZPE13164_0_v1.0_000001060.1	MYZPE13164_G006_v1.0_000103010.1	Mp1087439_TGAC_V1.1_scaffold_1008	scaffold_30	https://genomevolution.org/coge//GEvo.pl?;fid1=2252576107;ref2=0;dr2up=170000;dr2down=170000;rev2=1;fid2=2252786246;dr1up=170000;dr1down=170000;num_seqs=2;autogo=1
1.1	MYZPE13164_0_v1.0_000001200.1	MYZPE13164_G006_v1.0_000102840.1	Mp1087439_TGAC_V1.1_scaffold_1008	scaffold_30	https://genomevolution.org/coge//GEvo.pl?;fid1=2252576217;ref2=0;dr2up=180000;dr2down=180000;rev2=1;fid2=2252786124;dr1up=180000;dr1down=180000;num_seqs=2;autogo=1
1.1	MYZPE13164_0_v1.0_000001210.1	MYZPE13164_G006_v1.0_000102830.1	Mp1087439_TGAC_V1.1_scaffold_1008	scaffold_30	https://genomevolution.org/coge//GEvo.pl?;fid1=2252576222;ref2=0;dr2up=190000;dr2down=190000;rev2=1;fid2=2252786119;dr1up=190000;dr1down=190000;num_seqs=2;autogo=1
1.1	MYZPE13164_0_v1.0_000001220.2	MYZPE13164_G006_v1.0_000102820.1	Mp1087439_TGAC_V1.1_scaffold_1008	scaffold_30	https://genomevolution.org/coge//GEvo.pl?;fid1=2252576233;ref2=0;dr2up=210000;dr2down=210000;rev2=1;fid2=2252786106;dr1up=210000;dr1down=210000;num_seqs=2;autogo=1
1.1	MYZPE13164_0_v1.0_000001220.1	MYZPE13164_G006_v1.0_000102820.2	Mp1087439_TGAC_V1.1_scaffold_1008	scaffold_30	https://genomevolution.org/coge//GEvo.pl?;fid1=2252576227;ref2=0;dr2up=180000;dr2down=180000;rev2=1;fid2=2252786112;dr1up=180000;dr1down=180000;num_seqs=2;autogo=1
1.1	MYZPE13164_0_v1.0_000001230.1	MYZPE13164_G006_v1.0_000102810.1	Mp1087439_TGAC_V1.1_scaffold_1008	scaffold_30	https://genomevolution.org/coge//GEvo.pl?;fid1=2252576240;ref2=0;dr2up=190000;dr2down=190000;rev2=1;fid2=2252786096;dr1up=190000;dr1down=190000;num_seqs=2;autogo=1
1.1	MYZPE13164_0_v1.0_000001230.2	MYZPE13164_G006_v1.0_000102810.1	Mp1087439_TGAC_V1.1_scaffold_1008	scaffold_30	https://genomevolution.org/coge//GEvo.pl?;fid1=2252576245;ref2=0;dr2up=190000;dr2down=190000;rev2=1;fid2=2252786096;dr1up=190000;dr1down=190000;num_seqs=2;autogo=1
1.1	MYZPE13164_0_v1.0_000001240.1	MYZPE13164_G006_v1.0_000102800.1	Mp1087439_TGAC_V1.1_scaffold_1008	scaffold_30	https://genomevolution.org/coge//GEvo.pl?;fid1=2252576250;ref2=0;dr2up=210000;dr2down=210000;rev2=1;fid2=2252786090;dr1up=210000;dr1down=210000;num_seqs=2;autogo=1
1.1	MYZPE13164_0_v1.0_000001250.1	MYZPE13164_G006_v1.0_000102790.1	Mp1087439_TGAC_V1.1_scaffold_1008	scaffold_30	https://genomevolution.org/coge//GEvo.pl?;fid1=2252576256;ref2=0;dr2up=220000;dr2down=220000;rev2=1;fid2=2252786085;dr1up=220000;dr1down=220000;num_seqs=2;autogo=1
1.1	MYZPE13164_0_v1.0_000001260.1	proxy	Mp1087439_TGAC_V1.1_scaffold_1008	scaffold_30	https://genomevolution.org/coge//GEvo.pl?;fid1=2252576261;ref2=0;dr2up=220000;dr2down=220000;rev2=1;x2=570233;chr2=scaffold_30;dsgid2=53455;dr1up=220000;dr1down=220000;num_seqs=2;autogo=1
1.1	MYZPE13164_0_v1.0_000001270.1	proxy	Mp1087439_TGAC_V1.1_scaffold_1008	scaffold_30	https://genomevolution.org/coge//GEvo.pl?;fid1=2252576264;ref2=0;dr2up=220000;dr2down=220000;rev2=1;x2=570233;chr2=scaffold_30;dsgid2=53455;dr1up=220000;dr1down=220000;num_seqs=2;autogo=1
1.1	MYZPE13164_0_v1.0_000001280.1	proxy	Mp1087439_TGAC_V1.1_scaffold_1008	scaffold_30	https://genomevolution.org/coge//GEvo.pl?;fid1=2252576269;ref2=0;dr2up=220000;dr2down=220000;rev2=1;x2=570233;chr2=scaffold_30;dsgid2=53455;dr1up=220000;dr1down=220000;num_seqs=2;autogo=1
1.1	MYZPE13164_0_v1.0_000001290.1	MYZPE13164_G006_v1.0_000102780.1	Mp1087439_TGAC_V1.1_scaffold_1008	scaffold_30	https://genomevolution.org/coge//GEvo.pl?;fid1=2252576272;ref2=0;dr2up=240000;dr2down=240000;rev2=1;fid2=2252786080;dr1up=240000;dr1down=240000;num_seqs=2;autogo=1
1.1	MYZPE13164_0_v1.0_000001090.1	MYZPE13164_G006_v1.0_000102960.1	Mp1087439_TGAC_V1.1_scaffold_1008	scaffold_30	https://genomevolution.org/coge//GEvo.pl?;fid1=2252576111;ref2=0;dr2up=180000;dr2down=180000;rev2=1;fid2=2252786232;dr1up=180000;dr1down=180000;num_seqs=2;autogo=1
1.1	MYZPE13164_0_v1.0_000001090.2	MYZPE13164_G006_v1.0_000102960.2	Mp1087439_TGAC_V1.1_scaffold_1008	scaffold_30	https://genomevolution.org/coge//GEvo.pl?;fid1=2252576115;ref2=0;dr2up=190000;dr2down=190000;rev2=1;fid2=2252786236;dr1up=190000;dr1down=190000;num_seqs=2;autogo=1
1.1	MYZPE13164_0_v1.0_000001300.1	MYZPE13164_G006_v1.0_000102760.1	Mp1087439_TGAC_V1.1_scaffold_1008	scaffold_30	https://genomevolution.org/coge//GEvo.pl?;fid1=2252576276;ref2=0;dr2up=290000;dr2down=290000;rev2=1;fid2=2252786065;dr1up=290000;dr1down=290000;num_seqs=2;autogo=1
1.1	MYZPE13164_0_v1.0_000001100.1	MYZPE13164_G006_v1.0_000102950.1	Mp1087439_TGAC_V1.1_scaffold_1008	scaffold_30	https://genomevolution.org/coge//GEvo.pl?;fid1=2252576121;ref2=0;dr2up=190000;dr2down=190000;rev2=1;fid2=2252786228;dr1up=190000;dr1down=190000;num_seqs=2;autogo=1
1.1	MYZPE13164_0_v1.0_000001110.2	MYZPE13164_G006_v1.0_000102940.2	Mp1087439_TGAC_V1.1_scaffold_1008	scaffold_30	https://genomevolution.org/coge//GEvo.pl?;fid1=2252576131;ref2=0;dr2up=160000;dr2down=160000;rev2=1;fid2=2252786216;dr1up=160000;dr1down=160000;num_seqs=2;autogo=1
1.1	MYZPE13164_0_v1.0_000001110.1	MYZPE13164_G006_v1.0_000102940.1	Mp1087439_TGAC_V1.1_scaffold_1008	scaffold_30	https://genomevolution.org/coge//GEvo.pl?;fid1=2252576125;ref2=0;dr2up=210000;dr2down=210000;rev2=1;fid2=2252786210;dr1up=210000;dr1down=210000;num_seqs=2;autogo=1
1.1	MYZPE13164_0_v1.0_000001110.3	MYZPE13164_G006_v1.0_000102940.3	Mp1087439_TGAC_V1.1_scaffold_1008	scaffold_30	https://genomevolution.org/coge//GEvo.pl?;fid1=2252576136;ref2=0;dr2up=210000;dr2down=210000;rev2=1;fid2=2252786221;dr1up=210000;dr1down=210000;num_seqs=2;autogo=1
1.1	MYZPE13164_0_v1.0_000001120.1	MYZPE13164_G006_v1.0_000102920.1	Mp1087439_TGAC_V1.1_scaffold_1008	scaffold_30	https://genomevolution.org/coge//GEvo.pl?;fid1=2252576143;ref2=0;dr2up=210000;dr2down=210000;rev2=1;fid2=2252786198;dr1up=210000;dr1down=210000;num_seqs=2;autogo=1
1.1	MYZPE13164_0_v1.0_000001130.3	MYZPE13164_G006_v1.0_000102910.1	Mp1087439_TGAC_V1.1_scaffold_1008	scaffold_30	https://genomevolution.org/coge//GEvo.pl?;fid1=2252576158;ref2=0;dr2up=210000;dr2down=210000;rev2=1;fid2=2252786183;dr1up=210000;dr1down=210000;num_seqs=2;autogo=1
1.1	MYZPE13164_0_v1.0_000001130.1	MYZPE13164_G006_v1.0_000102910.1	Mp1087439_TGAC_V1.1_scaffold_1008	scaffold_30	https://genomevolution.org/coge//GEvo.pl?;fid1=2252576149;ref2=0;dr2up=210000;dr2down=210000;rev2=1;fid2=2252786183;dr1up=210000;dr1down=210000;num_seqs=2;autogo=1
1.1	MYZPE13164_0_v1.0_000001130.2	MYZPE13164_G006_v1.0_000102910.1	Mp1087439_TGAC_V1.1_scaffold_1008	scaffold_30	https://genomevolution.org/coge//GEvo.pl?;fid1=2252576154;ref2=0;dr2up=210000;dr2down=210000;rev2=1;fid2=2252786183;dr1up=210000;dr1down=210000;num_seqs=2;autogo=1
1.1	MYZPE13164_0_v1.0_000001140.1	MYZPE13164_G006_v1.0_000102900.2	Mp1087439_TGAC_V1.1_scaffold_1008	scaffold_30	https://genomevolution.org/coge//GEvo.pl?;fid1=2252576164;ref2=0;dr2up=200000;dr2down=200000;rev2=1;fid2=2252786174;dr1up=200000;dr1down=200000;num_seqs=2;autogo=1
1.1	MYZPE13164_0_v1.0_000001140.2	MYZPE13164_G006_v1.0_000102900.2	Mp1087439_TGAC_V1.1_scaffold_1008	scaffold_30	https://genomevolution.org/coge//GEvo.pl?;fid1=2252576168;ref2=0;dr2up=200000;dr2down=200000;rev2=1;fid2=2252786174;dr1up=200000;dr1down=200000;num_seqs=2;autogo=1
1.1	MYZPE13164_0_v1.0_000001340.1	MYZPE13164_G006_v1.0_000044220.1	Mp1087439_TGAC_V1.1_scaffold_1009	scaffold_15	https://genomevolution.org/coge//GEvo.pl?;fid1=2252576290;ref2=0;dr2up=100000;dr2down=100000;rev2=1;fid2=2252746157;dr1up=100000;dr1down=100000;num_seqs=2;autogo=1
1.1	MYZPE13164_0_v1.0_000001430.1	MYZPE13164_G006_v1.0_000044120.1	Mp1087439_TGAC_V1.1_scaffold_1009	scaffold_15	https://genomevolution.org/coge//GEvo.pl?;fid1=2252576389;ref2=0;dr2up=130000;dr2down=130000;rev2=1;fid2=2252746064;dr1up=130000;dr1down=130000;num_seqs=2;autogo=1
1.1	MYZPE13164_0_v1.0_000001360.2	MYZPE13164_G006_v1.0_000044200.1	Mp1087439_TGAC_V1.1_scaffold_1009	scaffold_15	https://genomevolution.org/coge//GEvo.pl?;fid1=2252576303;ref2=0;dr2up=70000;dr2down=70000;rev2=1;fid2=2252746133;dr1up=70000;dr1down=70000;num_seqs=2;autogo=1
1.1	MYZPE13164_0_v1.0_000001360.1	MYZPE13164_G006_v1.0_000044200.2	Mp1087439_TGAC_V1.1_scaffold_1009	scaffold_15	https://genomevolution.org/coge//GEvo.pl?;fid1=2252576298;ref2=0;dr2up=70000;dr2down=70000;rev2=1;fid2=2252746138;dr1up=70000;dr1down=70000;num_seqs=2;autogo=1
1.1	MYZPE13164_0_v1.0_000001360.3	MYZPE13164_G006_v1.0_000044200.2	Mp1087439_TGAC_V1.1_scaffold_1009	scaffold_15	https://genomevolution.org/coge//GEvo.pl?;fid1=2252576308;ref2=0;dr2up=70000;dr2down=70000;rev2=1;fid2=2252746138;dr1up=70000;dr1down=70000;num_seqs=2;autogo=1
1.1	MYZPE13164_0_v1.0_000001370.1	MYZPE13164_G006_v1.0_000044190.1	Mp1087439_TGAC_V1.1_scaffold_1009	scaffold_15	https://genomevolution.org/coge//GEvo.pl?;fid1=2252576316;ref2=0;dr2up=70000;dr2down=70000;rev2=1;fid2=2252746123;dr1up=70000;dr1down=70000;num_seqs=2;autogo=1
1.1	MYZPE13164_0_v1.0_000001370.2	MYZPE13164_G006_v1.0_000044190.1	Mp1087439_TGAC_V1.1_scaffold_1009	scaffold_15	https://genomevolution.org/coge//GEvo.pl?;fid1=2252576321;ref2=0;dr2up=70000;dr2down=70000;rev2=1;fid2=2252746123;dr1up=70000;dr1down=70000;num_seqs=2;autogo=1
1.1	MYZPE13164_0_v1.0_000001380.2	MYZPE13164_G006_v1.0_000044180.1	Mp1087439_TGAC_V1.1_scaffold_1009	scaffold_15	https://genomevolution.org/coge//GEvo.pl?;fid1=2252576330;ref2=0;dr2up=70000;dr2down=70000;rev2=1;fid2=2252746110;dr1up=70000;dr1down=70000;num_seqs=2;autogo=1
1.1	MYZPE13164_0_v1.0_000001380.1	MYZPE13164_G006_v1.0_000044180.3	Mp1087439_TGAC_V1.1_scaffold_1009	scaffold_15	https://genomevolution.org/coge//GEvo.pl?;fid1=2252576326;ref2=0;dr2up=70000;dr2down=70000;rev2=1;fid2=2252746118;dr1up=70000;dr1down=70000;num_seqs=2;autogo=1
1.1	MYZPE13164_0_v1.0_000001380.3	MYZPE13164_G006_v1.0_000044180.3	Mp1087439_TGAC_V1.1_scaffold_1009	scaffold_15	https://genomevolution.org/coge//GEvo.pl?;fid1=2252576334;ref2=0;dr2up=70000;dr2down=70000;rev2=1;fid2=2252746118;dr1up=70000;dr1down=70000;num_seqs=2;autogo=1
1.1	MYZPE13164_0_v1.0_000001350.1	MYZPE13164_G006_v1.0_000044210.1	Mp1087439_TGAC_V1.1_scaffold_1009	scaffold_15	https://genomevolution.org/coge//GEvo.pl?;fid1=2252576294;ref2=0;dr2up=100000;dr2down=100000;rev2=1;fid2=2252746154;dr1up=100000;dr1down=100000;num_seqs=2;autogo=1
1.1	MYZPE13164_0_v1.0_000001390.6	MYZPE13164_G006_v1.0_000044170.2	Mp1087439_TGAC_V1.1_scaffold_1009	scaffold_15	https://genomevolution.org/coge//GEvo.pl?;fid1=2252576364;ref2=0;dr2up=60000;dr2down=60000;rev2=1;fid2=2252746096;dr1up=60000;dr1down=60000;num_seqs=2;autogo=1
1.1	MYZPE13164_0_v1.0_000001390.4	MYZPE13164_G006_v1.0_000044170.2	Mp1087439_TGAC_V1.1_scaffold_1009	scaffold_15	https://genomevolution.org/coge//GEvo.pl?;fid1=2252576355;ref2=0;dr2up=60000;dr2down=60000;rev2=1;fid2=2252746096;dr1up=60000;dr1down=60000;num_seqs=2;autogo=1
1.1	MYZPE13164_0_v1.0_000001390.5	MYZPE13164_G006_v1.0_000044170.2	Mp1087439_TGAC_V1.1_scaffold_1009	scaffold_15	https://genomevolution.org/coge//GEvo.pl?;fid1=2252576360;ref2=0;dr2up=60000;dr2down=60000;rev2=1;fid2=2252746096;dr1up=60000;dr1down=60000;num_seqs=2;autogo=1
1.1	MYZPE13164_0_v1.0_000001390.1	MYZPE13164_G006_v1.0_000044170.1	Mp1087439_TGAC_V1.1_scaffold_1009	scaffold_15	https://genomevolution.org/coge//GEvo.pl?;fid1=2252576339;ref2=0;dr2up=60000;dr2down=60000;rev2=1;fid2=2252746089;dr1up=60000;dr1down=60000;num_seqs=2;autogo=1
1.1	MYZPE13164_0_v1.0_000001390.3	MYZPE13164_G006_v1.0_000044170.1	Mp1087439_TGAC_V1.1_scaffold_1009	scaffold_15	https://genomevolution.org/coge//GEvo.pl?;fid1=2252576348;ref2=0;dr2up=60000;dr2down=60000;rev2=1;fid2=2252746089;dr1up=60000;dr1down=60000;num_seqs=2;autogo=1
1.1	MYZPE13164_0_v1.0_000001390.2	MYZPE13164_G006_v1.0_000044170.1	Mp1087439_TGAC_V1.1_scaffold_1009	scaffold_15	https://genomevolution.org/coge//GEvo.pl?;fid1=2252576343;ref2=0;dr2up=60000;dr2down=60000;rev2=1;fid2=2252746089;dr1up=60000;dr1down=60000;num_seqs=2;autogo=1
1.1	MYZPE13164_0_v1.0_000001400.1	MYZPE13164_G006_v1.0_000044160.1	Mp1087439_TGAC_V1.1_scaffold_1009	scaffold_15	https://genomevolution.org/coge//GEvo.pl?;fid1=2252576371;ref2=0;dr2up=60000;dr2down=60000;rev2=1;fid2=2252746078;dr1up=60000;dr1down=60000;num_seqs=2;autogo=1
1.1	MYZPE13164_0_v1.0_000001400.2	MYZPE13164_G006_v1.0_000044160.2	Mp1087439_TGAC_V1.1_scaffold_1009	scaffold_15	https://genomevolution.org/coge//GEvo.pl?;fid1=2252576376;ref2=0;dr2up=60000;dr2down=60000;rev2=1;fid2=2252746083;dr1up=60000;dr1down=60000;num_seqs=2;autogo=1
1.1	MYZPE13164_0_v1.0_000001410.1	MYZPE13164_G006_v1.0_000044130.1	Mp1087439_TGAC_V1.1_scaffold_1009	scaffold_15	https://genomevolution.org/coge//GEvo.pl?;fid1=2252576382;ref2=0;dr2up=100000;dr2down=100000;rev2=1;fid2=2252746067;dr1up=100000;dr1down=100000;num_seqs=2;autogo=1
1.1	MYZPE13164_0_v1.0_000001420.1	MYZPE13164_G006_v1.0_000044140.1	Mp1087439_TGAC_V1.1_scaffold_1009	scaffold_15	https://genomevolution.org/coge//GEvo.pl?;fid1=2252576386;ref2=0;dr2up=80000;dr2down=80000;rev2=1;fid2=2252746071;dr1up=80000;dr1down=80000;num_seqs=2;autogo=1
1.1	MYZPE13164_0_v1.0_000001560.1	MYZPE13164_G006_v1.0_000168420.1	Mp1087439_TGAC_V1.1_scaffold_101	scaffold_687	https://genomevolution.org/coge//GEvo.pl?;fid1=2252576461;ref2=0;dr2up=110000;dr2down=110000;fid2=2252836726;dr1up=110000;dr1down=110000;num_seqs=2;autogo=1
1.1	MYZPE13164_0_v1.0_000001560.2	MYZPE13164_G006_v1.0_000168420.2	Mp1087439_TGAC_V1.1_scaffold_101	scaffold_687	https://genomevolution.org/coge//GEvo.pl?;fid1=2252576466;ref2=0;dr2up=110000;dr2down=110000;fid2=2252836730;dr1up=110000;dr1down=110000;num_seqs=2;autogo=1
1.1	MYZPE13164_0_v1.0_000001570.1	proxy	Mp1087439_TGAC_V1.1_scaffold_101	scaffold_687	https://genomevolution.org/coge//GEvo.pl?;fid1=2252576474;ref2=0;dr2up=110000;dr2down=110000;x2=102287;chr2=scaffold_687;dsgid2=53455;dr1up=110000;dr1down=110000;num_seqs=2;autogo=1
1.1	MYZPE13164_0_v1.0_000001580.3	proxy	Mp1087439_TGAC_V1.1_scaffold_101	scaffold_687	https://genomevolution.org/coge//GEvo.pl?;fid1=2252576487;ref2=0;dr2up=110000;dr2down=110000;x2=102287;chr2=scaffold_687;dsgid2=53455;dr1up=110000;dr1down=110000;num_seqs=2;autogo=1
1.1	MYZPE13164_0_v1.0_000001580.1	proxy	Mp1087439_TGAC_V1.1_scaffold_101	scaffold_687	https://genomevolution.org/coge//GEvo.pl?;fid1=2252576480;ref2=0;dr2up=110000;dr2down=110000;x2=102287;chr2=scaffold_687;dsgid2=53455;dr1up=110000;dr1down=110000;num_seqs=2;autogo=1
1.1	MYZPE13164_0_v1.0_000001580.2	proxy	Mp1087439_TGAC_V1.1_scaffold_101	scaffold_687	https://genomevolution.org/coge//GEvo.pl?;fid1=2252576483;ref2=0;dr2up=110000;dr2down=110000;x2=102287;chr2=scaffold_687;dsgid2=53455;dr1up=110000;dr1down=110000;num_seqs=2;autogo=1
1.1	MYZPE13164_0_v1.0_000001590.1	proxy	Mp1087439_TGAC_V1.1_scaffold_101	scaffold_687	https://genomevolution.org/coge//GEvo.pl?;fid1=2252576493;ref2=0;dr2up=110000;dr2down=110000;x2=102287;chr2=scaffold_687;dsgid2=53455;dr1up=110000;dr1down=110000;num_seqs=2;autogo=1
1.1	MYZPE13164_0_v1.0_000001490.1	MYZPE13164_G006_v1.0_000168350.1	Mp1087439_TGAC_V1.1_scaffold_101	scaffold_687	https://genomevolution.org/coge//GEvo.pl?;fid1=2252576410;ref2=0;dr2up=90000;dr2down=90000;fid2=2252836673;dr1up=90000;dr1down=90000;num_seqs=2;autogo=1
1.1	MYZPE13164_0_v1.0_000001500.1	MYZPE13164_G006_v1.0_000168360.1	Mp1087439_TGAC_V1.1_scaffold_101	scaffold_687	https://genomevolution.org/coge//GEvo.pl?;fid1=2252576415;ref2=0;dr2up=60000;dr2down=60000;fid2=2252836683;dr1up=60000;dr1down=60000;num_seqs=2;autogo=1
1.1	MYZPE13164_0_v1.0_000001480.1	MYZPE13164_G006_v1.0_000168340.1	Mp1087439_TGAC_V1.1_scaffold_101	scaffold_687	https://genomevolution.org/coge//GEvo.pl?;fid1=2252576405;ref2=0;dr2up=110000;dr2down=110000;fid2=2252836668;dr1up=110000;dr1down=110000;num_seqs=2;autogo=1
1.1	MYZPE13164_0_v1.0_000001510.1	MYZPE13164_G006_v1.0_000168370.1	Mp1087439_TGAC_V1.1_scaffold_101	scaffold_687	https://genomevolution.org/coge//GEvo.pl?;fid1=2252576421;ref2=0;dr2up=70000;dr2down=70000;fid2=2252836686;dr1up=70000;dr1down=70000;num_seqs=2;autogo=1
1.1	MYZPE13164_0_v1.0_000001510.2	MYZPE13164_G006_v1.0_000168370.1	Mp1087439_TGAC_V1.1_scaffold_101	scaffold_687	https://genomevolution.org/coge//GEvo.pl?;fid1=2252576425;ref2=0;dr2up=70000;dr2down=70000;fid2=2252836686;dr1up=70000;dr1down=70000;num_seqs=2;autogo=1
1.1	MYZPE13164_0_v1.0_000001520.1	MYZPE13164_G006_v1.0_000168380.1	Mp1087439_TGAC_V1.1_scaffold_101	scaffold_687	https://genomevolution.org/coge//GEvo.pl?;fid1=2252576430;ref2=0;dr2up=70000;dr2down=70000;fid2=2252836691;dr1up=70000;dr1down=70000;num_seqs=2;autogo=1
1.1	MYZPE13164_0_v1.0_000001530.1	MYZPE13164_G006_v1.0_000168390.1	Mp1087439_TGAC_V1.1_scaffold_101	scaffold_687	https://genomevolution.org/coge//GEvo.pl?;fid1=2252576433;ref2=0;dr2up=80000;dr2down=80000;fid2=2252836694;dr1up=80000;dr1down=80000;num_seqs=2;autogo=1
1.1	MYZPE13164_0_v1.0_000001540.1	MYZPE13164_G006_v1.0_000168400.1	Mp1087439_TGAC_V1.1_scaffold_101	scaffold_687	https://genomevolution.org/coge//GEvo.pl?;fid1=2252576436;ref2=0;dr2up=90000;dr2down=90000;fid2=2252836697;dr1up=90000;dr1down=90000;num_seqs=2;autogo=1
1.1	MYZPE13164_0_v1.0_000001540.3	MYZPE13164_G006_v1.0_000168400.1	Mp1087439_TGAC_V1.1_scaffold_101	scaffold_687	https://genomevolution.org/coge//GEvo.pl?;fid1=2252576446;ref2=0;dr2up=90000;dr2down=90000;fid2=2252836697;dr1up=90000;dr1down=90000;num_seqs=2;autogo=1
1.1	MYZPE13164_0_v1.0_000001540.2	MYZPE13164_G006_v1.0_000168400.1	Mp1087439_TGAC_V1.1_scaffold_101	scaffold_687	https://genomevolution.org/coge//GEvo.pl?;fid1=2252576441;ref2=0;dr2up=90000;dr2down=90000;fid2=2252836697;dr1up=90000;dr1down=90000;num_seqs=2;autogo=1
1.1	MYZPE13164_0_v1.0_000001550.2	MYZPE13164_G006_v1.0_000168410.2	Mp1087439_TGAC_V1.1_scaffold_101	scaffold_687	https://genomevolution.org/coge//GEvo.pl?;fid1=2252576456;ref2=0;dr2up=100000;dr2down=100000;fid2=2252836721;dr1up=100000;dr1down=100000;num_seqs=2;autogo=1
1.1	MYZPE13164_0_v1.0_000001550.1	MYZPE13164_G006_v1.0_000168410.1	Mp1087439_TGAC_V1.1_scaffold_101	scaffold_687	https://genomevolution.org/coge//GEvo.pl?;fid1=2252576452;ref2=0;dr2up=100000;dr2down=100000;fid2=2252836717;dr1up=100000;dr1down=100000;num_seqs=2;autogo=1
1.1	MYZPE13164_0_v1.0_000001610.1	proxy	Mp1087439_TGAC_V1.1_scaffold_1010	scaffold_765	https://genomevolution.org/coge//GEvo.pl?;fid1=2252576504;ref2=0;dr2up=80000;dr2down=80000;rev2=1;x2=89764;chr2=scaffold_765;dsgid2=53455;dr1up=80000;dr1down=80000;num_seqs=2;autogo=1
1.1	MYZPE13164_0_v1.0_000001620.1	MYZPE13164_G006_v1.0_000179070.1	Mp1087439_TGAC_V1.1_scaffold_1010	scaffold_765	https://genomevolution.org/coge//GEvo.pl?;fid1=2252576510;ref2=0;dr2up=80000;dr2down=80000;rev2=1;fid2=2252845192;dr1up=80000;dr1down=80000;num_seqs=2;autogo=1
1.1	MYZPE13164_0_v1.0_000001640.1	MYZPE13164_G006_v1.0_000179050.1	Mp1087439_TGAC_V1.1_scaffold_1010	scaffold_765	https://genomevolution.org/coge//GEvo.pl?;fid1=2252576516;ref2=0;dr2up=80000;dr2down=80000;rev2=1;fid2=2252845187;dr1up=80000;dr1down=80000;num_seqs=2;autogo=1
1.1	MYZPE13164_0_v1.0_000001650.1	MYZPE13164_G006_v1.0_000179040.2	Mp1087439_TGAC_V1.1_scaffold_1010	scaffold_765	https://genomevolution.org/coge//GEvo.pl?;fid1=2252576521;ref2=0;dr2up=70000;dr2down=70000;rev2=1;fid2=2252845173;dr1up=70000;dr1down=70000;num_seqs=2;autogo=1
1.1	MYZPE13164_0_v1.0_000001650.2	MYZPE13164_G006_v1.0_000179040.1	Mp1087439_TGAC_V1.1_scaffold_1010	scaffold_765	https://genomevolution.org/coge//GEvo.pl?;fid1=2252576526;ref2=0;dr2up=70000;dr2down=70000;rev2=1;fid2=2252845168;dr1up=70000;dr1down=70000;num_seqs=2;autogo=1
1.1	MYZPE13164_0_v1.0_000001650.3	MYZPE13164_G006_v1.0_000179040.2	Mp1087439_TGAC_V1.1_scaffold_1010	scaffold_765	https://genomevolution.org/coge//GEvo.pl?;fid1=2252576530;ref2=0;dr2up=70000;dr2down=70000;rev2=1;fid2=2252845173;dr1up=70000;dr1down=70000;num_seqs=2;autogo=1
1.1	MYZPE13164_0_v1.0_000001650.4	MYZPE13164_G006_v1.0_000179040.1	Mp1087439_TGAC_V1.1_scaffold_1010	scaffold_765	https://genomevolution.org/coge//GEvo.pl?;fid1=2252576534;ref2=0;dr2up=70000;dr2down=70000;rev2=1;fid2=2252845168;dr1up=70000;dr1down=70000;num_seqs=2;autogo=1
1.1	MYZPE13164_0_v1.0_000001660.1	MYZPE13164_G006_v1.0_000179030.1	Mp1087439_TGAC_V1.1_scaffold_1010	scaffold_765	https://genomevolution.org/coge//GEvo.pl?;fid1=2252576540;ref2=0;dr2up=70000;dr2down=70000;rev2=1;fid2=2252845150;dr1up=70000;dr1down=70000;num_seqs=2;autogo=1
1.1	MYZPE13164_0_v1.0_000001660.3	MYZPE13164_G006_v1.0_000179030.1	Mp1087439_TGAC_V1.1_scaffold_1010	scaffold_765	https://genomevolution.org/coge//GEvo.pl?;fid1=2252576551;ref2=0;dr2up=70000;dr2down=70000;rev2=1;fid2=2252845150;dr1up=70000;dr1down=70000;num_seqs=2;autogo=1
1.1	MYZPE13164_0_v1.0_000001660.2	MYZPE13164_G006_v1.0_000179030.1	Mp1087439_TGAC_V1.1_scaffold_1010	scaffold_765	https://genomevolution.org/coge//GEvo.pl?;fid1=2252576545;ref2=0;dr2up=70000;dr2down=70000;rev2=1;fid2=2252845150;dr1up=70000;dr1down=70000;num_seqs=2;autogo=1
1.1	MYZPE13164_0_v1.0_000001670.1	MYZPE13164_G006_v1.0_000179020.1	Mp1087439_TGAC_V1.1_scaffold_1010	scaffold_765	https://genomevolution.org/coge//GEvo.pl?;fid1=2252576558;ref2=0;dr2up=60000;dr2down=60000;rev2=1;fid2=2252845145;dr1up=60000;dr1down=60000;num_seqs=2;autogo=1
1.1	MYZPE13164_0_v1.0_000001690.1	MYZPE13164_G006_v1.0_000179010.1	Mp1087439_TGAC_V1.1_scaffold_1010	scaffold_765	https://genomevolution.org/coge//GEvo.pl?;fid1=2252576578;ref2=0;dr2up=50000;dr2down=50000;rev2=1;fid2=2252845140;dr1up=50000;dr1down=50000;num_seqs=2;autogo=1
1.1	MYZPE13164_0_v1.0_000001680.2	MYZPE13164_G006_v1.0_000179000.1	Mp1087439_TGAC_V1.1_scaffold_1010	scaffold_765	https://genomevolution.org/coge//GEvo.pl?;fid1=2252576569;ref2=0;dr2up=60000;dr2down=60000;rev2=1;fid2=2252845125;dr1up=60000;dr1down=60000;num_seqs=2;autogo=1
1.1	MYZPE13164_0_v1.0_000001680.3	MYZPE13164_G006_v1.0_000179000.1	Mp1087439_TGAC_V1.1_scaffold_1010	scaffold_765	https://genomevolution.org/coge//GEvo.pl?;fid1=2252576573;ref2=0;dr2up=60000;dr2down=60000;rev2=1;fid2=2252845125;dr1up=60000;dr1down=60000;num_seqs=2;autogo=1
1.1	MYZPE13164_0_v1.0_000001680.1	MYZPE13164_G006_v1.0_000179000.1	Mp1087439_TGAC_V1.1_scaffold_1010	scaffold_765	https://genomevolution.org/coge//GEvo.pl?;fid1=2252576563;ref2=0;dr2up=60000;dr2down=60000;rev2=1;fid2=2252845125;dr1up=60000;dr1down=60000;num_seqs=2;autogo=1
1.1	MYZPE13164_0_v1.0_000001700.1	MYZPE13164_G006_v1.0_000178980.1	Mp1087439_TGAC_V1.1_scaffold_1010	scaffold_765	https://genomevolution.org/coge//GEvo.pl?;fid1=2252576582;ref2=0;dr2up=70000;dr2down=70000;rev2=1;fid2=2252845117;dr1up=70000;dr1down=70000;num_seqs=2;autogo=1
1.1	MYZPE13164_0_v1.0_000001710.5	MYZPE13164_G006_v1.0_000178970.7	Mp1087439_TGAC_V1.1_scaffold_1010	scaffold_765	https://genomevolution.org/coge//GEvo.pl?;fid1=2252576603;ref2=0;dr2up=80000;dr2down=80000;rev2=1;fid2=2252845108;dr1up=80000;dr1down=80000;num_seqs=2;autogo=1
1.1	MYZPE13164_0_v1.0_000001710.3	MYZPE13164_G006_v1.0_000178970.1	Mp1087439_TGAC_V1.1_scaffold_1010	scaffold_765	https://genomevolution.org/coge//GEvo.pl?;fid1=2252576595;ref2=0;dr2up=80000;dr2down=80000;rev2=1;fid2=2252845083;dr1up=80000;dr1down=80000;num_seqs=2;autogo=1
1.1	MYZPE13164_0_v1.0_000001710.2	MYZPE13164_G006_v1.0_000178970.7	Mp1087439_TGAC_V1.1_scaffold_1010	scaffold_765	https://genomevolution.org/coge//GEvo.pl?;fid1=2252576591;ref2=0;dr2up=80000;dr2down=80000;rev2=1;fid2=2252845108;dr1up=80000;dr1down=80000;num_seqs=2;autogo=1
1.1	MYZPE13164_0_v1.0_000001710.4	MYZPE13164_G006_v1.0_000178970.5	Mp1087439_TGAC_V1.1_scaffold_1010	scaffold_765	https://genomevolution.org/coge//GEvo.pl?;fid1=2252576599;ref2=0;dr2up=80000;dr2down=80000;rev2=1;fid2=2252845100;dr1up=80000;dr1down=80000;num_seqs=2;autogo=1
1.1	MYZPE13164_0_v1.0_000001710.6	MYZPE13164_G006_v1.0_000178970.8	Mp1087439_TGAC_V1.1_scaffold_1010	scaffold_765	https://genomevolution.org/coge//GEvo.pl?;fid1=2252576607;ref2=0;dr2up=80000;dr2down=80000;rev2=1;fid2=2252845112;dr1up=80000;dr1down=80000;num_seqs=2;autogo=1
1.1	MYZPE13164_0_v1.0_000001710.1	MYZPE13164_G006_v1.0_000178970.1	Mp1087439_TGAC_V1.1_scaffold_1010	scaffold_765	https://genomevolution.org/coge//GEvo.pl?;fid1=2252576587;ref2=0;dr2up=80000;dr2down=80000;rev2=1;fid2=2252845083;dr1up=80000;dr1down=80000;num_seqs=2;autogo=1
1.1	MYZPE13164_0_v1.0_000001720.1	MYZPE13164_G006_v1.0_000178950.2	Mp1087439_TGAC_V1.1_scaffold_1010	scaffold_765	https://genomevolution.org/coge//GEvo.pl?;fid1=2252576612;ref2=0;dr2up=80000;dr2down=80000;rev2=1;fid2=2252845074;dr1up=80000;dr1down=80000;num_seqs=2;autogo=1
1.1	MYZPE13164_0_v1.0_000001720.2	MYZPE13164_G006_v1.0_000178950.1	Mp1087439_TGAC_V1.1_scaffold_1010	scaffold_765	https://genomevolution.org/coge//GEvo.pl?;fid1=2252576616;ref2=0;dr2up=70000;dr2down=70000;rev2=1;fid2=2252845070;dr1up=70000;dr1down=70000;num_seqs=2;autogo=1
1.1	MYZPE13164_0_v1.0_000001720.3	MYZPE13164_G006_v1.0_000178950.1	Mp1087439_TGAC_V1.1_scaffold_1010	scaffold_765	https://genomevolution.org/coge//GEvo.pl?;fid1=2252576620;ref2=0;dr2up=70000;dr2down=70000;rev2=1;fid2=2252845070;dr1up=70000;dr1down=70000;num_seqs=2;autogo=1
1.1	MYZPE13164_0_v1.0_000001600.1	proxy	Mp1087439_TGAC_V1.1_scaffold_1010	scaffold_765	https://genomevolution.org/coge//GEvo.pl?;fid1=2252576499;ref2=0;dr2up=80000;dr2down=80000;rev2=1;x2=89764;chr2=scaffold_765;dsgid2=53455;dr1up=80000;dr1down=80000;num_seqs=2;autogo=1
1.1	MYZPE13164_0_v1.0_000002280.1	MYZPE13164_G006_v1.0_000158660.1	Mp1087439_TGAC_V1.1_scaffold_1018	scaffold_61	https://genomevolution.org/coge//GEvo.pl?;fid1=2252576919;ref2=0;dr2up=40000;dr2down=40000;rev2=1;fid2=2252829445;dr1up=40000;dr1down=40000;num_seqs=2;autogo=1
1.1	MYZPE13164_0_v1.0_000002290.1	MYZPE13164_G006_v1.0_000158650.1	Mp1087439_TGAC_V1.1_scaffold_1018	scaffold_61	https://genomevolution.org/coge//GEvo.pl?;fid1=2252576925;ref2=0;dr2up=50000;dr2down=50000;rev2=1;fid2=2252829439;dr1up=50000;dr1down=50000;num_seqs=2;autogo=1
1.1	MYZPE13164_0_v1.0_000002240.1	MYZPE13164_G006_v1.0_000158700.1	Mp1087439_TGAC_V1.1_scaffold_1018	scaffold_61	https://genomevolution.org/coge//GEvo.pl?;fid1=2252576811;ref2=0;dr2up=40000;dr2down=40000;rev2=1;fid2=2252829558;dr1up=40000;dr1down=40000;num_seqs=2;autogo=1
1.1	MYZPE13164_0_v1.0_000002240.3	MYZPE13164_G006_v1.0_000158700.1	Mp1087439_TGAC_V1.1_scaffold_1018	scaffold_61	https://genomevolution.org/coge//GEvo.pl?;fid1=2252576820;ref2=0;dr2up=50000;dr2down=50000;rev2=1;fid2=2252829558;dr1up=50000;dr1down=50000;num_seqs=2;autogo=1
1.1	MYZPE13164_0_v1.0_000002240.2	MYZPE13164_G006_v1.0_000158700.1	Mp1087439_TGAC_V1.1_scaffold_1018	scaffold_61	https://genomevolution.org/coge//GEvo.pl?;fid1=2252576816;ref2=0;dr2up=40000;dr2down=40000;rev2=1;fid2=2252829558;dr1up=40000;dr1down=40000;num_seqs=2;autogo=1
1.1	MYZPE13164_0_v1.0_000002250.1	MYZPE13164_G006_v1.0_000158690.1	Mp1087439_TGAC_V1.1_scaffold_1018	scaffold_61	https://genomevolution.org/coge//GEvo.pl?;fid1=2252576826;ref2=0;dr2up=40000;dr2down=40000;rev2=1;fid2=2252829543;dr1up=40000;dr1down=40000;num_seqs=2;autogo=1
1.1	MYZPE13164_0_v1.0_000002250.3	MYZPE13164_G006_v1.0_000158690.1	Mp1087439_TGAC_V1.1_scaffold_1018	scaffold_61	https://genomevolution.org/coge//GEvo.pl?;fid1=2252576835;ref2=0;dr2up=40000;dr2down=40000;rev2=1;fid2=2252829543;dr1up=40000;dr1down=40000;num_seqs=2;autogo=1
1.1	MYZPE13164_0_v1.0_000002250.2	MYZPE13164_G006_v1.0_000158690.1	Mp1087439_TGAC_V1.1_scaffold_1018	scaffold_61	https://genomevolution.org/coge//GEvo.pl?;fid1=2252576830;ref2=0;dr2up=40000;dr2down=40000;rev2=1;fid2=2252829543;dr1up=40000;dr1down=40000;num_seqs=2;autogo=1
1.1	MYZPE13164_0_v1.0_000002260.3	MYZPE13164_G006_v1.0_000158680.1	Mp1087439_TGAC_V1.1_scaffold_1018	scaffold_61	https://genomevolution.org/coge//GEvo.pl?;fid1=2252576851;ref2=0;dr2up=30000;dr2down=30000;rev2=1;fid2=2252829518;dr1up=30000;dr1down=30000;num_seqs=2;autogo=1
1.1	MYZPE13164_0_v1.0_000002260.2	MYZPE13164_G006_v1.0_000158680.1	Mp1087439_TGAC_V1.1_scaffold_1018	scaffold_61	https://genomevolution.org/coge//GEvo.pl?;fid1=2252576846;ref2=0;dr2up=30000;dr2down=30000;rev2=1;fid2=2252829518;dr1up=30000;dr1down=30000;num_seqs=2;autogo=1
1.1	MYZPE13164_0_v1.0_000002260.1	MYZPE13164_G006_v1.0_000158680.1	Mp1087439_TGAC_V1.1_scaffold_1018	scaffold_61	https://genomevolution.org/coge//GEvo.pl?;fid1=2252576841;ref2=0;dr2up=30000;dr2down=30000;rev2=1;fid2=2252829518;dr1up=30000;dr1down=30000;num_seqs=2;autogo=1
1.1	MYZPE13164_0_v1.0_000002270.8	MYZPE13164_G006_v1.0_000158670.13	Mp1087439_TGAC_V1.1_scaffold_1018	scaffold_61	https://genomevolution.org/coge//GEvo.pl?;fid1=2252576909;ref2=0;dr2up=40000;dr2down=40000;rev2=1;fid2=2252829471;dr1up=40000;dr1down=40000;num_seqs=2;autogo=1
1.1	MYZPE13164_0_v1.0_000002270.13	MYZPE13164_G006_v1.0_000158670.10	Mp1087439_TGAC_V1.1_scaffold_1018	scaffold_61	https://genomevolution.org/coge//GEvo.pl?;fid1=2252576875;ref2=0;dr2up=40000;dr2down=40000;rev2=1;fid2=2252829456;dr1up=40000;dr1down=40000;num_seqs=2;autogo=1
1.1	MYZPE13164_0_v1.0_000002270.10	MYZPE13164_G006_v1.0_000158670.1	Mp1087439_TGAC_V1.1_scaffold_1018	scaffold_61	https://genomevolution.org/coge//GEvo.pl?;fid1=2252576861;ref2=0;dr2up=40000;dr2down=40000;rev2=1;fid2=2252829451;dr1up=40000;dr1down=40000;num_seqs=2;autogo=1
1.1	MYZPE13164_0_v1.0_000002270.11	MYZPE13164_G006_v1.0_000158670.1	Mp1087439_TGAC_V1.1_scaffold_1018	scaffold_61	https://genomevolution.org/coge//GEvo.pl?;fid1=2252576866;ref2=0;dr2up=40000;dr2down=40000;rev2=1;fid2=2252829451;dr1up=40000;dr1down=40000;num_seqs=2;autogo=1
1.1	MYZPE13164_0_v1.0_000002270.1	MYZPE13164_G006_v1.0_000158670.13	Mp1087439_TGAC_V1.1_scaffold_1018	scaffold_61	https://genomevolution.org/coge//GEvo.pl?;fid1=2252576856;ref2=0;dr2up=40000;dr2down=40000;rev2=1;fid2=2252829471;dr1up=40000;dr1down=40000;num_seqs=2;autogo=1
1.1	MYZPE13164_0_v1.0_000002270.12	MYZPE13164_G006_v1.0_000158670.1	Mp1087439_TGAC_V1.1_scaffold_1018	scaffold_61	https://genomevolution.org/coge//GEvo.pl?;fid1=2252576871;ref2=0;dr2up=40000;dr2down=40000;rev2=1;fid2=2252829451;dr1up=40000;dr1down=40000;num_seqs=2;autogo=1
1.1	MYZPE13164_0_v1.0_000002270.3	MYZPE13164_G006_v1.0_000158670.10	Mp1087439_TGAC_V1.1_scaffold_1018	scaffold_61	https://genomevolution.org/coge//GEvo.pl?;fid1=2252576885;ref2=0;dr2up=40000;dr2down=40000;rev2=1;fid2=2252829456;dr1up=40000;dr1down=40000;num_seqs=2;autogo=1
1.1	MYZPE13164_0_v1.0_000002270.7	MYZPE13164_G006_v1.0_000158670.3	Mp1087439_TGAC_V1.1_scaffold_1018	scaffold_61	https://genomevolution.org/coge//GEvo.pl?;fid1=2252576905;ref2=0;dr2up=40000;dr2down=40000;rev2=1;fid2=2252829480;dr1up=40000;dr1down=40000;num_seqs=2;autogo=1
1.1	MYZPE13164_0_v1.0_000002270.6	MYZPE13164_G006_v1.0_000158670.1	Mp1087439_TGAC_V1.1_scaffold_1018	scaffold_61	https://genomevolution.org/coge//GEvo.pl?;fid1=2252576901;ref2=0;dr2up=40000;dr2down=40000;rev2=1;fid2=2252829451;dr1up=40000;dr1down=40000;num_seqs=2;autogo=1
1.1	MYZPE13164_0_v1.0_000002270.9	MYZPE13164_G006_v1.0_000158670.10	Mp1087439_TGAC_V1.1_scaffold_1018	scaffold_61	https://genomevolution.org/coge//GEvo.pl?;fid1=2252576913;ref2=0;dr2up=30000;dr2down=30000;rev2=1;fid2=2252829456;dr1up=30000;dr1down=30000;num_seqs=2;autogo=1
1.1	MYZPE13164_0_v1.0_000002270.2	MYZPE13164_G006_v1.0_000158670.10	Mp1087439_TGAC_V1.1_scaffold_1018	scaffold_61	https://genomevolution.org/coge//GEvo.pl?;fid1=2252576881;ref2=0;dr2up=40000;dr2down=40000;rev2=1;fid2=2252829456;dr1up=40000;dr1down=40000;num_seqs=2;autogo=1
1.1	MYZPE13164_0_v1.0_000002270.4	MYZPE13164_G006_v1.0_000158670.1	Mp1087439_TGAC_V1.1_scaffold_1018	scaffold_61	https://genomevolution.org/coge//GEvo.pl?;fid1=2252576890;ref2=0;dr2up=40000;dr2down=40000;rev2=1;fid2=2252829451;dr1up=40000;dr1down=40000;num_seqs=2;autogo=1
1.1	MYZPE13164_0_v1.0_000002270.5	MYZPE13164_G006_v1.0_000158670.10	Mp1087439_TGAC_V1.1_scaffold_1018	scaffold_61	https://genomevolution.org/coge//GEvo.pl?;fid1=2252576895;ref2=0;dr2up=40000;dr2down=40000;rev2=1;fid2=2252829456;dr1up=40000;dr1down=40000;num_seqs=2;autogo=1
1.1	MYZPE13164_0_v1.0_000002540.1	MYZPE13164_G006_v1.0_000189760.1	Mp1087439_TGAC_V1.1_scaffold_102	scaffold_86	https://genomevolution.org/coge//GEvo.pl?;fid1=2252577046;ref2=0;dr2up=230000;dr2down=230000;rev2=1;fid2=2252852805;dr1up=230000;dr1down=230000;num_seqs=2;autogo=1
1.1	MYZPE13164_0_v1.0_000002550.1	MYZPE13164_G006_v1.0_000189740.1	Mp1087439_TGAC_V1.1_scaffold_102	scaffold_86	https://genomevolution.org/coge//GEvo.pl?;fid1=2252577052;ref2=0;dr2up=180000;dr2down=180000;rev2=1;fid2=2252852796;dr1up=180000;dr1down=180000;num_seqs=2;autogo=1
1.1	MYZPE13164_0_v1.0_000002550.2	MYZPE13164_G006_v1.0_000189740.1	Mp1087439_TGAC_V1.1_scaffold_102	scaffold_86	https://genomevolution.org/coge//GEvo.pl?;fid1=2252577060;ref2=0;dr2up=180000;dr2down=180000;rev2=1;fid2=2252852796;dr1up=180000;dr1down=180000;num_seqs=2;autogo=1
1.1	MYZPE13164_0_v1.0_000002560.3	MYZPE13164_G006_v1.0_000189730.6	Mp1087439_TGAC_V1.1_scaffold_102	scaffold_86	https://genomevolution.org/coge//GEvo.pl?;fid1=2252577075;ref2=0;dr2up=190000;dr2down=190000;rev2=1;fid2=2252852790;dr1up=190000;dr1down=190000;num_seqs=2;autogo=1
1.1	MYZPE13164_0_v1.0_000002560.1	MYZPE13164_G006_v1.0_000189730.5	Mp1087439_TGAC_V1.1_scaffold_102	scaffold_86	https://genomevolution.org/coge//GEvo.pl?;fid1=2252577065;ref2=0;dr2up=190000;dr2down=190000;rev2=1;fid2=2252852785;dr1up=190000;dr1down=190000;num_seqs=2;autogo=1
1.1	MYZPE13164_0_v1.0_000002560.2	MYZPE13164_G006_v1.0_000189730.3	Mp1087439_TGAC_V1.1_scaffold_102	scaffold_86	https://genomevolution.org/coge//GEvo.pl?;fid1=2252577070;ref2=0;dr2up=190000;dr2down=190000;rev2=1;fid2=2252852775;dr1up=190000;dr1down=190000;num_seqs=2;autogo=1
1.1	MYZPE13164_0_v1.0_000002570.1	MYZPE13164_G006_v1.0_000189720.1	Mp1087439_TGAC_V1.1_scaffold_102	scaffold_86	https://genomevolution.org/coge//GEvo.pl?;fid1=2252577081;ref2=0;dr2up=190000;dr2down=190000;rev2=1;fid2=2252852759;dr1up=190000;dr1down=190000;num_seqs=2;autogo=1
1.1	MYZPE13164_0_v1.0_000002580.1	MYZPE13164_G006_v1.0_000189710.1	Mp1087439_TGAC_V1.1_scaffold_102	scaffold_86	https://genomevolution.org/coge//GEvo.pl?;fid1=2252577086;ref2=0;dr2up=200000;dr2down=200000;rev2=1;fid2=2252852749;dr1up=200000;dr1down=200000;num_seqs=2;autogo=1
1.1	MYZPE13164_0_v1.0_000002590.1	MYZPE13164_G006_v1.0_000189700.1	Mp1087439_TGAC_V1.1_scaffold_102	scaffold_86	https://genomevolution.org/coge//GEvo.pl?;fid1=2252577091;ref2=0;dr2up=200000;dr2down=200000;rev2=1;fid2=2252852738;dr1up=200000;dr1down=200000;num_seqs=2;autogo=1
1.1	MYZPE13164_0_v1.0_000002590.2	MYZPE13164_G006_v1.0_000189700.2	Mp1087439_TGAC_V1.1_scaffold_102	scaffold_86	https://genomevolution.org/coge//GEvo.pl?;fid1=2252577095;ref2=0;dr2up=170000;dr2down=170000;rev2=1;fid2=2252852742;dr1up=170000;dr1down=170000;num_seqs=2;autogo=1
1.1	MYZPE13164_0_v1.0_000002430.1	MYZPE13164_G006_v1.0_000189870.1	Mp1087439_TGAC_V1.1_scaffold_102	scaffold_86	https://genomevolution.org/coge//GEvo.pl?;fid1=2252576984;ref2=0;dr2up=200000;dr2down=200000;rev2=1;fid2=2252852881;dr1up=200000;dr1down=200000;num_seqs=2;autogo=1
1.1	MYZPE13164_0_v1.0_000002600.1	MYZPE13164_G006_v1.0_000189690.1	Mp1087439_TGAC_V1.1_scaffold_102	scaffold_86	https://genomevolution.org/coge//GEvo.pl?;fid1=2252577102;ref2=0;dr2up=250000;dr2down=250000;rev2=1;fid2=2252852733;dr1up=250000;dr1down=250000;num_seqs=2;autogo=1
1.1	MYZPE13164_0_v1.0_000002610.1	MYZPE13164_G006_v1.0_000189680.1	Mp1087439_TGAC_V1.1_scaffold_102	scaffold_86	https://genomevolution.org/coge//GEvo.pl?;fid1=2252577107;ref2=0;dr2up=260000;dr2down=260000;rev2=1;fid2=2252852727;dr1up=260000;dr1down=260000;num_seqs=2;autogo=1
1.1	MYZPE13164_0_v1.0_000002620.2	MYZPE13164_G006_v1.0_000189670.1	Mp1087439_TGAC_V1.1_scaffold_102	scaffold_86	https://genomevolution.org/coge//GEvo.pl?;fid1=2252577118;ref2=0;dr2up=280000;dr2down=280000;rev2=1;fid2=2252852716;dr1up=280000;dr1down=280000;num_seqs=2;autogo=1
1.1	MYZPE13164_0_v1.0_000002620.1	MYZPE13164_G006_v1.0_000189670.1	Mp1087439_TGAC_V1.1_scaffold_102	scaffold_86	https://genomevolution.org/coge//GEvo.pl?;fid1=2252577113;ref2=0;dr2up=280000;dr2down=280000;rev2=1;fid2=2252852716;dr1up=280000;dr1down=280000;num_seqs=2;autogo=1
1.1	MYZPE13164_0_v1.0_000002630.3	proxy	Mp1087439_TGAC_V1.1_scaffold_102	scaffold_86	https://genomevolution.org/coge//GEvo.pl?;fid1=2252577134;ref2=0;dr2up=280000;dr2down=280000;rev2=1;x2=27584;chr2=scaffold_86;dsgid2=53455;dr1up=280000;dr1down=280000;num_seqs=2;autogo=1
1.1	MYZPE13164_0_v1.0_000002630.4	proxy	Mp1087439_TGAC_V1.1_scaffold_102	scaffold_86	https://genomevolution.org/coge//GEvo.pl?;fid1=2252577139;ref2=0;dr2up=280000;dr2down=280000;rev2=1;x2=27584;chr2=scaffold_86;dsgid2=53455;dr1up=280000;dr1down=280000;num_seqs=2;autogo=1
1.1	MYZPE13164_0_v1.0_000002630.2	proxy	Mp1087439_TGAC_V1.1_scaffold_102	scaffold_86	https://genomevolution.org/coge//GEvo.pl?;fid1=2252577129;ref2=0;dr2up=280000;dr2down=280000;rev2=1;x2=27584;chr2=scaffold_86;dsgid2=53455;dr1up=280000;dr1down=280000;num_seqs=2;autogo=1
1.1	MYZPE13164_0_v1.0_000002630.1	proxy	Mp1087439_TGAC_V1.1_scaffold_102	scaffold_86	https://genomevolution.org/coge//GEvo.pl?;fid1=2252577124;ref2=0;dr2up=280000;dr2down=280000;rev2=1;x2=27584;chr2=scaffold_86;dsgid2=53455;dr1up=280000;dr1down=280000;num_seqs=2;autogo=1
1.1	MYZPE13164_0_v1.0_000002640.1	proxy	Mp1087439_TGAC_V1.1_scaffold_102	scaffold_86	https://genomevolution.org/coge//GEvo.pl?;fid1=2252577145;ref2=0;dr2up=270000;dr2down=270000;rev2=1;x2=27584;chr2=scaffold_86;dsgid2=53455;dr1up=270000;dr1down=270000;num_seqs=2;autogo=1
1.1	MYZPE13164_0_v1.0_000002640.2	proxy	Mp1087439_TGAC_V1.1_scaffold_102	scaffold_86	https://genomevolution.org/coge//GEvo.pl?;fid1=2252577149;ref2=0;dr2up=240000;dr2down=240000;rev2=1;x2=27584;chr2=scaffold_86;dsgid2=53455;dr1up=240000;dr1down=240000;num_seqs=2;autogo=1
1.1	MYZPE13164_0_v1.0_000002650.1	proxy	Mp1087439_TGAC_V1.1_scaffold_102	scaffold_86	https://genomevolution.org/coge//GEvo.pl?;fid1=2252577154;ref2=0;dr2up=230000;dr2down=230000;rev2=1;x2=27584;chr2=scaffold_86;dsgid2=53455;dr1up=230000;dr1down=230000;num_seqs=2;autogo=1
1.1	MYZPE13164_0_v1.0_000002460.1	MYZPE13164_G006_v1.0_000189840.1	Mp1087439_TGAC_V1.1_scaffold_102	scaffold_86	https://genomevolution.org/coge//GEvo.pl?;fid1=2252577003;ref2=0;dr2up=260000;dr2down=260000;rev2=1;fid2=2252852863;dr1up=260000;dr1down=260000;num_seqs=2;autogo=1
1.1	MYZPE13164_0_v1.0_000002660.1	proxy	Mp1087439_TGAC_V1.1_scaffold_102	scaffold_86	https://genomevolution.org/coge//GEvo.pl?;fid1=2252577158;ref2=0;dr2up=180000;dr2down=180000;rev2=1;x2=27584;chr2=scaffold_86;dsgid2=53455;dr1up=180000;dr1down=180000;num_seqs=2;autogo=1
1.1	MYZPE13164_0_v1.0_000002670.3	proxy	Mp1087439_TGAC_V1.1_scaffold_102	scaffold_86	https://genomevolution.org/coge//GEvo.pl?;fid1=2252577172;ref2=0;dr2up=140000;dr2down=140000;rev2=1;x2=27584;chr2=scaffold_86;dsgid2=53455;dr1up=140000;dr1down=140000;num_seqs=2;autogo=1
1.1	MYZPE13164_0_v1.0_000002670.2	proxy	Mp1087439_TGAC_V1.1_scaffold_102	scaffold_86	https://genomevolution.org/coge//GEvo.pl?;fid1=2252577168;ref2=0;dr2up=150000;dr2down=150000;rev2=1;x2=27584;chr2=scaffold_86;dsgid2=53455;dr1up=150000;dr1down=150000;num_seqs=2;autogo=1
1.1	MYZPE13164_0_v1.0_000002670.1	proxy	Mp1087439_TGAC_V1.1_scaffold_102	scaffold_86	https://genomevolution.org/coge//GEvo.pl?;fid1=2252577163;ref2=0;dr2up=150000;dr2down=150000;rev2=1;x2=27584;chr2=scaffold_86;dsgid2=53455;dr1up=150000;dr1down=150000;num_seqs=2;autogo=1
1.1	MYZPE13164_0_v1.0_000002680.1	proxy	Mp1087439_TGAC_V1.1_scaffold_102	scaffold_86	https://genomevolution.org/coge//GEvo.pl?;fid1=2252577178;ref2=0;dr2up=140000;dr2down=140000;rev2=1;x2=27584;chr2=scaffold_86;dsgid2=53455;dr1up=140000;dr1down=140000;num_seqs=2;autogo=1
1.1	MYZPE13164_0_v1.0_000002690.1	proxy	Mp1087439_TGAC_V1.1_scaffold_102	scaffold_86	https://genomevolution.org/coge//GEvo.pl?;fid1=2252577183;ref2=0;dr2up=140000;dr2down=140000;rev2=1;x2=27584;chr2=scaffold_86;dsgid2=53455;dr1up=140000;dr1down=140000;num_seqs=2;autogo=1
1.1	MYZPE13164_0_v1.0_000002690.2	MYZPE13164_G006_v1.0_000124430.2	Mp1087439_TGAC_V1.1_scaffold_102	scaffold_397	https://genomevolution.org/coge//GEvo.pl?;fid1=2252577187;ref2=0;dr2up=60000;dr2down=60000;fid2=2252802018;dr1up=60000;dr1down=60000;num_seqs=2;autogo=1
1.1	MYZPE13164_0_v1.0_000002470.1	MYZPE13164_G006_v1.0_000189830.1	Mp1087439_TGAC_V1.1_scaffold_102	scaffold_86	https://genomevolution.org/coge//GEvo.pl?;fid1=2252577008;ref2=0;dr2up=280000;dr2down=280000;rev2=1;fid2=2252852858;dr1up=280000;dr1down=280000;num_seqs=2;autogo=1
1.1	MYZPE13164_0_v1.0_000002480.1	MYZPE13164_G006_v1.0_000189820.1	Mp1087439_TGAC_V1.1_scaffold_102	scaffold_86	https://genomevolution.org/coge//GEvo.pl?;fid1=2252577013;ref2=0;dr2up=280000;dr2down=280000;rev2=1;fid2=2252852853;dr1up=280000;dr1down=280000;num_seqs=2;autogo=1
1.1	MYZPE13164_0_v1.0_000002480.2	MYZPE13164_G006_v1.0_000189820.1	Mp1087439_TGAC_V1.1_scaffold_102	scaffold_86	https://genomevolution.org/coge//GEvo.pl?;fid1=2252577018;ref2=0;dr2up=280000;dr2down=280000;rev2=1;fid2=2252852853;dr1up=280000;dr1down=280000;num_seqs=2;autogo=1
1.1	MYZPE13164_0_v1.0_000002440.1	MYZPE13164_G006_v1.0_000189860.1	Mp1087439_TGAC_V1.1_scaffold_102	scaffold_86	https://genomevolution.org/coge//GEvo.pl?;fid1=2252576990;ref2=0;dr2up=200000;dr2down=200000;rev2=1;fid2=2252852878;dr1up=200000;dr1down=200000;num_seqs=2;autogo=1
1.1	MYZPE13164_0_v1.0_000002490.1	MYZPE13164_G006_v1.0_000189810.2	Mp1087439_TGAC_V1.1_scaffold_102	scaffold_86	https://genomevolution.org/coge//GEvo.pl?;fid1=2252577023;ref2=0;dr2up=280000;dr2down=280000;rev2=1;fid2=2252852843;dr1up=280000;dr1down=280000;num_seqs=2;autogo=1
1.1	MYZPE13164_0_v1.0_000002490.2	MYZPE13164_G006_v1.0_000189810.2	Mp1087439_TGAC_V1.1_scaffold_102	scaffold_86	https://genomevolution.org/coge//GEvo.pl?;fid1=2252577027;ref2=0;dr2up=280000;dr2down=280000;rev2=1;fid2=2252852843;dr1up=280000;dr1down=280000;num_seqs=2;autogo=1
1.1	MYZPE13164_0_v1.0_000002500.1	MYZPE13164_G006_v1.0_000189800.1	Mp1087439_TGAC_V1.1_scaffold_102	scaffold_86	https://genomevolution.org/coge//GEvo.pl?;fid1=2252577033;ref2=0;dr2up=280000;dr2down=280000;rev2=1;fid2=2252852836;dr1up=280000;dr1down=280000;num_seqs=2;autogo=1
1.1	MYZPE13164_0_v1.0_000002510.1	MYZPE13164_G006_v1.0_000189790.1	Mp1087439_TGAC_V1.1_scaffold_102	scaffold_86	https://genomevolution.org/coge//GEvo.pl?;fid1=2252577038;ref2=0;dr2up=270000;dr2down=270000;rev2=1;fid2=2252852820;dr1up=270000;dr1down=270000;num_seqs=2;autogo=1
1.1	MYZPE13164_0_v1.0_000002450.1	MYZPE13164_G006_v1.0_000189850.1	Mp1087439_TGAC_V1.1_scaffold_102	scaffold_86	https://genomevolution.org/coge//GEvo.pl?;fid1=2252576993;ref2=0;dr2up=170000;dr2down=170000;rev2=1;fid2=2252852868;dr1up=170000;dr1down=170000;num_seqs=2;autogo=1
1.1	MYZPE13164_0_v1.0_000002450.2	MYZPE13164_G006_v1.0_000189850.1	Mp1087439_TGAC_V1.1_scaffold_102	scaffold_86	https://genomevolution.org/coge//GEvo.pl?;fid1=2252576997;ref2=0;dr2up=270000;dr2down=270000;rev2=1;fid2=2252852868;dr1up=270000;dr1down=270000;num_seqs=2;autogo=1
1.1	MYZPE13164_0_v1.0_000002520.1	MYZPE13164_G006_v1.0_000189780.1	Mp1087439_TGAC_V1.1_scaffold_102	scaffold_86	https://genomevolution.org/coge//GEvo.pl?;fid1=2252577041;ref2=0;dr2up=240000;dr2down=240000;rev2=1;fid2=2252852815;dr1up=240000;dr1down=240000;num_seqs=2;autogo=1
1.1	MYZPE13164_0_v1.0_000002710.2	MYZPE13164_G006_v1.0_000129950.2	Mp1087439_TGAC_V1.1_scaffold_1020	scaffold_421	https://genomevolution.org/coge//GEvo.pl?;fid1=2252577207;ref2=0;dr2up=30000;dr2down=30000;rev2=1;fid2=2252806104;dr1up=30000;dr1down=30000;num_seqs=2;autogo=1
1.1	MYZPE13164_0_v1.0_000002720.1	MYZPE13164_G006_v1.0_000129940.1	Mp1087439_TGAC_V1.1_scaffold_1020	scaffold_421	https://genomevolution.org/coge//GEvo.pl?;fid1=2252577216;ref2=0;dr2up=20000;dr2down=20000;rev2=1;fid2=2252806093;dr1up=20000;dr1down=20000;num_seqs=2;autogo=1
1.1	MYZPE13164_0_v1.0_000002730.1	MYZPE13164_G006_v1.0_000129930.2	Mp1087439_TGAC_V1.1_scaffold_1020	scaffold_421	https://genomevolution.org/coge//GEvo.pl?;fid1=2252577222;ref2=0;dr2up=20000;dr2down=20000;rev2=1;fid2=2252806065;dr1up=20000;dr1down=20000;num_seqs=2;autogo=1
1.1	MYZPE13164_0_v1.0_000002740.1	MYZPE13164_G006_v1.0_000129920.1	Mp1087439_TGAC_V1.1_scaffold_1020	scaffold_421	https://genomevolution.org/coge//GEvo.pl?;fid1=2252577251;ref2=0;dr2up=30000;dr2down=30000;rev2=1;fid2=2252806049;dr1up=30000;dr1down=30000;num_seqs=2;autogo=1
1.1	MYZPE13164_0_v1.0_000002970.1	MYZPE13164_G006_v1.0_000174710.2	Mp1087439_TGAC_V1.1_scaffold_1024	scaffold_731	https://genomevolution.org/coge//GEvo.pl?;fid1=2252577356;ref2=0;dr2up=90000;dr2down=90000;rev2=1;fid2=2252841766;dr1up=90000;dr1down=90000;num_seqs=2;autogo=1
1.1	MYZPE13164_0_v1.0_000002970.2	MYZPE13164_G006_v1.0_000174710.2	Mp1087439_TGAC_V1.1_scaffold_1024	scaffold_731	https://genomevolution.org/coge//GEvo.pl?;fid1=2252577360;ref2=0;dr2up=90000;dr2down=90000;rev2=1;fid2=2252841766;dr1up=90000;dr1down=90000;num_seqs=2;autogo=1
1.1	MYZPE13164_0_v1.0_000002980.1	MYZPE13164_G006_v1.0_000174700.1	Mp1087439_TGAC_V1.1_scaffold_1024	scaffold_731	https://genomevolution.org/coge//GEvo.pl?;fid1=2252577365;ref2=0;dr2up=90000;dr2down=90000;rev2=1;fid2=2252841758;dr1up=90000;dr1down=90000;num_seqs=2;autogo=1
1.1	MYZPE13164_0_v1.0_000002990.1	MYZPE13164_G006_v1.0_000174690.1	Mp1087439_TGAC_V1.1_scaffold_1024	scaffold_731	https://genomevolution.org/coge//GEvo.pl?;fid1=2252577370;ref2=0;dr2up=100000;dr2down=100000;rev2=1;fid2=2252841743;dr1up=100000;dr1down=100000;num_seqs=2;autogo=1
1.1	MYZPE13164_0_v1.0_000002990.2	MYZPE13164_G006_v1.0_000174690.2	Mp1087439_TGAC_V1.1_scaffold_1024	scaffold_731	https://genomevolution.org/coge//GEvo.pl?;fid1=2252577374;ref2=0;dr2up=100000;dr2down=100000;rev2=1;fid2=2252841747;dr1up=100000;dr1down=100000;num_seqs=2;autogo=1
1.1	MYZPE13164_0_v1.0_000003000.1	MYZPE13164_G006_v1.0_000174680.1	Mp1087439_TGAC_V1.1_scaffold_1024	scaffold_731	https://genomevolution.org/coge//GEvo.pl?;fid1=2252577379;ref2=0;dr2up=100000;dr2down=100000;rev2=1;fid2=2252841734;dr1up=100000;dr1down=100000;num_seqs=2;autogo=1
1.1	MYZPE13164_0_v1.0_000003000.2	MYZPE13164_G006_v1.0_000174680.2	Mp1087439_TGAC_V1.1_scaffold_1024	scaffold_731	https://genomevolution.org/coge//GEvo.pl?;fid1=2252577383;ref2=0;dr2up=100000;dr2down=100000;rev2=1;fid2=2252841738;dr1up=100000;dr1down=100000;num_seqs=2;autogo=1
1.1	MYZPE13164_0_v1.0_000002920.1	MYZPE13164_G006_v1.0_000174800.1	Mp1087439_TGAC_V1.1_scaffold_1024	scaffold_731	https://genomevolution.org/coge//GEvo.pl?;fid1=2252577332;ref2=0;dr2up=100000;dr2down=100000;rev2=1;fid2=2252841818;dr1up=100000;dr1down=100000;num_seqs=2;autogo=1
1.1	MYZPE13164_0_v1.0_000002930.1	MYZPE13164_G006_v1.0_000174780.2	Mp1087439_TGAC_V1.1_scaffold_1024	scaffold_731	https://genomevolution.org/coge//GEvo.pl?;fid1=2252577337;ref2=0;dr2up=90000;dr2down=90000;rev2=1;fid2=2252841806;dr1up=90000;dr1down=90000;num_seqs=2;autogo=1
1.1	MYZPE13164_0_v1.0_000002930.2	MYZPE13164_G006_v1.0_000174780.1	Mp1087439_TGAC_V1.1_scaffold_1024	scaffold_731	https://genomevolution.org/coge//GEvo.pl?;fid1=2252577339;ref2=0;dr2up=90000;dr2down=90000;rev2=1;fid2=2252841802;dr1up=90000;dr1down=90000;num_seqs=2;autogo=1
1.1	MYZPE13164_0_v1.0_000002940.1	MYZPE13164_G006_v1.0_000174770.1	Mp1087439_TGAC_V1.1_scaffold_1024	scaffold_731	https://genomevolution.org/coge//GEvo.pl?;fid1=2252577344;ref2=0;dr2up=80000;dr2down=80000;rev2=1;fid2=2252841787;dr1up=80000;dr1down=80000;num_seqs=2;autogo=1
1.1	MYZPE13164_0_v1.0_000002950.1	MYZPE13164_G006_v1.0_000174750.1	Mp1087439_TGAC_V1.1_scaffold_1024	scaffold_731	https://genomevolution.org/coge//GEvo.pl?;fid1=2252577350;ref2=0;dr2up=70000;dr2down=70000;rev2=1;fid2=2252841781;dr1up=70000;dr1down=70000;num_seqs=2;autogo=1
1.1	MYZPE13164_0_v1.0_000002960.1	MYZPE13164_G006_v1.0_000174730.1	Mp1087439_TGAC_V1.1_scaffold_1024	scaffold_731	https://genomevolution.org/coge//GEvo.pl?;fid1=2252577353;ref2=0;dr2up=80000;dr2down=80000;rev2=1;fid2=2252841774;dr1up=80000;dr1down=80000;num_seqs=2;autogo=1
1.1	MYZPE13164_0_v1.0_000003070.1	MYZPE13164_G006_v1.0_000102630.1	Mp1087439_TGAC_V1.1_scaffold_1025	scaffold_30	https://genomevolution.org/coge//GEvo.pl?;fid1=2252577421;ref2=0;dr2up=100000;dr2down=100000;fid2=2252785949;dr1up=100000;dr1down=100000;num_seqs=2;autogo=1
1.1	MYZPE13164_0_v1.0_000003080.1	MYZPE13164_G006_v1.0_000102640.1	Mp1087439_TGAC_V1.1_scaffold_1025	scaffold_30	https://genomevolution.org/coge//GEvo.pl?;fid1=2252577424;ref2=0;dr2up=130000;dr2down=130000;fid2=2252785957;dr1up=130000;dr1down=130000;num_seqs=2;autogo=1
1.1	MYZPE13164_0_v1.0_000003090.1	MYZPE13164_G006_v1.0_000102650.1	Mp1087439_TGAC_V1.1_scaffold_1025	scaffold_30	https://genomevolution.org/coge//GEvo.pl?;fid1=2252577430;ref2=0;dr2up=130000;dr2down=130000;fid2=2252785961;dr1up=130000;dr1down=130000;num_seqs=2;autogo=1
1.1	MYZPE13164_0_v1.0_000003100.1	MYZPE13164_G006_v1.0_000102660.1	Mp1087439_TGAC_V1.1_scaffold_1025	scaffold_30	https://genomevolution.org/coge//GEvo.pl?;fid1=2252577436;ref2=0;dr2up=150000;dr2down=150000;fid2=2252785967;dr1up=150000;dr1down=150000;num_seqs=2;autogo=1
1.1	MYZPE13164_0_v1.0_000003120.1	MYZPE13164_G006_v1.0_000102680.1	Mp1087439_TGAC_V1.1_scaffold_1025	scaffold_30	https://genomevolution.org/coge//GEvo.pl?;fid1=2252577442;ref2=0;dr2up=180000;dr2down=180000;fid2=2252785973;dr1up=180000;dr1down=180000;num_seqs=2;autogo=1
1.1	MYZPE13164_0_v1.0_000003030.1	MYZPE13164_G006_v1.0_000102590.1	Mp1087439_TGAC_V1.1_scaffold_1025	scaffold_30	https://genomevolution.org/coge//GEvo.pl?;fid1=2252577395;ref2=0;dr2up=150000;dr2down=150000;fid2=2252785924;dr1up=150000;dr1down=150000;num_seqs=2;autogo=1
1.1	MYZPE13164_0_v1.0_000003040.1	MYZPE13164_G006_v1.0_000102600.1	Mp1087439_TGAC_V1.1_scaffold_1025	scaffold_30	https://genomevolution.org/coge//GEvo.pl?;fid1=2252577400;ref2=0;dr2up=140000;dr2down=140000;fid2=2252785929;dr1up=140000;dr1down=140000;num_seqs=2;autogo=1
1.1	MYZPE13164_0_v1.0_000003040.2	MYZPE13164_G006_v1.0_000102600.2	Mp1087439_TGAC_V1.1_scaffold_1025	scaffold_30	https://genomevolution.org/coge//GEvo.pl?;fid1=2252577404;ref2=0;dr2up=140000;dr2down=140000;fid2=2252785933;dr1up=140000;dr1down=140000;num_seqs=2;autogo=1
1.1	MYZPE13164_0_v1.0_000003050.1	MYZPE13164_G006_v1.0_000102610.1	Mp1087439_TGAC_V1.1_scaffold_1025	scaffold_30	https://genomevolution.org/coge//GEvo.pl?;fid1=2252577410;ref2=0;dr2up=120000;dr2down=120000;fid2=2252785939;dr1up=120000;dr1down=120000;num_seqs=2;autogo=1
1.1	MYZPE13164_0_v1.0_000003060.1	MYZPE13164_G006_v1.0_000102620.1	Mp1087439_TGAC_V1.1_scaffold_1025	scaffold_30	https://genomevolution.org/coge//GEvo.pl?;fid1=2252577415;ref2=0;dr2up=100000;dr2down=100000;fid2=2252785943;dr1up=100000;dr1down=100000;num_seqs=2;autogo=1
1.1	MYZPE13164_0_v1.0_000003180.1	MYZPE13164_G006_v1.0_000055360.1	Mp1087439_TGAC_V1.1_scaffold_1027	scaffold_169	https://genomevolution.org/coge//GEvo.pl?;fid1=2252577471;ref2=0;dr2up=60000;dr2down=60000;rev2=1;fid2=2252752773;dr1up=60000;dr1down=60000;num_seqs=2;autogo=1
1.1	MYZPE13164_0_v1.0_000003200.1	MYZPE13164_G006_v1.0_000055350.1	Mp1087439_TGAC_V1.1_scaffold_1027	scaffold_169	https://genomevolution.org/coge//GEvo.pl?;fid1=2252577501;ref2=0;dr2up=40000;dr2down=40000;rev2=1;fid2=2252752768;dr1up=40000;dr1down=40000;num_seqs=2;autogo=1
1.1	MYZPE13164_0_v1.0_000003190.1	MYZPE13164_G006_v1.0_000055340.4	Mp1087439_TGAC_V1.1_scaffold_1027	scaffold_169	https://genomevolution.org/coge//GEvo.pl?;fid1=2252577476;ref2=0;dr2up=60000;dr2down=60000;rev2=1;fid2=2252752757;dr1up=60000;dr1down=60000;num_seqs=2;autogo=1
1.1	MYZPE13164_0_v1.0_000003210.1	MYZPE13164_G006_v1.0_000055330.1	Mp1087439_TGAC_V1.1_scaffold_1027	scaffold_169	https://genomevolution.org/coge//GEvo.pl?;fid1=2252577506;ref2=0;dr2up=60000;dr2down=60000;rev2=1;fid2=2252752734;dr1up=60000;dr1down=60000;num_seqs=2;autogo=1
1.1	MYZPE13164_0_v1.0_000003360.1	MYZPE13164_G006_v1.0_000174340.1	Mp1087439_TGAC_V1.1_scaffold_1029	scaffold_73	https://genomevolution.org/coge//GEvo.pl?;fid1=2252577571;ref2=0;dr2up=70000;dr2down=70000;fid2=2252841492;dr1up=70000;dr1down=70000;num_seqs=2;autogo=1
1.1	MYZPE13164_0_v1.0_000003370.1	MYZPE13164_G006_v1.0_000174350.1	Mp1087439_TGAC_V1.1_scaffold_1029	scaffold_73	https://genomevolution.org/coge//GEvo.pl?;fid1=2252577576;ref2=0;dr2up=50000;dr2down=50000;fid2=2252841498;dr1up=50000;dr1down=50000;num_seqs=2;autogo=1
1.1	MYZPE13164_0_v1.0_000003380.1	MYZPE13164_G006_v1.0_000174370.1	Mp1087439_TGAC_V1.1_scaffold_1029	scaffold_73	https://genomevolution.org/coge//GEvo.pl?;fid1=2252577587;ref2=0;dr2up=70000;dr2down=70000;fid2=2252841512;dr1up=70000;dr1down=70000;num_seqs=2;autogo=1
1.1	MYZPE13164_0_v1.0_000003390.1	MYZPE13164_G006_v1.0_000174380.1	Mp1087439_TGAC_V1.1_scaffold_1029	scaffold_73	https://genomevolution.org/coge//GEvo.pl?;fid1=2252577593;ref2=0;dr2up=70000;dr2down=70000;fid2=2252841515;dr1up=70000;dr1down=70000;num_seqs=2;autogo=1
1.1	MYZPE13164_0_v1.0_000003460.1	MYZPE13164_G006_v1.0_000043690.1	Mp1087439_TGAC_V1.1_scaffold_103	scaffold_149	https://genomevolution.org/coge//GEvo.pl?;fid1=2252577621;ref2=0;dr2up=200000;dr2down=200000;fid2=2252745744;dr1up=200000;dr1down=200000;num_seqs=2;autogo=1
1.1	MYZPE13164_0_v1.0_000003470.2	MYZPE13164_G006_v1.0_000043700.1	Mp1087439_TGAC_V1.1_scaffold_103	scaffold_149	https://genomevolution.org/coge//GEvo.pl?;fid1=2252577632;ref2=0;dr2up=200000;dr2down=200000;fid2=2252745749;dr1up=200000;dr1down=200000;num_seqs=2;autogo=1
1.1	MYZPE13164_0_v1.0_000003470.3	MYZPE13164_G006_v1.0_000043700.1	Mp1087439_TGAC_V1.1_scaffold_103	scaffold_149	https://genomevolution.org/coge//GEvo.pl?;fid1=2252577638;ref2=0;dr2up=200000;dr2down=200000;fid2=2252745749;dr1up=200000;dr1down=200000;num_seqs=2;autogo=1
1.1	MYZPE13164_0_v1.0_000003470.1	MYZPE13164_G006_v1.0_000043700.1	Mp1087439_TGAC_V1.1_scaffold_103	scaffold_149	https://genomevolution.org/coge//GEvo.pl?;fid1=2252577626;ref2=0;dr2up=190000;dr2down=190000;fid2=2252745749;dr1up=190000;dr1down=190000;num_seqs=2;autogo=1
1.1	MYZPE13164_0_v1.0_000003480.1	MYZPE13164_G006_v1.0_000043710.1	Mp1087439_TGAC_V1.1_scaffold_103	scaffold_149	https://genomevolution.org/coge//GEvo.pl?;fid1=2252577644;ref2=0;dr2up=180000;dr2down=180000;fid2=2252745756;dr1up=180000;dr1down=180000;num_seqs=2;autogo=1
1.1	MYZPE13164_0_v1.0_000003490.1	MYZPE13164_G006_v1.0_000043710.6	Mp1087439_TGAC_V1.1_scaffold_103	scaffold_149	https://genomevolution.org/coge//GEvo.pl?;fid1=2252577654;ref2=0;dr2up=180000;dr2down=180000;fid2=2252745784;dr1up=180000;dr1down=180000;num_seqs=2;autogo=1
1.1	MYZPE13164_0_v1.0_000003500.1	MYZPE13164_G006_v1.0_000043730.2	Mp1087439_TGAC_V1.1_scaffold_103	scaffold_149	https://genomevolution.org/coge//GEvo.pl?;fid1=2252577657;ref2=0;dr2up=170000;dr2down=170000;fid2=2252745800;dr1up=170000;dr1down=170000;num_seqs=2;autogo=1
1.1	MYZPE13164_0_v1.0_000003500.3	MYZPE13164_G006_v1.0_000043730.1	Mp1087439_TGAC_V1.1_scaffold_103	scaffold_149	https://genomevolution.org/coge//GEvo.pl?;fid1=2252577666;ref2=0;dr2up=170000;dr2down=170000;fid2=2252745793;dr1up=170000;dr1down=170000;num_seqs=2;autogo=1
1.1	MYZPE13164_0_v1.0_000003500.2	MYZPE13164_G006_v1.0_000043730.2	Mp1087439_TGAC_V1.1_scaffold_103	scaffold_149	https://genomevolution.org/coge//GEvo.pl?;fid1=2252577662;ref2=0;dr2up=170000;dr2down=170000;fid2=2252745800;dr1up=170000;dr1down=170000;num_seqs=2;autogo=1
1.1	MYZPE13164_0_v1.0_000003510.1	MYZPE13164_G006_v1.0_000043740.1	Mp1087439_TGAC_V1.1_scaffold_103	scaffold_149	https://genomevolution.org/coge//GEvo.pl?;fid1=2252577672;ref2=0;dr2up=160000;dr2down=160000;fid2=2252745810;dr1up=160000;dr1down=160000;num_seqs=2;autogo=1
1.1	MYZPE13164_0_v1.0_000003520.2	MYZPE13164_G006_v1.0_000043750.1	Mp1087439_TGAC_V1.1_scaffold_103	scaffold_149	https://genomevolution.org/coge//GEvo.pl?;fid1=2252577681;ref2=0;dr2up=130000;dr2down=130000;fid2=2252745815;dr1up=130000;dr1down=130000;num_seqs=2;autogo=1
1.1	MYZPE13164_0_v1.0_000003520.1	MYZPE13164_G006_v1.0_000043750.1	Mp1087439_TGAC_V1.1_scaffold_103	scaffold_149	https://genomevolution.org/coge//GEvo.pl?;fid1=2252577677;ref2=0;dr2up=130000;dr2down=130000;fid2=2252745815;dr1up=130000;dr1down=130000;num_seqs=2;autogo=1
1.1	MYZPE13164_0_v1.0_000003530.3	MYZPE13164_G006_v1.0_000043760.2	Mp1087439_TGAC_V1.1_scaffold_103	scaffold_149	https://genomevolution.org/coge//GEvo.pl?;fid1=2252577698;ref2=0;dr2up=140000;dr2down=140000;fid2=2252745843;dr1up=140000;dr1down=140000;num_seqs=2;autogo=1
1.1	MYZPE13164_0_v1.0_000003530.2	MYZPE13164_G006_v1.0_000043760.2	Mp1087439_TGAC_V1.1_scaffold_103	scaffold_149	https://genomevolution.org/coge//GEvo.pl?;fid1=2252577694;ref2=0;dr2up=140000;dr2down=140000;fid2=2252745843;dr1up=140000;dr1down=140000;num_seqs=2;autogo=1
1.1	MYZPE13164_0_v1.0_000003530.4	MYZPE13164_G006_v1.0_000043760.4	Mp1087439_TGAC_V1.1_scaffold_103	scaffold_149	https://genomevolution.org/coge//GEvo.pl?;fid1=2252577703;ref2=0;dr2up=150000;dr2down=150000;fid2=2252745852;dr1up=150000;dr1down=150000;num_seqs=2;autogo=1
1.1	MYZPE13164_0_v1.0_000003530.1	MYZPE13164_G006_v1.0_000043760.1	Mp1087439_TGAC_V1.1_scaffold_103	scaffold_149	https://genomevolution.org/coge//GEvo.pl?;fid1=2252577687;ref2=0;dr2up=140000;dr2down=140000;fid2=2252745836;dr1up=140000;dr1down=140000;num_seqs=2;autogo=1
1.1	MYZPE13164_0_v1.0_000003540.2	MYZPE13164_G006_v1.0_000043770.1	Mp1087439_TGAC_V1.1_scaffold_103	scaffold_149	https://genomevolution.org/coge//GEvo.pl?;fid1=2252577714;ref2=0;dr2up=150000;dr2down=150000;fid2=2252745858;dr1up=150000;dr1down=150000;num_seqs=2;autogo=1
1.1	MYZPE13164_0_v1.0_000003540.1	MYZPE13164_G006_v1.0_000043770.1	Mp1087439_TGAC_V1.1_scaffold_103	scaffold_149	https://genomevolution.org/coge//GEvo.pl?;fid1=2252577709;ref2=0;dr2up=150000;dr2down=150000;fid2=2252745858;dr1up=150000;dr1down=150000;num_seqs=2;autogo=1
1.1	MYZPE13164_0_v1.0_000003540.3	MYZPE13164_G006_v1.0_000043770.1	Mp1087439_TGAC_V1.1_scaffold_103	scaffold_149	https://genomevolution.org/coge//GEvo.pl?;fid1=2252577718;ref2=0;dr2up=150000;dr2down=150000;fid2=2252745858;dr1up=150000;dr1down=150000;num_seqs=2;autogo=1
1.1	MYZPE13164_0_v1.0_000003440.1	proxy	Mp1087439_TGAC_V1.1_scaffold_103	scaffold_149	https://genomevolution.org/coge//GEvo.pl?;fid1=2252577615;ref2=0;dr2up=150000;dr2down=150000;x2=254262;chr2=scaffold_149;dsgid2=53455;dr1up=150000;dr1down=150000;num_seqs=2;autogo=1
1.1	MYZPE13164_0_v1.0_000003550.1	MYZPE13164_G006_v1.0_000043780.1	Mp1087439_TGAC_V1.1_scaffold_103	scaffold_149	https://genomevolution.org/coge//GEvo.pl?;fid1=2252577723;ref2=0;dr2up=180000;dr2down=180000;fid2=2252745876;dr1up=180000;dr1down=180000;num_seqs=2;autogo=1
1.1	MYZPE13164_0_v1.0_000003560.1	MYZPE13164_G006_v1.0_000043790.1	Mp1087439_TGAC_V1.1_scaffold_103	scaffold_149	https://genomevolution.org/coge//GEvo.pl?;fid1=2252577726;ref2=0;dr2up=200000;dr2down=200000;fid2=2252745879;dr1up=200000;dr1down=200000;num_seqs=2;autogo=1
1.1	MYZPE13164_0_v1.0_000003570.1	MYZPE13164_G006_v1.0_000043800.1	Mp1087439_TGAC_V1.1_scaffold_103	scaffold_149	https://genomevolution.org/coge//GEvo.pl?;fid1=2252577729;ref2=0;dr2up=190000;dr2down=190000;fid2=2252745882;dr1up=190000;dr1down=190000;num_seqs=2;autogo=1
1.1	MYZPE13164_0_v1.0_000003580.4	MYZPE13164_G006_v1.0_000043810.3	Mp1087439_TGAC_V1.1_scaffold_103	scaffold_149	https://genomevolution.org/coge//GEvo.pl?;fid1=2252577747;ref2=0;dr2up=150000;dr2down=150000;fid2=2252745895;dr1up=150000;dr1down=150000;num_seqs=2;autogo=1
1.1	MYZPE13164_0_v1.0_000003580.2	MYZPE13164_G006_v1.0_000043810.2	Mp1087439_TGAC_V1.1_scaffold_103	scaffold_149	https://genomevolution.org/coge//GEvo.pl?;fid1=2252577738;ref2=0;dr2up=180000;dr2down=180000;fid2=2252745891;dr1up=180000;dr1down=180000;num_seqs=2;autogo=1
1.1	MYZPE13164_0_v1.0_000003580.1	MYZPE13164_G006_v1.0_000043810.1	Mp1087439_TGAC_V1.1_scaffold_103	scaffold_149	https://genomevolution.org/coge//GEvo.pl?;fid1=2252577734;ref2=0;dr2up=180000;dr2down=180000;fid2=2252745887;dr1up=180000;dr1down=180000;num_seqs=2;autogo=1
1.1	MYZPE13164_0_v1.0_000003580.3	MYZPE13164_G006_v1.0_000043810.1	Mp1087439_TGAC_V1.1_scaffold_103	scaffold_149	https://genomevolution.org/coge//GEvo.pl?;fid1=2252577742;ref2=0;dr2up=180000;dr2down=180000;fid2=2252745887;dr1up=180000;dr1down=180000;num_seqs=2;autogo=1
1.1	MYZPE13164_0_v1.0_000003590.1	MYZPE13164_G006_v1.0_000043820.2	Mp1087439_TGAC_V1.1_scaffold_103	scaffold_149	https://genomevolution.org/coge//GEvo.pl?;fid1=2252577752;ref2=0;dr2up=170000;dr2down=170000;fid2=2252745905;dr1up=170000;dr1down=170000;num_seqs=2;autogo=1
1.1	MYZPE13164_0_v1.0_000003600.3	MYZPE13164_G006_v1.0_000043830.3	Mp1087439_TGAC_V1.1_scaffold_103	scaffold_149	https://genomevolution.org/coge//GEvo.pl?;fid1=2252577766;ref2=0;dr2up=170000;dr2down=170000;fid2=2252745919;dr1up=170000;dr1down=170000;num_seqs=2;autogo=1
1.1	MYZPE13164_0_v1.0_000003600.4	MYZPE13164_G006_v1.0_000043830.4	Mp1087439_TGAC_V1.1_scaffold_103	scaffold_149	https://genomevolution.org/coge//GEvo.pl?;fid1=2252577772;ref2=0;dr2up=130000;dr2down=130000;fid2=2252745925;dr1up=130000;dr1down=130000;num_seqs=2;autogo=1
1.1	MYZPE13164_0_v1.0_000003600.5	MYZPE13164_G006_v1.0_000043830.3	Mp1087439_TGAC_V1.1_scaffold_103	scaffold_149	https://genomevolution.org/coge//GEvo.pl?;fid1=2252577776;ref2=0;dr2up=110000;dr2down=110000;fid2=2252745919;dr1up=110000;dr1down=110000;num_seqs=2;autogo=1
1.1	MYZPE13164_0_v1.0_000003600.2	MYZPE13164_G006_v1.0_000043830.3	Mp1087439_TGAC_V1.1_scaffold_103	scaffold_149	https://genomevolution.org/coge//GEvo.pl?;fid1=2252577761;ref2=0;dr2up=170000;dr2down=170000;fid2=2252745919;dr1up=170000;dr1down=170000;num_seqs=2;autogo=1
1.1	MYZPE13164_0_v1.0_000003600.1	MYZPE13164_G006_v1.0_000043830.3	Mp1087439_TGAC_V1.1_scaffold_103	scaffold_149	https://genomevolution.org/coge//GEvo.pl?;fid1=2252577757;ref2=0;dr2up=170000;dr2down=170000;fid2=2252745919;dr1up=170000;dr1down=170000;num_seqs=2;autogo=1
1.1	MYZPE13164_0_v1.0_000003610.1	MYZPE13164_G006_v1.0_000043840.1	Mp1087439_TGAC_V1.1_scaffold_103	scaffold_149	https://genomevolution.org/coge//GEvo.pl?;fid1=2252577782;ref2=0;dr2up=150000;dr2down=150000;fid2=2252745935;dr1up=150000;dr1down=150000;num_seqs=2;autogo=1
1.1	MYZPE13164_0_v1.0_000003610.4	MYZPE13164_G006_v1.0_000043840.1	Mp1087439_TGAC_V1.1_scaffold_103	scaffold_149	https://genomevolution.org/coge//GEvo.pl?;fid1=2252577794;ref2=0;dr2up=130000;dr2down=130000;fid2=2252745935;dr1up=130000;dr1down=130000;num_seqs=2;autogo=1
1.1	MYZPE13164_0_v1.0_000003610.2	MYZPE13164_G006_v1.0_000043840.4	Mp1087439_TGAC_V1.1_scaffold_103	scaffold_149	https://genomevolution.org/coge//GEvo.pl?;fid1=2252577786;ref2=0;dr2up=130000;dr2down=130000;fid2=2252745948;dr1up=130000;dr1down=130000;num_seqs=2;autogo=1
1.1	MYZPE13164_0_v1.0_000003610.5	MYZPE13164_G006_v1.0_000043840.3	Mp1087439_TGAC_V1.1_scaffold_103	scaffold_149	https://genomevolution.org/coge//GEvo.pl?;fid1=2252577799;ref2=0;dr2up=130000;dr2down=130000;fid2=2252745944;dr1up=130000;dr1down=130000;num_seqs=2;autogo=1
1.1	MYZPE13164_0_v1.0_000003610.3	MYZPE13164_G006_v1.0_000043840.3	Mp1087439_TGAC_V1.1_scaffold_103	scaffold_149	https://genomevolution.org/coge//GEvo.pl?;fid1=2252577790;ref2=0;dr2up=130000;dr2down=130000;fid2=2252745944;dr1up=130000;dr1down=130000;num_seqs=2;autogo=1
1.1	MYZPE13164_0_v1.0_000003450.1	proxy	Mp1087439_TGAC_V1.1_scaffold_103	scaffold_149	https://genomevolution.org/coge//GEvo.pl?;fid1=2252577618;ref2=0;dr2up=180000;dr2down=180000;x2=254262;chr2=scaffold_149;dsgid2=53455;dr1up=180000;dr1down=180000;num_seqs=2;autogo=1
1.1	MYZPE13164_0_v1.0_000003780.1	MYZPE13164_G006_v1.0_000070470.1	Mp1087439_TGAC_V1.1_scaffold_1033	scaffold_20	https://genomevolution.org/coge//GEvo.pl?;fid1=2252577882;ref2=0;dr2up=110000;dr2down=110000;rev2=1;fid2=2252762642;dr1up=110000;dr1down=110000;num_seqs=2;autogo=1
1.1	MYZPE13164_0_v1.0_000003750.1	MYZPE13164_G006_v1.0_000070500.2	Mp1087439_TGAC_V1.1_scaffold_1033	scaffold_20	https://genomevolution.org/coge//GEvo.pl?;fid1=2252577844;ref2=0;dr2up=110000;dr2down=110000;rev2=1;fid2=2252762681;dr1up=110000;dr1down=110000;num_seqs=2;autogo=1
1.1	MYZPE13164_0_v1.0_000003760.1	MYZPE13164_G006_v1.0_000070490.1	Mp1087439_TGAC_V1.1_scaffold_1033	scaffold_20	https://genomevolution.org/coge//GEvo.pl?;fid1=2252577853;ref2=0;dr2up=60000;dr2down=60000;rev2=1;fid2=2252762666;dr1up=60000;dr1down=60000;num_seqs=2;autogo=1
1.1	MYZPE13164_0_v1.0_000003770.1	MYZPE13164_G006_v1.0_000070480.2	Mp1087439_TGAC_V1.1_scaffold_1033	scaffold_20	https://genomevolution.org/coge//GEvo.pl?;fid1=2252577865;ref2=0;dr2up=80000;dr2down=80000;rev2=1;fid2=2252762654;dr1up=80000;dr1down=80000;num_seqs=2;autogo=1
1.1	MYZPE13164_0_v1.0_000003980.2	MYZPE13164_G006_v1.0_000076880.1	Mp1087439_TGAC_V1.1_scaffold_1035	scaffold_215	https://genomevolution.org/coge//GEvo.pl?;fid1=2252578015;ref2=0;dr2up=170000;dr2down=170000;fid2=2252767681;dr1up=170000;dr1down=170000;num_seqs=2;autogo=1
1.1	MYZPE13164_0_v1.0_000003980.1	MYZPE13164_G006_v1.0_000076880.1	Mp1087439_TGAC_V1.1_scaffold_1035	scaffold_215	https://genomevolution.org/coge//GEvo.pl?;fid1=2252578011;ref2=0;dr2up=170000;dr2down=170000;fid2=2252767681;dr1up=170000;dr1down=170000;num_seqs=2;autogo=1
1.1	MYZPE13164_0_v1.0_000003980.5	MYZPE13164_G006_v1.0_000076880.5	Mp1087439_TGAC_V1.1_scaffold_1035	scaffold_215	https://genomevolution.org/coge//GEvo.pl?;fid1=2252578029;ref2=0;dr2up=170000;dr2down=170000;fid2=2252767699;dr1up=170000;dr1down=170000;num_seqs=2;autogo=1
1.1	MYZPE13164_0_v1.0_000003980.4	MYZPE13164_G006_v1.0_000076880.1	Mp1087439_TGAC_V1.1_scaffold_1035	scaffold_215	https://genomevolution.org/coge//GEvo.pl?;fid1=2252578024;ref2=0;dr2up=170000;dr2down=170000;fid2=2252767681;dr1up=170000;dr1down=170000;num_seqs=2;autogo=1
1.1	MYZPE13164_0_v1.0_000003980.3	MYZPE13164_G006_v1.0_000076880.3	Mp1087439_TGAC_V1.1_scaffold_1035	scaffold_215	https://genomevolution.org/coge//GEvo.pl?;fid1=2252578020;ref2=0;dr2up=170000;dr2down=170000;fid2=2252767690;dr1up=170000;dr1down=170000;num_seqs=2;autogo=1
1.1	MYZPE13164_0_v1.0_000003990.2	MYZPE13164_G006_v1.0_000076890.2	Mp1087439_TGAC_V1.1_scaffold_1035	scaffold_215	https://genomevolution.org/coge//GEvo.pl?;fid1=2252578039;ref2=0;dr2up=180000;dr2down=180000;fid2=2252767709;dr1up=180000;dr1down=180000;num_seqs=2;autogo=1
1.1	MYZPE13164_0_v1.0_000003990.1	MYZPE13164_G006_v1.0_000076890.1	Mp1087439_TGAC_V1.1_scaffold_1035	scaffold_215	https://genomevolution.org/coge//GEvo.pl?;fid1=2252578035;ref2=0;dr2up=180000;dr2down=180000;fid2=2252767705;dr1up=180000;dr1down=180000;num_seqs=2;autogo=1
1.1	MYZPE13164_0_v1.0_000004000.1	MYZPE13164_G006_v1.0_000076900.1	Mp1087439_TGAC_V1.1_scaffold_1035	scaffold_215	https://genomevolution.org/coge//GEvo.pl?;fid1=2252578044;ref2=0;dr2up=190000;dr2down=190000;fid2=2252767714;dr1up=190000;dr1down=190000;num_seqs=2;autogo=1
1.1	MYZPE13164_0_v1.0_000004010.1	MYZPE13164_G006_v1.0_000076910.1	Mp1087439_TGAC_V1.1_scaffold_1035	scaffold_215	https://genomevolution.org/coge//GEvo.pl?;fid1=2252578049;ref2=0;dr2up=190000;dr2down=190000;fid2=2252767719;dr1up=190000;dr1down=190000;num_seqs=2;autogo=1
1.1	MYZPE13164_0_v1.0_000004010.2	MYZPE13164_G006_v1.0_000076910.1	Mp1087439_TGAC_V1.1_scaffold_1035	scaffold_215	https://genomevolution.org/coge//GEvo.pl?;fid1=2252578053;ref2=0;dr2up=190000;dr2down=190000;fid2=2252767719;dr1up=190000;dr1down=190000;num_seqs=2;autogo=1
1.1	MYZPE13164_0_v1.0_000004020.2	MYZPE13164_G006_v1.0_000076920.2	Mp1087439_TGAC_V1.1_scaffold_1035	scaffold_215	https://genomevolution.org/coge//GEvo.pl?;fid1=2252578063;ref2=0;dr2up=200000;dr2down=200000;fid2=2252767733;dr1up=200000;dr1down=200000;num_seqs=2;autogo=1
1.1	MYZPE13164_0_v1.0_000004020.3	MYZPE13164_G006_v1.0_000076920.2	Mp1087439_TGAC_V1.1_scaffold_1035	scaffold_215	https://genomevolution.org/coge//GEvo.pl?;fid1=2252578067;ref2=0;dr2up=50000;dr2down=50000;fid2=2252767733;dr1up=50000;dr1down=50000;num_seqs=2;autogo=1
1.1	MYZPE13164_0_v1.0_000004020.1	MYZPE13164_G006_v1.0_000076920.2	Mp1087439_TGAC_V1.1_scaffold_1035	scaffold_215	https://genomevolution.org/coge//GEvo.pl?;fid1=2252578059;ref2=0;dr2up=200000;dr2down=200000;fid2=2252767733;dr1up=200000;dr1down=200000;num_seqs=2;autogo=1
1.1	MYZPE13164_0_v1.0_000004030.2	MYZPE13164_G006_v1.0_000076940.1	Mp1087439_TGAC_V1.1_scaffold_1035	scaffold_215	https://genomevolution.org/coge//GEvo.pl?;fid1=2252578080;ref2=0;dr2up=60000;dr2down=60000;fid2=2252767746;dr1up=60000;dr1down=60000;num_seqs=2;autogo=1
1.1	MYZPE13164_0_v1.0_000004030.1	MYZPE13164_G006_v1.0_000076940.1	Mp1087439_TGAC_V1.1_scaffold_1035	scaffold_215	https://genomevolution.org/coge//GEvo.pl?;fid1=2252578073;ref2=0;dr2up=60000;dr2down=60000;fid2=2252767746;dr1up=60000;dr1down=60000;num_seqs=2;autogo=1
1.1	MYZPE13164_0_v1.0_000004040.1	MYZPE13164_G006_v1.0_000076940.1	Mp1087439_TGAC_V1.1_scaffold_1035	scaffold_215	https://genomevolution.org/coge//GEvo.pl?;fid1=2252578085;ref2=0;dr2up=50000;dr2down=50000;fid2=2252767746;dr1up=50000;dr1down=50000;num_seqs=2;autogo=1
1.1	MYZPE13164_0_v1.0_000003930.1	MYZPE13164_G006_v1.0_000076830.2	Mp1087439_TGAC_V1.1_scaffold_1035	scaffold_215	https://genomevolution.org/coge//GEvo.pl?;fid1=2252577973;ref2=0;dr2up=200000;dr2down=200000;fid2=2252767623;dr1up=200000;dr1down=200000;num_seqs=2;autogo=1
1.1	MYZPE13164_0_v1.0_000003920.1	MYZPE13164_G006_v1.0_000077020.1	Mp1087439_TGAC_V1.1_scaffold_1035	scaffold_2157	https://genomevolution.org/coge//GEvo.pl?;fid1=2252577968;ref2=0;dr2up=10000;dr2down=10000;fid2=2252767768;dr1up=10000;dr1down=10000;num_seqs=2;autogo=1
1.1	MYZPE13164_0_v1.0_000003940.1	proxy	Mp1087439_TGAC_V1.1_scaffold_1035	scaffold_215	https://genomevolution.org/coge//GEvo.pl?;fid1=2252577976;ref2=0;dr2up=150000;dr2down=150000;x2=379975;chr2=scaffold_215;dsgid2=53455;dr1up=150000;dr1down=150000;num_seqs=2;autogo=1
1.1	MYZPE13164_0_v1.0_000003950.1	MYZPE13164_G006_v1.0_000076850.1	Mp1087439_TGAC_V1.1_scaffold_1035	scaffold_215	https://genomevolution.org/coge//GEvo.pl?;fid1=2252577979;ref2=0;dr2up=150000;dr2down=150000;fid2=2252767649;dr1up=150000;dr1down=150000;num_seqs=2;autogo=1
1.1	MYZPE13164_0_v1.0_000003960.1	MYZPE13164_G006_v1.0_000076860.1	Mp1087439_TGAC_V1.1_scaffold_1035	scaffold_215	https://genomevolution.org/coge//GEvo.pl?;fid1=2252577984;ref2=0;dr2up=160000;dr2down=160000;fid2=2252767654;dr1up=160000;dr1down=160000;num_seqs=2;autogo=1
1.1	MYZPE13164_0_v1.0_000003970.3	MYZPE13164_G006_v1.0_000076870.3	Mp1087439_TGAC_V1.1_scaffold_1035	scaffold_215	https://genomevolution.org/coge//GEvo.pl?;fid1=2252577997;ref2=0;dr2up=160000;dr2down=160000;fid2=2252767667;dr1up=160000;dr1down=160000;num_seqs=2;autogo=1
1.1	MYZPE13164_0_v1.0_000003970.1	MYZPE13164_G006_v1.0_000076870.2	Mp1087439_TGAC_V1.1_scaffold_1035	scaffold_215	https://genomevolution.org/coge//GEvo.pl?;fid1=2252577989;ref2=0;dr2up=160000;dr2down=160000;fid2=2252767663;dr1up=160000;dr1down=160000;num_seqs=2;autogo=1
1.1	MYZPE13164_0_v1.0_000003970.2	MYZPE13164_G006_v1.0_000076870.1	Mp1087439_TGAC_V1.1_scaffold_1035	scaffold_215	https://genomevolution.org/coge//GEvo.pl?;fid1=2252577993;ref2=0;dr2up=160000;dr2down=160000;fid2=2252767659;dr1up=160000;dr1down=160000;num_seqs=2;autogo=1
1.1	MYZPE13164_0_v1.0_000003970.4	MYZPE13164_G006_v1.0_000076870.4	Mp1087439_TGAC_V1.1_scaffold_1035	scaffold_215	https://genomevolution.org/coge//GEvo.pl?;fid1=2252578002;ref2=0;dr2up=170000;dr2down=170000;fid2=2252767672;dr1up=170000;dr1down=170000;num_seqs=2;autogo=1
1.1	MYZPE13164_0_v1.0_000003970.5	MYZPE13164_G006_v1.0_000076870.5	Mp1087439_TGAC_V1.1_scaffold_1035	scaffold_215	https://genomevolution.org/coge//GEvo.pl?;fid1=2252578006;ref2=0;dr2up=170000;dr2down=170000;fid2=2252767676;dr1up=170000;dr1down=170000;num_seqs=2;autogo=1
1.1	MYZPE13164_0_v1.0_000004190.1	MYZPE13164_G006_v1.0_000162530.1	Mp1087439_TGAC_V1.1_scaffold_1037	scaffold_64	https://genomevolution.org/coge//GEvo.pl?;fid1=2252578184;ref2=0;dr2up=180000;dr2down=180000;rev2=1;fid2=2252832478;dr1up=180000;dr1down=180000;num_seqs=2;autogo=1
1.1	MYZPE13164_0_v1.0_000004200.1	MYZPE13164_G006_v1.0_000162520.1	Mp1087439_TGAC_V1.1_scaffold_1037	scaffold_64	https://genomevolution.org/coge//GEvo.pl?;fid1=2252578190;ref2=0;dr2up=180000;dr2down=180000;rev2=1;fid2=2252832471;dr1up=180000;dr1down=180000;num_seqs=2;autogo=1
1.1	MYZPE13164_0_v1.0_000004200.2	MYZPE13164_G006_v1.0_000162520.1	Mp1087439_TGAC_V1.1_scaffold_1037	scaffold_64	https://genomevolution.org/coge//GEvo.pl?;fid1=2252578195;ref2=0;dr2up=180000;dr2down=180000;rev2=1;fid2=2252832471;dr1up=180000;dr1down=180000;num_seqs=2;autogo=1
1.1	MYZPE13164_0_v1.0_000004220.1	MYZPE13164_G006_v1.0_000162500.1	Mp1087439_TGAC_V1.1_scaffold_1037	scaffold_64	https://genomevolution.org/coge//GEvo.pl?;fid1=2252578201;ref2=0;dr2up=150000;dr2down=150000;rev2=1;fid2=2252832465;dr1up=150000;dr1down=150000;num_seqs=2;autogo=1
1.1	MYZPE13164_0_v1.0_000004230.2	MYZPE13164_G006_v1.0_000162490.1	Mp1087439_TGAC_V1.1_scaffold_1037	scaffold_64	https://genomevolution.org/coge//GEvo.pl?;fid1=2252578211;ref2=0;dr2up=140000;dr2down=140000;rev2=1;fid2=2252832451;dr1up=140000;dr1down=140000;num_seqs=2;autogo=1
1.1	MYZPE13164_0_v1.0_000004230.1	MYZPE13164_G006_v1.0_000162490.3	Mp1087439_TGAC_V1.1_scaffold_1037	scaffold_64	https://genomevolution.org/coge//GEvo.pl?;fid1=2252578207;ref2=0;dr2up=140000;dr2down=140000;rev2=1;fid2=2252832460;dr1up=140000;dr1down=140000;num_seqs=2;autogo=1
1.1	MYZPE13164_0_v1.0_000004230.3	MYZPE13164_G006_v1.0_000162490.1	Mp1087439_TGAC_V1.1_scaffold_1037	scaffold_64	https://genomevolution.org/coge//GEvo.pl?;fid1=2252578215;ref2=0;dr2up=140000;dr2down=140000;rev2=1;fid2=2252832451;dr1up=140000;dr1down=140000;num_seqs=2;autogo=1
1.1	MYZPE13164_0_v1.0_000004120.2	MYZPE13164_G006_v1.0_000162600.3	Mp1087439_TGAC_V1.1_scaffold_1037	scaffold_64	https://genomevolution.org/coge//GEvo.pl?;fid1=2252578124;ref2=0;dr2up=240000;dr2down=240000;rev2=1;fid2=2252832542;dr1up=240000;dr1down=240000;num_seqs=2;autogo=1
1.1	MYZPE13164_0_v1.0_000004120.3	MYZPE13164_G006_v1.0_000162600.2	Mp1087439_TGAC_V1.1_scaffold_1037	scaffold_64	https://genomevolution.org/coge//GEvo.pl?;fid1=2252578128;ref2=0;dr2up=240000;dr2down=240000;rev2=1;fid2=2252832534;dr1up=240000;dr1down=240000;num_seqs=2;autogo=1
1.1	MYZPE13164_0_v1.0_000004120.1	MYZPE13164_G006_v1.0_000162600.4	Mp1087439_TGAC_V1.1_scaffold_1037	scaffold_64	https://genomevolution.org/coge//GEvo.pl?;fid1=2252578118;ref2=0;dr2up=240000;dr2down=240000;rev2=1;fid2=2252832546;dr1up=240000;dr1down=240000;num_seqs=2;autogo=1
1.1	MYZPE13164_0_v1.0_000004130.1	MYZPE13164_G006_v1.0_000162590.1	Mp1087439_TGAC_V1.1_scaffold_1037	scaffold_64	https://genomevolution.org/coge//GEvo.pl?;fid1=2252578135;ref2=0;dr2up=230000;dr2down=230000;rev2=1;fid2=2252832525;dr1up=230000;dr1down=230000;num_seqs=2;autogo=1
1.1	MYZPE13164_0_v1.0_000004140.1	MYZPE13164_G006_v1.0_000162580.1	Mp1087439_TGAC_V1.1_scaffold_1037	scaffold_64	https://genomevolution.org/coge//GEvo.pl?;fid1=2252578140;ref2=0;dr2up=230000;dr2down=230000;rev2=1;fid2=2252832519;dr1up=230000;dr1down=230000;num_seqs=2;autogo=1
1.1	MYZPE13164_0_v1.0_000004150.3	MYZPE13164_G006_v1.0_000162570.1	Mp1087439_TGAC_V1.1_scaffold_1037	scaffold_64	https://genomevolution.org/coge//GEvo.pl?;fid1=2252578154;ref2=0;dr2up=210000;dr2down=210000;rev2=1;fid2=2252832514;dr1up=210000;dr1down=210000;num_seqs=2;autogo=1
1.1	MYZPE13164_0_v1.0_000004150.2	MYZPE13164_G006_v1.0_000162570.1	Mp1087439_TGAC_V1.1_scaffold_1037	scaffold_64	https://genomevolution.org/coge//GEvo.pl?;fid1=2252578150;ref2=0;dr2up=210000;dr2down=210000;rev2=1;fid2=2252832514;dr1up=210000;dr1down=210000;num_seqs=2;autogo=1
1.1	MYZPE13164_0_v1.0_000004150.1	MYZPE13164_G006_v1.0_000162570.1	Mp1087439_TGAC_V1.1_scaffold_1037	scaffold_64	https://genomevolution.org/coge//GEvo.pl?;fid1=2252578146;ref2=0;dr2up=210000;dr2down=210000;rev2=1;fid2=2252832514;dr1up=210000;dr1down=210000;num_seqs=2;autogo=1
1.1	MYZPE13164_0_v1.0_000004110.1	MYZPE13164_G006_v1.0_000162610.1	Mp1087439_TGAC_V1.1_scaffold_1037	scaffold_64	https://genomevolution.org/coge//GEvo.pl?;fid1=2252578113;ref2=0;dr2up=260000;dr2down=260000;rev2=1;fid2=2252832551;dr1up=260000;dr1down=260000;num_seqs=2;autogo=1
1.1	MYZPE13164_0_v1.0_000004160.1	MYZPE13164_G006_v1.0_000162560.1	Mp1087439_TGAC_V1.1_scaffold_1037	scaffold_64	https://genomevolution.org/coge//GEvo.pl?;fid1=2252578159;ref2=0;dr2up=210000;dr2down=210000;rev2=1;fid2=2252832509;dr1up=210000;dr1down=210000;num_seqs=2;autogo=1
1.1	MYZPE13164_0_v1.0_000004170.3	MYZPE13164_G006_v1.0_000162550.1	Mp1087439_TGAC_V1.1_scaffold_1037	scaffold_64	https://genomevolution.org/coge//GEvo.pl?;fid1=2252578174;ref2=0;dr2up=200000;dr2down=200000;rev2=1;fid2=2252832489;dr1up=200000;dr1down=200000;num_seqs=2;autogo=1
1.1	MYZPE13164_0_v1.0_000004170.1	MYZPE13164_G006_v1.0_000162550.1	Mp1087439_TGAC_V1.1_scaffold_1037	scaffold_64	https://genomevolution.org/coge//GEvo.pl?;fid1=2252578164;ref2=0;dr2up=200000;dr2down=200000;rev2=1;fid2=2252832489;dr1up=200000;dr1down=200000;num_seqs=2;autogo=1
1.1	MYZPE13164_0_v1.0_000004170.2	MYZPE13164_G006_v1.0_000162550.1	Mp1087439_TGAC_V1.1_scaffold_1037	scaffold_64	https://genomevolution.org/coge//GEvo.pl?;fid1=2252578169;ref2=0;dr2up=200000;dr2down=200000;rev2=1;fid2=2252832489;dr1up=200000;dr1down=200000;num_seqs=2;autogo=1
1.1	MYZPE13164_0_v1.0_000004180.1	MYZPE13164_G006_v1.0_000162540.1	Mp1087439_TGAC_V1.1_scaffold_1037	scaffold_64	https://genomevolution.org/coge//GEvo.pl?;fid1=2252578179;ref2=0;dr2up=190000;dr2down=190000;rev2=1;fid2=2252832484;dr1up=190000;dr1down=190000;num_seqs=2;autogo=1
1.1	MYZPE13164_0_v1.0_000004330.1	MYZPE13164_G006_v1.0_000177380.1	Mp1087439_TGAC_V1.1_scaffold_1039	scaffold_75	https://genomevolution.org/coge//GEvo.pl?;fid1=2252578259;ref2=0;dr2up=40000;dr2down=40000;fid2=2252843724;dr1up=40000;dr1down=40000;num_seqs=2;autogo=1
1.1	MYZPE13164_0_v1.0_000004330.2	MYZPE13164_G006_v1.0_000177380.1	Mp1087439_TGAC_V1.1_scaffold_1039	scaffold_75	https://genomevolution.org/coge//GEvo.pl?;fid1=2252578263;ref2=0;dr2up=40000;dr2down=40000;fid2=2252843724;dr1up=40000;dr1down=40000;num_seqs=2;autogo=1
1.1	MYZPE13164_0_v1.0_000004340.5	MYZPE13164_G006_v1.0_000177390.1	Mp1087439_TGAC_V1.1_scaffold_1039	scaffold_75	https://genomevolution.org/coge//GEvo.pl?;fid1=2252578289;ref2=0;dr2up=40000;dr2down=40000;fid2=2252843730;dr1up=40000;dr1down=40000;num_seqs=2;autogo=1
1.1	MYZPE13164_0_v1.0_000004340.4	MYZPE13164_G006_v1.0_000177390.3	Mp1087439_TGAC_V1.1_scaffold_1039	scaffold_75	https://genomevolution.org/coge//GEvo.pl?;fid1=2252578285;ref2=0;dr2up=40000;dr2down=40000;fid2=2252843741;dr1up=40000;dr1down=40000;num_seqs=2;autogo=1
1.1	MYZPE13164_0_v1.0_000004340.1	MYZPE13164_G006_v1.0_000177390.1	Mp1087439_TGAC_V1.1_scaffold_1039	scaffold_75	https://genomevolution.org/coge//GEvo.pl?;fid1=2252578269;ref2=0;dr2up=40000;dr2down=40000;fid2=2252843730;dr1up=40000;dr1down=40000;num_seqs=2;autogo=1
1.1	MYZPE13164_0_v1.0_000004340.3	MYZPE13164_G006_v1.0_000177390.3	Mp1087439_TGAC_V1.1_scaffold_1039	scaffold_75	https://genomevolution.org/coge//GEvo.pl?;fid1=2252578280;ref2=0;dr2up=40000;dr2down=40000;fid2=2252843741;dr1up=40000;dr1down=40000;num_seqs=2;autogo=1
1.1	MYZPE13164_0_v1.0_000004340.2	MYZPE13164_G006_v1.0_000177390.2	Mp1087439_TGAC_V1.1_scaffold_1039	scaffold_75	https://genomevolution.org/coge//GEvo.pl?;fid1=2252578274;ref2=0;dr2up=40000;dr2down=40000;fid2=2252843735;dr1up=40000;dr1down=40000;num_seqs=2;autogo=1
1.1	MYZPE13164_0_v1.0_000004340.6	MYZPE13164_G006_v1.0_000177390.1	Mp1087439_TGAC_V1.1_scaffold_1039	scaffold_75	https://genomevolution.org/coge//GEvo.pl?;fid1=2252578293;ref2=0;dr2up=40000;dr2down=40000;fid2=2252843730;dr1up=40000;dr1down=40000;num_seqs=2;autogo=1
1.1	MYZPE13164_0_v1.0_000004350.2	MYZPE13164_G006_v1.0_000177400.1	Mp1087439_TGAC_V1.1_scaffold_1039	scaffold_75	https://genomevolution.org/coge//GEvo.pl?;fid1=2252578302;ref2=0;dr2up=50000;dr2down=50000;fid2=2252843764;dr1up=50000;dr1down=50000;num_seqs=2;autogo=1
1.1	MYZPE13164_0_v1.0_000004350.1	MYZPE13164_G006_v1.0_000177400.1	Mp1087439_TGAC_V1.1_scaffold_1039	scaffold_75	https://genomevolution.org/coge//GEvo.pl?;fid1=2252578298;ref2=0;dr2up=50000;dr2down=50000;fid2=2252843764;dr1up=50000;dr1down=50000;num_seqs=2;autogo=1
1.1	MYZPE13164_0_v1.0_000004320.1	MYZPE13164_G006_v1.0_000177370.1	Mp1087439_TGAC_V1.1_scaffold_1039	scaffold_75	https://genomevolution.org/coge//GEvo.pl?;fid1=2252578256;ref2=0;dr2up=70000;dr2down=70000;fid2=2252843720;dr1up=70000;dr1down=70000;num_seqs=2;autogo=1
1.1	MYZPE13164_0_v1.0_000004360.1	MYZPE13164_G006_v1.0_000177410.1	Mp1087439_TGAC_V1.1_scaffold_1039	scaffold_75	https://genomevolution.org/coge//GEvo.pl?;fid1=2252578308;ref2=0;dr2up=60000;dr2down=60000;fid2=2252843774;dr1up=60000;dr1down=60000;num_seqs=2;autogo=1
1.1	MYZPE13164_0_v1.0_000004370.1	MYZPE13164_G006_v1.0_000177420.1	Mp1087439_TGAC_V1.1_scaffold_1039	scaffold_75	https://genomevolution.org/coge//GEvo.pl?;fid1=2252578313;ref2=0;dr2up=70000;dr2down=70000;fid2=2252843779;dr1up=70000;dr1down=70000;num_seqs=2;autogo=1
1.1	MYZPE13164_0_v1.0_000004370.2	MYZPE13164_G006_v1.0_000177420.2	Mp1087439_TGAC_V1.1_scaffold_1039	scaffold_75	https://genomevolution.org/coge//GEvo.pl?;fid1=2252578317;ref2=0;dr2up=70000;dr2down=70000;fid2=2252843783;dr1up=70000;dr1down=70000;num_seqs=2;autogo=1
1.1	MYZPE13164_0_v1.0_000004380.2	MYZPE13164_G006_v1.0_000177430.4	Mp1087439_TGAC_V1.1_scaffold_1039	scaffold_75	https://genomevolution.org/coge//GEvo.pl?;fid1=2252578328;ref2=0;dr2up=70000;dr2down=70000;fid2=2252843803;dr1up=70000;dr1down=70000;num_seqs=2;autogo=1
1.1	MYZPE13164_0_v1.0_000004380.6	MYZPE13164_G006_v1.0_000177430.4	Mp1087439_TGAC_V1.1_scaffold_1039	scaffold_75	https://genomevolution.org/coge//GEvo.pl?;fid1=2252578346;ref2=0;dr2up=70000;dr2down=70000;fid2=2252843803;dr1up=70000;dr1down=70000;num_seqs=2;autogo=1
1.1	MYZPE13164_0_v1.0_000004380.5	MYZPE13164_G006_v1.0_000177430.4	Mp1087439_TGAC_V1.1_scaffold_1039	scaffold_75	https://genomevolution.org/coge//GEvo.pl?;fid1=2252578342;ref2=0;dr2up=70000;dr2down=70000;fid2=2252843803;dr1up=70000;dr1down=70000;num_seqs=2;autogo=1
1.1	MYZPE13164_0_v1.0_000004380.3	MYZPE13164_G006_v1.0_000177430.1	Mp1087439_TGAC_V1.1_scaffold_1039	scaffold_75	https://genomevolution.org/coge//GEvo.pl?;fid1=2252578333;ref2=0;dr2up=70000;dr2down=70000;fid2=2252843789;dr1up=70000;dr1down=70000;num_seqs=2;autogo=1
1.1	MYZPE13164_0_v1.0_000004380.1	MYZPE13164_G006_v1.0_000177430.1	Mp1087439_TGAC_V1.1_scaffold_1039	scaffold_75	https://genomevolution.org/coge//GEvo.pl?;fid1=2252578323;ref2=0;dr2up=70000;dr2down=70000;fid2=2252843789;dr1up=70000;dr1down=70000;num_seqs=2;autogo=1
1.1	MYZPE13164_0_v1.0_000004380.4	MYZPE13164_G006_v1.0_000177430.4	Mp1087439_TGAC_V1.1_scaffold_1039	scaffold_75	https://genomevolution.org/coge//GEvo.pl?;fid1=2252578337;ref2=0;dr2up=70000;dr2down=70000;fid2=2252843803;dr1up=70000;dr1down=70000;num_seqs=2;autogo=1
1.1	MYZPE13164_0_v1.0_000004390.1	MYZPE13164_G006_v1.0_000177440.1	Mp1087439_TGAC_V1.1_scaffold_1039	scaffold_75	https://genomevolution.org/coge//GEvo.pl?;fid1=2252578351;ref2=0;dr2up=70000;dr2down=70000;fid2=2252843809;dr1up=70000;dr1down=70000;num_seqs=2;autogo=1
1.1	MYZPE13164_0_v1.0_000004400.2	MYZPE13164_G006_v1.0_000177450.2	Mp1087439_TGAC_V1.1_scaffold_1039	scaffold_75	https://genomevolution.org/coge//GEvo.pl?;fid1=2252578359;ref2=0;dr2up=40000;dr2down=40000;fid2=2252843817;dr1up=40000;dr1down=40000;num_seqs=2;autogo=1
1.1	MYZPE13164_0_v1.0_000004400.1	MYZPE13164_G006_v1.0_000177450.1	Mp1087439_TGAC_V1.1_scaffold_1039	scaffold_75	https://genomevolution.org/coge//GEvo.pl?;fid1=2252578354;ref2=0;dr2up=40000;dr2down=40000;fid2=2252843812;dr1up=40000;dr1down=40000;num_seqs=2;autogo=1
1.1	MYZPE13164_0_v1.0_000004410.1	MYZPE13164_G006_v1.0_000177460.1	Mp1087439_TGAC_V1.1_scaffold_1039	scaffold_75	https://genomevolution.org/coge//GEvo.pl?;fid1=2252578364;ref2=0;dr2up=40000;dr2down=40000;fid2=2252843822;dr1up=40000;dr1down=40000;num_seqs=2;autogo=1
1.1	MYZPE13164_0_v1.0_000004420.1	MYZPE13164_G006_v1.0_000177470.1	Mp1087439_TGAC_V1.1_scaffold_1039	scaffold_75	https://genomevolution.org/coge//GEvo.pl?;fid1=2252578369;ref2=0;dr2up=40000;dr2down=40000;fid2=2252843827;dr1up=40000;dr1down=40000;num_seqs=2;autogo=1
1.1	MYZPE13164_0_v1.0_000004480.1	MYZPE13164_G006_v1.0_000107470.2	Mp1087439_TGAC_V1.1_scaffold_104	scaffold_32	https://genomevolution.org/coge//GEvo.pl?;fid1=2252578397;ref2=0;dr2up=190000;dr2down=190000;rev2=1;fid2=2252789327;dr1up=190000;dr1down=190000;num_seqs=2;autogo=1
1.1	MYZPE13164_0_v1.0_000004480.2	MYZPE13164_G006_v1.0_000107470.2	Mp1087439_TGAC_V1.1_scaffold_104	scaffold_32	https://genomevolution.org/coge//GEvo.pl?;fid1=2252578402;ref2=0;dr2up=190000;dr2down=190000;rev2=1;fid2=2252789327;dr1up=190000;dr1down=190000;num_seqs=2;autogo=1
1.1	MYZPE13164_0_v1.0_000004480.3	MYZPE13164_G006_v1.0_000107470.2	Mp1087439_TGAC_V1.1_scaffold_104	scaffold_32	https://genomevolution.org/coge//GEvo.pl?;fid1=2252578407;ref2=0;dr2up=190000;dr2down=190000;rev2=1;fid2=2252789327;dr1up=190000;dr1down=190000;num_seqs=2;autogo=1
1.1	MYZPE13164_0_v1.0_000004480.4	MYZPE13164_G006_v1.0_000107470.1	Mp1087439_TGAC_V1.1_scaffold_104	scaffold_32	https://genomevolution.org/coge//GEvo.pl?;fid1=2252578412;ref2=0;dr2up=190000;dr2down=190000;rev2=1;fid2=2252789322;dr1up=190000;dr1down=190000;num_seqs=2;autogo=1
1.1	MYZPE13164_0_v1.0_000004490.3	MYZPE13164_G006_v1.0_000107460.1	Mp1087439_TGAC_V1.1_scaffold_104	scaffold_32	https://genomevolution.org/coge//GEvo.pl?;fid1=2252578430;ref2=0;dr2up=170000;dr2down=170000;rev2=1;fid2=2252789319;dr1up=170000;dr1down=170000;num_seqs=2;autogo=1
1.1	MYZPE13164_0_v1.0_000004490.2	MYZPE13164_G006_v1.0_000107460.1	Mp1087439_TGAC_V1.1_scaffold_104	scaffold_32	https://genomevolution.org/coge//GEvo.pl?;fid1=2252578424;ref2=0;dr2up=170000;dr2down=170000;rev2=1;fid2=2252789319;dr1up=170000;dr1down=170000;num_seqs=2;autogo=1
1.1	MYZPE13164_0_v1.0_000004490.1	MYZPE13164_G006_v1.0_000107460.1	Mp1087439_TGAC_V1.1_scaffold_104	scaffold_32	https://genomevolution.org/coge//GEvo.pl?;fid1=2252578418;ref2=0;dr2up=170000;dr2down=170000;rev2=1;fid2=2252789319;dr1up=170000;dr1down=170000;num_seqs=2;autogo=1
1.1	MYZPE13164_0_v1.0_000004490.4	MYZPE13164_G006_v1.0_000107460.1	Mp1087439_TGAC_V1.1_scaffold_104	scaffold_32	https://genomevolution.org/coge//GEvo.pl?;fid1=2252578438;ref2=0;dr2up=170000;dr2down=170000;rev2=1;fid2=2252789319;dr1up=170000;dr1down=170000;num_seqs=2;autogo=1
1.1	MYZPE13164_0_v1.0_000004490.5	MYZPE13164_G006_v1.0_000107460.1	Mp1087439_TGAC_V1.1_scaffold_104	scaffold_32	https://genomevolution.org/coge//GEvo.pl?;fid1=2252578442;ref2=0;dr2up=170000;dr2down=170000;rev2=1;fid2=2252789319;dr1up=170000;dr1down=170000;num_seqs=2;autogo=1
1.1	MYZPE13164_0_v1.0_000004510.1	proxy	Mp1087439_TGAC_V1.1_scaffold_104	scaffold_32	https://genomevolution.org/coge//GEvo.pl?;fid1=2252578448;ref2=0;dr2up=150000;dr2down=150000;rev2=1;x2=387946;chr2=scaffold_32;dsgid2=53455;dr1up=150000;dr1down=150000;num_seqs=2;autogo=1
1.1	MYZPE13164_0_v1.0_000004520.2	MYZPE13164_G006_v1.0_000107430.1	Mp1087439_TGAC_V1.1_scaffold_104	scaffold_32	https://genomevolution.org/coge//GEvo.pl?;fid1=2252578454;ref2=0;dr2up=150000;dr2down=150000;rev2=1;fid2=2252789311;dr1up=150000;dr1down=150000;num_seqs=2;autogo=1
1.1	MYZPE13164_0_v1.0_000004520.1	MYZPE13164_G006_v1.0_000107430.1	Mp1087439_TGAC_V1.1_scaffold_104	scaffold_32	https://genomevolution.org/coge//GEvo.pl?;fid1=2252578451;ref2=0;dr2up=150000;dr2down=150000;rev2=1;fid2=2252789311;dr1up=150000;dr1down=150000;num_seqs=2;autogo=1
1.1	MYZPE13164_0_v1.0_000004540.1	MYZPE13164_G006_v1.0_000107410.1	Mp1087439_TGAC_V1.1_scaffold_104	scaffold_32	https://genomevolution.org/coge//GEvo.pl?;fid1=2252578459;ref2=0;dr2up=180000;dr2down=180000;rev2=1;fid2=2252789301;dr1up=180000;dr1down=180000;num_seqs=2;autogo=1
1.1	MYZPE13164_0_v1.0_000004550.1	MYZPE13164_G006_v1.0_000107400.1	Mp1087439_TGAC_V1.1_scaffold_104	scaffold_32	https://genomevolution.org/coge//GEvo.pl?;fid1=2252578464;ref2=0;dr2up=200000;dr2down=200000;rev2=1;fid2=2252789297;dr1up=200000;dr1down=200000;num_seqs=2;autogo=1
1.1	MYZPE13164_0_v1.0_000004560.1	MYZPE13164_G006_v1.0_000107370.2	Mp1087439_TGAC_V1.1_scaffold_104	scaffold_32	https://genomevolution.org/coge//GEvo.pl?;fid1=2252578468;ref2=0;dr2up=220000;dr2down=220000;rev2=1;fid2=2252789279;dr1up=220000;dr1down=220000;num_seqs=2;autogo=1
1.1	MYZPE13164_0_v1.0_000004560.2	MYZPE13164_G006_v1.0_000107370.1	Mp1087439_TGAC_V1.1_scaffold_104	scaffold_32	https://genomevolution.org/coge//GEvo.pl?;fid1=2252578474;ref2=0;dr2up=220000;dr2down=220000;rev2=1;fid2=2252789274;dr1up=220000;dr1down=220000;num_seqs=2;autogo=1
1.1	MYZPE13164_0_v1.0_000004570.2	MYZPE13164_G006_v1.0_000107360.5	Mp1087439_TGAC_V1.1_scaffold_104	scaffold_32	https://genomevolution.org/coge//GEvo.pl?;fid1=2252578485;ref2=0;dr2up=280000;dr2down=280000;rev2=1;fid2=2252789264;dr1up=280000;dr1down=280000;num_seqs=2;autogo=1
1.1	MYZPE13164_0_v1.0_000004570.3	MYZPE13164_G006_v1.0_000107360.1	Mp1087439_TGAC_V1.1_scaffold_104	scaffold_32	https://genomevolution.org/coge//GEvo.pl?;fid1=2252578489;ref2=0;dr2up=190000;dr2down=190000;rev2=1;fid2=2252789244;dr1up=190000;dr1down=190000;num_seqs=2;autogo=1
1.1	MYZPE13164_0_v1.0_000004570.4	MYZPE13164_G006_v1.0_000107360.1	Mp1087439_TGAC_V1.1_scaffold_104	scaffold_32	https://genomevolution.org/coge//GEvo.pl?;fid1=2252578494;ref2=0;dr2up=190000;dr2down=190000;rev2=1;fid2=2252789244;dr1up=190000;dr1down=190000;num_seqs=2;autogo=1
1.1	MYZPE13164_0_v1.0_000004570.1	MYZPE13164_G006_v1.0_000107360.5	Mp1087439_TGAC_V1.1_scaffold_104	scaffold_32	https://genomevolution.org/coge//GEvo.pl?;fid1=2252578480;ref2=0;dr2up=280000;dr2down=280000;rev2=1;fid2=2252789264;dr1up=280000;dr1down=280000;num_seqs=2;autogo=1
1.1	MYZPE13164_0_v1.0_000004470.1	MYZPE13164_G006_v1.0_000107480.1	Mp1087439_TGAC_V1.1_scaffold_104	scaffold_32	https://genomevolution.org/coge//GEvo.pl?;fid1=2252578381;ref2=0;dr2up=220000;dr2down=220000;rev2=1;fid2=2252789338;dr1up=220000;dr1down=220000;num_seqs=2;autogo=1
1.1	MYZPE13164_0_v1.0_000004470.3	MYZPE13164_G006_v1.0_000107480.1	Mp1087439_TGAC_V1.1_scaffold_104	scaffold_32	https://genomevolution.org/coge//GEvo.pl?;fid1=2252578392;ref2=0;dr2up=300000;dr2down=300000;rev2=1;fid2=2252789338;dr1up=300000;dr1down=300000;num_seqs=2;autogo=1
1.1	MYZPE13164_0_v1.0_000004470.2	MYZPE13164_G006_v1.0_000107480.1	Mp1087439_TGAC_V1.1_scaffold_104	scaffold_32	https://genomevolution.org/coge//GEvo.pl?;fid1=2252578387;ref2=0;dr2up=300000;dr2down=300000;rev2=1;fid2=2252789338;dr1up=300000;dr1down=300000;num_seqs=2;autogo=1
1.1	MYZPE13164_0_v1.0_000004600.1	MYZPE13164_G006_v1.0_000182330.1	Mp1087439_TGAC_V1.1_scaffold_1040	scaffold_792	https://genomevolution.org/coge//GEvo.pl?;fid1=2252578511;ref2=0;dr2up=40000;dr2down=40000;fid2=2252847584;dr1up=40000;dr1down=40000;num_seqs=2;autogo=1
1.1	MYZPE13164_0_v1.0_000004610.1	MYZPE13164_G006_v1.0_000182340.1	Mp1087439_TGAC_V1.1_scaffold_1040	scaffold_792	https://genomevolution.org/coge//GEvo.pl?;fid1=2252578517;ref2=0;dr2up=30000;dr2down=30000;fid2=2252847587;dr1up=30000;dr1down=30000;num_seqs=2;autogo=1
1.1	MYZPE13164_0_v1.0_000004620.1	MYZPE13164_G006_v1.0_000182350.1	Mp1087439_TGAC_V1.1_scaffold_1040	scaffold_792	https://genomevolution.org/coge//GEvo.pl?;fid1=2252578523;ref2=0;dr2up=40000;dr2down=40000;fid2=2252847590;dr1up=40000;dr1down=40000;num_seqs=2;autogo=1
1.1	MYZPE13164_0_v1.0_000004580.1	proxy	Mp1087439_TGAC_V1.1_scaffold_1040	scaffold_792	https://genomevolution.org/coge//GEvo.pl?;fid1=2252578499;ref2=0;dr2up=50000;dr2down=50000;x2=25730;chr2=scaffold_792;dsgid2=53455;dr1up=50000;dr1down=50000;num_seqs=2;autogo=1
1.1	MYZPE13164_0_v1.0_000004630.1	MYZPE13164_G006_v1.0_000182360.1	Mp1087439_TGAC_V1.1_scaffold_1040	scaffold_792	https://genomevolution.org/coge//GEvo.pl?;fid1=2252578526;ref2=0;dr2up=50000;dr2down=50000;fid2=2252847593;dr1up=50000;dr1down=50000;num_seqs=2;autogo=1
1.1	MYZPE13164_0_v1.0_000004590.1	MYZPE13164_G006_v1.0_000182310.1	Mp1087439_TGAC_V1.1_scaffold_1040	scaffold_792	https://genomevolution.org/coge//GEvo.pl?;fid1=2252578506;ref2=0;dr2up=50000;dr2down=50000;fid2=2252847575;dr1up=50000;dr1down=50000;num_seqs=2;autogo=1
1.1	MYZPE13164_0_v1.0_000004640.1	MYZPE13164_G006_v1.0_000182370.1	Mp1087439_TGAC_V1.1_scaffold_1040	scaffold_792	https://genomevolution.org/coge//GEvo.pl?;fid1=2252578529;ref2=0;dr2up=60000;dr2down=60000;fid2=2252847596;dr1up=60000;dr1down=60000;num_seqs=2;autogo=1
1.1	MYZPE13164_0_v1.0_000004650.1	MYZPE13164_G006_v1.0_000182380.1	Mp1087439_TGAC_V1.1_scaffold_1040	scaffold_792	https://genomevolution.org/coge//GEvo.pl?;fid1=2252578533;ref2=0;dr2up=70000;dr2down=70000;fid2=2252847599;dr1up=70000;dr1down=70000;num_seqs=2;autogo=1
1.1	MYZPE13164_0_v1.0_000004710.1	MYZPE13164_G006_v1.0_000195540.1	Mp1087439_TGAC_V1.1_scaffold_1042	scaffold_900	https://genomevolution.org/coge//GEvo.pl?;fid1=2252578548;ref2=0;dr2up=50000;dr2down=50000;rev2=1;fid2=2252856648;dr1up=50000;dr1down=50000;num_seqs=2;autogo=1
1.1	MYZPE13164_0_v1.0_000004750.1	MYZPE13164_G006_v1.0_000195480.1	Mp1087439_TGAC_V1.1_scaffold_1042	scaffold_900	https://genomevolution.org/coge//GEvo.pl?;fid1=2252578561;ref2=0;dr2up=30000;dr2down=30000;rev2=1;fid2=2252856635;dr1up=30000;dr1down=30000;num_seqs=2;autogo=1
1.1	MYZPE13164_0_v1.0_000004780.1	MYZPE13164_G006_v1.0_000195450.1	Mp1087439_TGAC_V1.1_scaffold_1042	scaffold_900	https://genomevolution.org/coge//GEvo.pl?;fid1=2252578566;ref2=0;dr2up=40000;dr2down=40000;rev2=1;fid2=2252856631;dr1up=40000;dr1down=40000;num_seqs=2;autogo=1
1.1	MYZPE13164_0_v1.0_000004720.1	MYZPE13164_G006_v1.0_000195530.1	Mp1087439_TGAC_V1.1_scaffold_1042	scaffold_900	https://genomevolution.org/coge//GEvo.pl?;fid1=2252578553;ref2=0;dr2up=50000;dr2down=50000;rev2=1;fid2=2252856643;dr1up=50000;dr1down=50000;num_seqs=2;autogo=1
1.1	MYZPE13164_0_v1.0_000004880.1	MYZPE13164_G006_v1.0_000019160.2	Mp1087439_TGAC_V1.1_scaffold_1044	scaffold_118	https://genomevolution.org/coge//GEvo.pl?;fid1=2252578605;ref2=0;dr2up=120000;dr2down=120000;rev2=1;fid2=2252731257;dr1up=120000;dr1down=120000;num_seqs=2;autogo=1
1.1	MYZPE13164_0_v1.0_000004880.5	MYZPE13164_G006_v1.0_000019160.2	Mp1087439_TGAC_V1.1_scaffold_1044	scaffold_118	https://genomevolution.org/coge//GEvo.pl?;fid1=2252578621;ref2=0;dr2up=120000;dr2down=120000;rev2=1;fid2=2252731257;dr1up=120000;dr1down=120000;num_seqs=2;autogo=1
1.1	MYZPE13164_0_v1.0_000004880.4	MYZPE13164_G006_v1.0_000019160.3	Mp1087439_TGAC_V1.1_scaffold_1044	scaffold_118	https://genomevolution.org/coge//GEvo.pl?;fid1=2252578617;ref2=0;dr2up=120000;dr2down=120000;rev2=1;fid2=2252731261;dr1up=120000;dr1down=120000;num_seqs=2;autogo=1
1.1	MYZPE13164_0_v1.0_000004880.3	MYZPE13164_G006_v1.0_000019160.1	Mp1087439_TGAC_V1.1_scaffold_1044	scaffold_118	https://genomevolution.org/coge//GEvo.pl?;fid1=2252578613;ref2=0;dr2up=120000;dr2down=120000;rev2=1;fid2=2252731253;dr1up=120000;dr1down=120000;num_seqs=2;autogo=1
1.1	MYZPE13164_0_v1.0_000004880.2	MYZPE13164_G006_v1.0_000019160.4	Mp1087439_TGAC_V1.1_scaffold_1044	scaffold_118	https://genomevolution.org/coge//GEvo.pl?;fid1=2252578609;ref2=0;dr2up=120000;dr2down=120000;rev2=1;fid2=2252731265;dr1up=120000;dr1down=120000;num_seqs=2;autogo=1
1.1	MYZPE13164_0_v1.0_000004870.1	proxy	Mp1087439_TGAC_V1.1_scaffold_1044	scaffold_118	https://genomevolution.org/coge//GEvo.pl?;fid1=2252578602;ref2=0;dr2up=110000;dr2down=110000;rev2=1;x2=381226;chr2=scaffold_118;dsgid2=53455;dr1up=110000;dr1down=110000;num_seqs=2;autogo=1
1.1	MYZPE13164_0_v1.0_000004920.1	MYZPE13164_G006_v1.0_000019140.1	Mp1087439_TGAC_V1.1_scaffold_1044	scaffold_118	https://genomevolution.org/coge//GEvo.pl?;fid1=2252578643;ref2=0;dr2up=100000;dr2down=100000;rev2=1;fid2=2252731239;dr1up=100000;dr1down=100000;num_seqs=2;autogo=1
1.1	MYZPE13164_0_v1.0_000004930.6	MYZPE13164_G006_v1.0_000019130.2	Mp1087439_TGAC_V1.1_scaffold_1044	scaffold_118	https://genomevolution.org/coge//GEvo.pl?;fid1=2252578675;ref2=0;dr2up=110000;dr2down=110000;rev2=1;fid2=2252731211;dr1up=110000;dr1down=110000;num_seqs=2;autogo=1
1.1	MYZPE13164_0_v1.0_000004930.9	MYZPE13164_G006_v1.0_000019130.1	Mp1087439_TGAC_V1.1_scaffold_1044	scaffold_118	https://genomevolution.org/coge//GEvo.pl?;fid1=2252578692;ref2=0;dr2up=110000;dr2down=110000;rev2=1;fid2=2252731206;dr1up=110000;dr1down=110000;num_seqs=2;autogo=1
1.1	MYZPE13164_0_v1.0_000004930.2	MYZPE13164_G006_v1.0_000019130.2	Mp1087439_TGAC_V1.1_scaffold_1044	scaffold_118	https://genomevolution.org/coge//GEvo.pl?;fid1=2252578654;ref2=0;dr2up=110000;dr2down=110000;rev2=1;fid2=2252731211;dr1up=110000;dr1down=110000;num_seqs=2;autogo=1
1.1	MYZPE13164_0_v1.0_000004930.4	MYZPE13164_G006_v1.0_000019130.2	Mp1087439_TGAC_V1.1_scaffold_1044	scaffold_118	https://genomevolution.org/coge//GEvo.pl?;fid1=2252578664;ref2=0;dr2up=110000;dr2down=110000;rev2=1;fid2=2252731211;dr1up=110000;dr1down=110000;num_seqs=2;autogo=1
1.1	MYZPE13164_0_v1.0_000004930.7	MYZPE13164_G006_v1.0_000019130.1	Mp1087439_TGAC_V1.1_scaffold_1044	scaffold_118	https://genomevolution.org/coge//GEvo.pl?;fid1=2252578681;ref2=0;dr2up=110000;dr2down=110000;rev2=1;fid2=2252731206;dr1up=110000;dr1down=110000;num_seqs=2;autogo=1
1.1	MYZPE13164_0_v1.0_000004930.1	MYZPE13164_G006_v1.0_000019130.2	Mp1087439_TGAC_V1.1_scaffold_1044	scaffold_118	https://genomevolution.org/coge//GEvo.pl?;fid1=2252578648;ref2=0;dr2up=110000;dr2down=110000;rev2=1;fid2=2252731211;dr1up=110000;dr1down=110000;num_seqs=2;autogo=1
1.1	MYZPE13164_0_v1.0_000004930.3	MYZPE13164_G006_v1.0_000019130.2	Mp1087439_TGAC_V1.1_scaffold_1044	scaffold_118	https://genomevolution.org/coge//GEvo.pl?;fid1=2252578660;ref2=0;dr2up=110000;dr2down=110000;rev2=1;fid2=2252731211;dr1up=110000;dr1down=110000;num_seqs=2;autogo=1
1.1	MYZPE13164_0_v1.0_000004930.5	MYZPE13164_G006_v1.0_000019130.1	Mp1087439_TGAC_V1.1_scaffold_1044	scaffold_118	https://genomevolution.org/coge//GEvo.pl?;fid1=2252578669;ref2=0;dr2up=110000;dr2down=110000;rev2=1;fid2=2252731206;dr1up=110000;dr1down=110000;num_seqs=2;autogo=1
1.1	MYZPE13164_0_v1.0_000004930.8	MYZPE13164_G006_v1.0_000019130.1	Mp1087439_TGAC_V1.1_scaffold_1044	scaffold_118	https://genomevolution.org/coge//GEvo.pl?;fid1=2252578687;ref2=0;dr2up=110000;dr2down=110000;rev2=1;fid2=2252731206;dr1up=110000;dr1down=110000;num_seqs=2;autogo=1
1.1	MYZPE13164_0_v1.0_000004940.1	MYZPE13164_G006_v1.0_000019120.1	Mp1087439_TGAC_V1.1_scaffold_1044	scaffold_118	https://genomevolution.org/coge//GEvo.pl?;fid1=2252578697;ref2=0;dr2up=110000;dr2down=110000;rev2=1;fid2=2252731201;dr1up=110000;dr1down=110000;num_seqs=2;autogo=1
1.1	MYZPE13164_0_v1.0_000004950.5	MYZPE13164_G006_v1.0_000019100.1	Mp1087439_TGAC_V1.1_scaffold_1044	scaffold_118	https://genomevolution.org/coge//GEvo.pl?;fid1=2252578719;ref2=0;dr2up=60000;dr2down=60000;rev2=1;fid2=2252731178;dr1up=60000;dr1down=60000;num_seqs=2;autogo=1
1.1	MYZPE13164_0_v1.0_000004950.1	MYZPE13164_G006_v1.0_000019100.1	Mp1087439_TGAC_V1.1_scaffold_1044	scaffold_118	https://genomevolution.org/coge//GEvo.pl?;fid1=2252578702;ref2=0;dr2up=120000;dr2down=120000;rev2=1;fid2=2252731178;dr1up=120000;dr1down=120000;num_seqs=2;autogo=1
1.1	MYZPE13164_0_v1.0_000004950.4	MYZPE13164_G006_v1.0_000019100.1	Mp1087439_TGAC_V1.1_scaffold_1044	scaffold_118	https://genomevolution.org/coge//GEvo.pl?;fid1=2252578715;ref2=0;dr2up=60000;dr2down=60000;rev2=1;fid2=2252731178;dr1up=60000;dr1down=60000;num_seqs=2;autogo=1
1.1	MYZPE13164_0_v1.0_000004950.2	MYZPE13164_G006_v1.0_000019100.1	Mp1087439_TGAC_V1.1_scaffold_1044	scaffold_118	https://genomevolution.org/coge//GEvo.pl?;fid1=2252578706;ref2=0;dr2up=60000;dr2down=60000;rev2=1;fid2=2252731178;dr1up=60000;dr1down=60000;num_seqs=2;autogo=1
1.1	MYZPE13164_0_v1.0_000004950.6	MYZPE13164_G006_v1.0_000019100.1	Mp1087439_TGAC_V1.1_scaffold_1044	scaffold_118	https://genomevolution.org/coge//GEvo.pl?;fid1=2252578723;ref2=0;dr2up=60000;dr2down=60000;rev2=1;fid2=2252731178;dr1up=60000;dr1down=60000;num_seqs=2;autogo=1
1.1	MYZPE13164_0_v1.0_000004950.3	MYZPE13164_G006_v1.0_000019100.1	Mp1087439_TGAC_V1.1_scaffold_1044	scaffold_118	https://genomevolution.org/coge//GEvo.pl?;fid1=2252578710;ref2=0;dr2up=60000;dr2down=60000;rev2=1;fid2=2252731178;dr1up=60000;dr1down=60000;num_seqs=2;autogo=1
1.1	MYZPE13164_0_v1.0_000004960.1	MYZPE13164_G006_v1.0_000019110.1	Mp1087439_TGAC_V1.1_scaffold_1044	scaffold_118	https://genomevolution.org/coge//GEvo.pl?;fid1=2252578728;ref2=0;dr2up=60000;dr2down=60000;rev2=1;fid2=2252731196;dr1up=60000;dr1down=60000;num_seqs=2;autogo=1
1.1	MYZPE13164_0_v1.0_000004970.1	MYZPE13164_G006_v1.0_000019090.1	Mp1087439_TGAC_V1.1_scaffold_1044	scaffold_118	https://genomevolution.org/coge//GEvo.pl?;fid1=2252578733;ref2=0;dr2up=60000;dr2down=60000;rev2=1;fid2=2252731173;dr1up=60000;dr1down=60000;num_seqs=2;autogo=1
1.1	MYZPE13164_0_v1.0_000004980.1	MYZPE13164_G006_v1.0_000019080.3	Mp1087439_TGAC_V1.1_scaffold_1044	scaffold_118	https://genomevolution.org/coge//GEvo.pl?;fid1=2252578739;ref2=0;dr2up=80000;dr2down=80000;rev2=1;fid2=2252731168;dr1up=80000;dr1down=80000;num_seqs=2;autogo=1
1.1	MYZPE13164_0_v1.0_000004980.2	MYZPE13164_G006_v1.0_000019080.2	Mp1087439_TGAC_V1.1_scaffold_1044	scaffold_118	https://genomevolution.org/coge//GEvo.pl?;fid1=2252578743;ref2=0;dr2up=50000;dr2down=50000;rev2=1;fid2=2252731164;dr1up=50000;dr1down=50000;num_seqs=2;autogo=1
1.1	MYZPE13164_0_v1.0_000004990.1	MYZPE13164_G006_v1.0_000019070.1	Mp1087439_TGAC_V1.1_scaffold_1044	scaffold_118	https://genomevolution.org/coge//GEvo.pl?;fid1=2252578748;ref2=0;dr2up=40000;dr2down=40000;rev2=1;fid2=2252731153;dr1up=40000;dr1down=40000;num_seqs=2;autogo=1
1.1	MYZPE13164_0_v1.0_000005000.4	MYZPE13164_G006_v1.0_000019060.1	Mp1087439_TGAC_V1.1_scaffold_1044	scaffold_118	https://genomevolution.org/coge//GEvo.pl?;fid1=2252578768;ref2=0;dr2up=50000;dr2down=50000;rev2=1;fid2=2252731136;dr1up=50000;dr1down=50000;num_seqs=2;autogo=1
1.1	MYZPE13164_0_v1.0_000005000.3	MYZPE13164_G006_v1.0_000019060.1	Mp1087439_TGAC_V1.1_scaffold_1044	scaffold_118	https://genomevolution.org/coge//GEvo.pl?;fid1=2252578763;ref2=0;dr2up=50000;dr2down=50000;rev2=1;fid2=2252731136;dr1up=50000;dr1down=50000;num_seqs=2;autogo=1
1.1	MYZPE13164_0_v1.0_000005000.1	MYZPE13164_G006_v1.0_000019060.1	Mp1087439_TGAC_V1.1_scaffold_1044	scaffold_118	https://genomevolution.org/coge//GEvo.pl?;fid1=2252578754;ref2=0;dr2up=50000;dr2down=50000;rev2=1;fid2=2252731136;dr1up=50000;dr1down=50000;num_seqs=2;autogo=1
1.1	MYZPE13164_0_v1.0_000005000.2	MYZPE13164_G006_v1.0_000019060.1	Mp1087439_TGAC_V1.1_scaffold_1044	scaffold_118	https://genomevolution.org/coge//GEvo.pl?;fid1=2252578759;ref2=0;dr2up=50000;dr2down=50000;rev2=1;fid2=2252731136;dr1up=50000;dr1down=50000;num_seqs=2;autogo=1
1.1	MYZPE13164_0_v1.0_000005010.2	MYZPE13164_G006_v1.0_000019050.1	Mp1087439_TGAC_V1.1_scaffold_1044	scaffold_118	https://genomevolution.org/coge//GEvo.pl?;fid1=2252578778;ref2=0;dr2up=60000;dr2down=60000;rev2=1;fid2=2252731111;dr1up=60000;dr1down=60000;num_seqs=2;autogo=1
1.1	MYZPE13164_0_v1.0_000005010.1	MYZPE13164_G006_v1.0_000019050.1	Mp1087439_TGAC_V1.1_scaffold_1044	scaffold_118	https://genomevolution.org/coge//GEvo.pl?;fid1=2252578774;ref2=0;dr2up=60000;dr2down=60000;rev2=1;fid2=2252731111;dr1up=60000;dr1down=60000;num_seqs=2;autogo=1
1.1	MYZPE13164_0_v1.0_000005020.1	MYZPE13164_G006_v1.0_000019040.1	Mp1087439_TGAC_V1.1_scaffold_1044	scaffold_118	https://genomevolution.org/coge//GEvo.pl?;fid1=2252578784;ref2=0;dr2up=80000;dr2down=80000;rev2=1;fid2=2252731106;dr1up=80000;dr1down=80000;num_seqs=2;autogo=1
1.1	MYZPE13164_0_v1.0_000004890.1	proxy	Mp1087439_TGAC_V1.1_scaffold_1044	scaffold_118	https://genomevolution.org/coge//GEvo.pl?;fid1=2252578627;ref2=0;dr2up=70000;dr2down=70000;rev2=1;x2=315886;chr2=scaffold_118;dsgid2=53455;dr1up=70000;dr1down=70000;num_seqs=2;autogo=1
1.1	MYZPE13164_0_v1.0_000004900.1	proxy	Mp1087439_TGAC_V1.1_scaffold_1044	scaffold_118	https://genomevolution.org/coge//GEvo.pl?;fid1=2252578631;ref2=0;dr2up=70000;dr2down=70000;rev2=1;x2=315886;chr2=scaffold_118;dsgid2=53455;dr1up=70000;dr1down=70000;num_seqs=2;autogo=1
1.1	MYZPE13164_0_v1.0_000004910.1	MYZPE13164_G006_v1.0_000019150.2	Mp1087439_TGAC_V1.1_scaffold_1044	scaffold_118	https://genomevolution.org/coge//GEvo.pl?;fid1=2252578634;ref2=0;dr2up=90000;dr2down=90000;rev2=1;fid2=2252731248;dr1up=90000;dr1down=90000;num_seqs=2;autogo=1
1.1	MYZPE13164_0_v1.0_000004910.2	MYZPE13164_G006_v1.0_000019150.1	Mp1087439_TGAC_V1.1_scaffold_1044	scaffold_118	https://genomevolution.org/coge//GEvo.pl?;fid1=2252578638;ref2=0;dr2up=80000;dr2down=80000;rev2=1;fid2=2252731244;dr1up=80000;dr1down=80000;num_seqs=2;autogo=1
1.1	MYZPE13164_0_v1.0_000005170.1	MYZPE13164_G006_v1.0_000191000.1	Mp1087439_TGAC_V1.1_scaffold_1045	scaffold_87	https://genomevolution.org/coge//GEvo.pl?;fid1=2252578860;ref2=0;dr2up=110000;dr2down=110000;fid2=2252853646;dr1up=110000;dr1down=110000;num_seqs=2;autogo=1
1.1	MYZPE13164_0_v1.0_000005170.2	MYZPE13164_G006_v1.0_000191000.1	Mp1087439_TGAC_V1.1_scaffold_1045	scaffold_87	https://genomevolution.org/coge//GEvo.pl?;fid1=2252578864;ref2=0;dr2up=110000;dr2down=110000;fid2=2252853646;dr1up=110000;dr1down=110000;num_seqs=2;autogo=1
1.1	MYZPE13164_0_v1.0_000005070.1	MYZPE13164_G006_v1.0_000190880.1	Mp1087439_TGAC_V1.1_scaffold_1045	scaffold_87	https://genomevolution.org/coge//GEvo.pl?;fid1=2252578804;ref2=0;dr2up=180000;dr2down=180000;fid2=2252853582;dr1up=180000;dr1down=180000;num_seqs=2;autogo=1
1.1	MYZPE13164_0_v1.0_000005180.2	MYZPE13164_G006_v1.0_000191010.1	Mp1087439_TGAC_V1.1_scaffold_1045	scaffold_87	https://genomevolution.org/coge//GEvo.pl?;fid1=2252578875;ref2=0;dr2up=160000;dr2down=160000;fid2=2252853662;dr1up=160000;dr1down=160000;num_seqs=2;autogo=1
1.1	MYZPE13164_0_v1.0_000005180.1	MYZPE13164_G006_v1.0_000191010.1	Mp1087439_TGAC_V1.1_scaffold_1045	scaffold_87	https://genomevolution.org/coge//GEvo.pl?;fid1=2252578870;ref2=0;dr2up=160000;dr2down=160000;fid2=2252853662;dr1up=160000;dr1down=160000;num_seqs=2;autogo=1
1.1	MYZPE13164_0_v1.0_000005080.1	MYZPE13164_G006_v1.0_000190890.1	Mp1087439_TGAC_V1.1_scaffold_1045	scaffold_87	https://genomevolution.org/coge//GEvo.pl?;fid1=2252578809;ref2=0;dr2up=200000;dr2down=200000;fid2=2252853587;dr1up=200000;dr1down=200000;num_seqs=2;autogo=1
1.1	MYZPE13164_0_v1.0_000005080.2	MYZPE13164_G006_v1.0_000190890.1	Mp1087439_TGAC_V1.1_scaffold_1045	scaffold_87	https://genomevolution.org/coge//GEvo.pl?;fid1=2252578814;ref2=0;dr2up=200000;dr2down=200000;fid2=2252853587;dr1up=200000;dr1down=200000;num_seqs=2;autogo=1
1.1	MYZPE13164_0_v1.0_000005080.3	MYZPE13164_G006_v1.0_000190890.3	Mp1087439_TGAC_V1.1_scaffold_1045	scaffold_87	https://genomevolution.org/coge//GEvo.pl?;fid1=2252578818;ref2=0;dr2up=200000;dr2down=200000;fid2=2252853596;dr1up=200000;dr1down=200000;num_seqs=2;autogo=1
1.1	MYZPE13164_0_v1.0_000005190.1	MYZPE13164_G006_v1.0_000191020.1	Mp1087439_TGAC_V1.1_scaffold_1045	scaffold_87	https://genomevolution.org/coge//GEvo.pl?;fid1=2252578881;ref2=0;dr2up=190000;dr2down=190000;fid2=2252853673;dr1up=190000;dr1down=190000;num_seqs=2;autogo=1
1.1	MYZPE13164_0_v1.0_000005190.2	MYZPE13164_G006_v1.0_000191020.2	Mp1087439_TGAC_V1.1_scaffold_1045	scaffold_87	https://genomevolution.org/coge//GEvo.pl?;fid1=2252578885;ref2=0;dr2up=190000;dr2down=190000;fid2=2252853677;dr1up=190000;dr1down=190000;num_seqs=2;autogo=1
1.1	MYZPE13164_0_v1.0_000005200.1	MYZPE13164_G006_v1.0_000191030.2	Mp1087439_TGAC_V1.1_scaffold_1045	scaffold_87	https://genomevolution.org/coge//GEvo.pl?;fid1=2252578890;ref2=0;dr2up=200000;dr2down=200000;fid2=2252853686;dr1up=200000;dr1down=200000;num_seqs=2;autogo=1
1.1	MYZPE13164_0_v1.0_000005200.3	MYZPE13164_G006_v1.0_000191030.3	Mp1087439_TGAC_V1.1_scaffold_1045	scaffold_87	https://genomevolution.org/coge//GEvo.pl?;fid1=2252578898;ref2=0;dr2up=200000;dr2down=200000;fid2=2252853690;dr1up=200000;dr1down=200000;num_seqs=2;autogo=1
1.1	MYZPE13164_0_v1.0_000005200.2	MYZPE13164_G006_v1.0_000191030.1	Mp1087439_TGAC_V1.1_scaffold_1045	scaffold_87	https://genomevolution.org/coge//GEvo.pl?;fid1=2252578894;ref2=0;dr2up=200000;dr2down=200000;fid2=2252853682;dr1up=200000;dr1down=200000;num_seqs=2;autogo=1
1.1	MYZPE13164_0_v1.0_000005210.1	MYZPE13164_G006_v1.0_000191040.1	Mp1087439_TGAC_V1.1_scaffold_1045	scaffold_87	https://genomevolution.org/coge//GEvo.pl?;fid1=2252578903;ref2=0;dr2up=220000;dr2down=220000;fid2=2252853695;dr1up=220000;dr1down=220000;num_seqs=2;autogo=1
1.1	MYZPE13164_0_v1.0_000005210.2	MYZPE13164_G006_v1.0_000191040.1	Mp1087439_TGAC_V1.1_scaffold_1045	scaffold_87	https://genomevolution.org/coge//GEvo.pl?;fid1=2252578908;ref2=0;dr2up=220000;dr2down=220000;fid2=2252853695;dr1up=220000;dr1down=220000;num_seqs=2;autogo=1
1.1	MYZPE13164_0_v1.0_000005220.4	MYZPE13164_G006_v1.0_000191050.1	Mp1087439_TGAC_V1.1_scaffold_1045	scaffold_87	https://genomevolution.org/coge//GEvo.pl?;fid1=2252578929;ref2=0;dr2up=220000;dr2down=220000;fid2=2252853705;dr1up=220000;dr1down=220000;num_seqs=2;autogo=1
1.1	MYZPE13164_0_v1.0_000005220.3	MYZPE13164_G006_v1.0_000191050.1	Mp1087439_TGAC_V1.1_scaffold_1045	scaffold_87	https://genomevolution.org/coge//GEvo.pl?;fid1=2252578923;ref2=0;dr2up=220000;dr2down=220000;fid2=2252853705;dr1up=220000;dr1down=220000;num_seqs=2;autogo=1
1.1	MYZPE13164_0_v1.0_000005220.5	MYZPE13164_G006_v1.0_000191050.1	Mp1087439_TGAC_V1.1_scaffold_1045	scaffold_87	https://genomevolution.org/coge//GEvo.pl?;fid1=2252578933;ref2=0;dr2up=220000;dr2down=220000;fid2=2252853705;dr1up=220000;dr1down=220000;num_seqs=2;autogo=1
1.1	MYZPE13164_0_v1.0_000005220.2	MYZPE13164_G006_v1.0_000191050.1	Mp1087439_TGAC_V1.1_scaffold_1045	scaffold_87	https://genomevolution.org/coge//GEvo.pl?;fid1=2252578918;ref2=0;dr2up=220000;dr2down=220000;fid2=2252853705;dr1up=220000;dr1down=220000;num_seqs=2;autogo=1
1.1	MYZPE13164_0_v1.0_000005220.1	MYZPE13164_G006_v1.0_000191050.1	Mp1087439_TGAC_V1.1_scaffold_1045	scaffold_87	https://genomevolution.org/coge//GEvo.pl?;fid1=2252578913;ref2=0;dr2up=220000;dr2down=220000;fid2=2252853705;dr1up=220000;dr1down=220000;num_seqs=2;autogo=1
1.1	MYZPE13164_0_v1.0_000005090.1	MYZPE13164_G006_v1.0_000190910.1	Mp1087439_TGAC_V1.1_scaffold_1045	scaffold_87	https://genomevolution.org/coge//GEvo.pl?;fid1=2252578823;ref2=0;dr2up=190000;dr2down=190000;fid2=2252853606;dr1up=190000;dr1down=190000;num_seqs=2;autogo=1
1.1	MYZPE13164_0_v1.0_000005100.1	MYZPE13164_G006_v1.0_000190920.1	Mp1087439_TGAC_V1.1_scaffold_1045	scaffold_87	https://genomevolution.org/coge//GEvo.pl?;fid1=2252578828;ref2=0;dr2up=190000;dr2down=190000;fid2=2252853611;dr1up=190000;dr1down=190000;num_seqs=2;autogo=1
1.1	MYZPE13164_0_v1.0_000005110.1	MYZPE13164_G006_v1.0_000190930.1	Mp1087439_TGAC_V1.1_scaffold_1045	scaffold_87	https://genomevolution.org/coge//GEvo.pl?;fid1=2252578833;ref2=0;dr2up=180000;dr2down=180000;fid2=2252853616;dr1up=180000;dr1down=180000;num_seqs=2;autogo=1
1.1	MYZPE13164_0_v1.0_000005120.1	MYZPE13164_G006_v1.0_000190940.1	Mp1087439_TGAC_V1.1_scaffold_1045	scaffold_87	https://genomevolution.org/coge//GEvo.pl?;fid1=2252578837;ref2=0;dr2up=180000;dr2down=180000;fid2=2252853620;dr1up=180000;dr1down=180000;num_seqs=2;autogo=1
1.1	MYZPE13164_0_v1.0_000005060.1	MYZPE13164_G006_v1.0_000190870.1	Mp1087439_TGAC_V1.1_scaffold_1045	scaffold_87	https://genomevolution.org/coge//GEvo.pl?;fid1=2252578800;ref2=0;dr2up=190000;dr2down=190000;fid2=2252853577;dr1up=190000;dr1down=190000;num_seqs=2;autogo=1
1.1	MYZPE13164_0_v1.0_000005130.1	MYZPE13164_G006_v1.0_000190950.1	Mp1087439_TGAC_V1.1_scaffold_1045	scaffold_87	https://genomevolution.org/coge//GEvo.pl?;fid1=2252578840;ref2=0;dr2up=170000;dr2down=170000;fid2=2252853623;dr1up=170000;dr1down=170000;num_seqs=2;autogo=1
1.1	MYZPE13164_0_v1.0_000005140.1	MYZPE13164_G006_v1.0_000190960.1	Mp1087439_TGAC_V1.1_scaffold_1045	scaffold_87	https://genomevolution.org/coge//GEvo.pl?;fid1=2252578844;ref2=0;dr2up=170000;dr2down=170000;fid2=2252853627;dr1up=170000;dr1down=170000;num_seqs=2;autogo=1
1.1	MYZPE13164_0_v1.0_000005150.1	MYZPE13164_G006_v1.0_000190980.1	Mp1087439_TGAC_V1.1_scaffold_1045	scaffold_87	https://genomevolution.org/coge//GEvo.pl?;fid1=2252578849;ref2=0;dr2up=160000;dr2down=160000;fid2=2252853636;dr1up=160000;dr1down=160000;num_seqs=2;autogo=1
1.1	MYZPE13164_0_v1.0_000005160.1	MYZPE13164_G006_v1.0_000190990.1	Mp1087439_TGAC_V1.1_scaffold_1045	scaffold_87	https://genomevolution.org/coge//GEvo.pl?;fid1=2252578854;ref2=0;dr2up=120000;dr2down=120000;fid2=2252853640;dr1up=120000;dr1down=120000;num_seqs=2;autogo=1
1.1	MYZPE13164_0_v1.0_000005640.1	MYZPE13164_G006_v1.0_000136490.1	Mp1087439_TGAC_V1.1_scaffold_1050	scaffold_460	https://genomevolution.org/coge//GEvo.pl?;fid1=2252579215;ref2=0;dr2up=70000;dr2down=70000;fid2=2252811678;dr1up=70000;dr1down=70000;num_seqs=2;autogo=1
1.1	MYZPE13164_0_v1.0_000005650.1	MYZPE13164_G006_v1.0_000136500.1	Mp1087439_TGAC_V1.1_scaffold_1050	scaffold_460	https://genomevolution.org/coge//GEvo.pl?;fid1=2252579220;ref2=0;dr2up=70000;dr2down=70000;fid2=2252811683;dr1up=70000;dr1down=70000;num_seqs=2;autogo=1
1.1	MYZPE13164_0_v1.0_000005650.2	MYZPE13164_G006_v1.0_000136500.1	Mp1087439_TGAC_V1.1_scaffold_1050	scaffold_460	https://genomevolution.org/coge//GEvo.pl?;fid1=2252579225;ref2=0;dr2up=70000;dr2down=70000;fid2=2252811683;dr1up=70000;dr1down=70000;num_seqs=2;autogo=1
1.1	MYZPE13164_0_v1.0_000005660.1	MYZPE13164_G006_v1.0_000136520.1	Mp1087439_TGAC_V1.1_scaffold_1050	scaffold_460	https://genomevolution.org/coge//GEvo.pl?;fid1=2252579231;ref2=0;dr2up=60000;dr2down=60000;fid2=2252811693;dr1up=60000;dr1down=60000;num_seqs=2;autogo=1
1.1	MYZPE13164_0_v1.0_000005670.3	MYZPE13164_G006_v1.0_000136530.2	Mp1087439_TGAC_V1.1_scaffold_1050	scaffold_460	https://genomevolution.org/coge//GEvo.pl?;fid1=2252579247;ref2=0;dr2up=50000;dr2down=50000;fid2=2252811704;dr1up=50000;dr1down=50000;num_seqs=2;autogo=1
1.1	MYZPE13164_0_v1.0_000005670.2	MYZPE13164_G006_v1.0_000136530.2	Mp1087439_TGAC_V1.1_scaffold_1050	scaffold_460	https://genomevolution.org/coge//GEvo.pl?;fid1=2252579242;ref2=0;dr2up=50000;dr2down=50000;fid2=2252811704;dr1up=50000;dr1down=50000;num_seqs=2;autogo=1
1.1	MYZPE13164_0_v1.0_000005670.1	MYZPE13164_G006_v1.0_000136530.1	Mp1087439_TGAC_V1.1_scaffold_1050	scaffold_460	https://genomevolution.org/coge//GEvo.pl?;fid1=2252579236;ref2=0;dr2up=50000;dr2down=50000;fid2=2252811698;dr1up=50000;dr1down=50000;num_seqs=2;autogo=1
1.1	MYZPE13164_0_v1.0_000005680.2	MYZPE13164_G006_v1.0_000136540.1	Mp1087439_TGAC_V1.1_scaffold_1050	scaffold_460	https://genomevolution.org/coge//GEvo.pl?;fid1=2252579258;ref2=0;dr2up=50000;dr2down=50000;fid2=2252811714;dr1up=50000;dr1down=50000;num_seqs=2;autogo=1
1.1	MYZPE13164_0_v1.0_000005680.1	MYZPE13164_G006_v1.0_000136540.1	Mp1087439_TGAC_V1.1_scaffold_1050	scaffold_460	https://genomevolution.org/coge//GEvo.pl?;fid1=2252579252;ref2=0;dr2up=50000;dr2down=50000;fid2=2252811714;dr1up=50000;dr1down=50000;num_seqs=2;autogo=1
1.1	MYZPE13164_0_v1.0_000005680.3	MYZPE13164_G006_v1.0_000136540.1	Mp1087439_TGAC_V1.1_scaffold_1050	scaffold_460	https://genomevolution.org/coge//GEvo.pl?;fid1=2252579263;ref2=0;dr2up=50000;dr2down=50000;fid2=2252811714;dr1up=50000;dr1down=50000;num_seqs=2;autogo=1
1.1	MYZPE13164_0_v1.0_000005690.6	MYZPE13164_G006_v1.0_000136550.4	Mp1087439_TGAC_V1.1_scaffold_1050	scaffold_460	https://genomevolution.org/coge//GEvo.pl?;fid1=2252579292;ref2=0;dr2up=60000;dr2down=60000;fid2=2252811745;dr1up=60000;dr1down=60000;num_seqs=2;autogo=1
1.1	MYZPE13164_0_v1.0_000005690.5	MYZPE13164_G006_v1.0_000136550.4	Mp1087439_TGAC_V1.1_scaffold_1050	scaffold_460	https://genomevolution.org/coge//GEvo.pl?;fid1=2252579287;ref2=0;dr2up=60000;dr2down=60000;fid2=2252811745;dr1up=60000;dr1down=60000;num_seqs=2;autogo=1
1.1	MYZPE13164_0_v1.0_000005690.2	MYZPE13164_G006_v1.0_000136550.1	Mp1087439_TGAC_V1.1_scaffold_1050	scaffold_460	https://genomevolution.org/coge//GEvo.pl?;fid1=2252579275;ref2=0;dr2up=60000;dr2down=60000;fid2=2252811732;dr1up=60000;dr1down=60000;num_seqs=2;autogo=1
1.1	MYZPE13164_0_v1.0_000005690.7	MYZPE13164_G006_v1.0_000136550.4	Mp1087439_TGAC_V1.1_scaffold_1050	scaffold_460	https://genomevolution.org/coge//GEvo.pl?;fid1=2252579297;ref2=0;dr2up=60000;dr2down=60000;fid2=2252811745;dr1up=60000;dr1down=60000;num_seqs=2;autogo=1
1.1	MYZPE13164_0_v1.0_000005690.3	MYZPE13164_G006_v1.0_000136550.3	Mp1087439_TGAC_V1.1_scaffold_1050	scaffold_460	https://genomevolution.org/coge//GEvo.pl?;fid1=2252579279;ref2=0;dr2up=60000;dr2down=60000;fid2=2252811741;dr1up=60000;dr1down=60000;num_seqs=2;autogo=1
1.1	MYZPE13164_0_v1.0_000005690.4	MYZPE13164_G006_v1.0_000136550.4	Mp1087439_TGAC_V1.1_scaffold_1050	scaffold_460	https://genomevolution.org/coge//GEvo.pl?;fid1=2252579283;ref2=0;dr2up=60000;dr2down=60000;fid2=2252811745;dr1up=60000;dr1down=60000;num_seqs=2;autogo=1
1.1	MYZPE13164_0_v1.0_000005690.1	MYZPE13164_G006_v1.0_000136550.2	Mp1087439_TGAC_V1.1_scaffold_1050	scaffold_460	https://genomevolution.org/coge//GEvo.pl?;fid1=2252579270;ref2=0;dr2up=60000;dr2down=60000;fid2=2252811736;dr1up=60000;dr1down=60000;num_seqs=2;autogo=1
1.1	MYZPE13164_0_v1.0_000005700.1	MYZPE13164_G006_v1.0_000136560.1	Mp1087439_TGAC_V1.1_scaffold_1050	scaffold_460	https://genomevolution.org/coge//GEvo.pl?;fid1=2252579303;ref2=0;dr2up=70000;dr2down=70000;fid2=2252811765;dr1up=70000;dr1down=70000;num_seqs=2;autogo=1
1.1	MYZPE13164_0_v1.0_000005710.1	MYZPE13164_G006_v1.0_000136570.1	Mp1087439_TGAC_V1.1_scaffold_1050	scaffold_460	https://genomevolution.org/coge//GEvo.pl?;fid1=2252579308;ref2=0;dr2up=80000;dr2down=80000;fid2=2252811770;dr1up=80000;dr1down=80000;num_seqs=2;autogo=1
1.1	MYZPE13164_0_v1.0_000005720.1	MYZPE13164_G006_v1.0_000136580.1	Mp1087439_TGAC_V1.1_scaffold_1050	scaffold_460	https://genomevolution.org/coge//GEvo.pl?;fid1=2252579313;ref2=0;dr2up=70000;dr2down=70000;fid2=2252811775;dr1up=70000;dr1down=70000;num_seqs=2;autogo=1
1.1	MYZPE13164_0_v1.0_000005730.1	MYZPE13164_G006_v1.0_000136590.1	Mp1087439_TGAC_V1.1_scaffold_1050	scaffold_460	https://genomevolution.org/coge//GEvo.pl?;fid1=2252579318;ref2=0;dr2up=80000;dr2down=80000;fid2=2252811780;dr1up=80000;dr1down=80000;num_seqs=2;autogo=1
1.1	MYZPE13164_0_v1.0_000005730.2	MYZPE13164_G006_v1.0_000136590.2	Mp1087439_TGAC_V1.1_scaffold_1050	scaffold_460	https://genomevolution.org/coge//GEvo.pl?;fid1=2252579323;ref2=0;dr2up=70000;dr2down=70000;fid2=2252811785;dr1up=70000;dr1down=70000;num_seqs=2;autogo=1
1.1	MYZPE13164_0_v1.0_000005550.1	MYZPE13164_G006_v1.0_000063150.1	Mp1087439_TGAC_V1.1_scaffold_1050	scaffold_185	https://genomevolution.org/coge//GEvo.pl?;fid1=2252579136;ref2=0;dr2up=70000;dr2down=70000;fid2=2252757679;dr1up=70000;dr1down=70000;num_seqs=2;autogo=1
1.1	MYZPE13164_0_v1.0_000005740.1	MYZPE13164_G006_v1.0_000136600.1	Mp1087439_TGAC_V1.1_scaffold_1050	scaffold_460	https://genomevolution.org/coge//GEvo.pl?;fid1=2252579329;ref2=0;dr2up=70000;dr2down=70000;fid2=2252811791;dr1up=70000;dr1down=70000;num_seqs=2;autogo=1
1.1	MYZPE13164_0_v1.0_000005560.1	MYZPE13164_G006_v1.0_000063160.1	Mp1087439_TGAC_V1.1_scaffold_1050	scaffold_185	https://genomevolution.org/coge//GEvo.pl?;fid1=2252579139;ref2=0;dr2up=90000;dr2down=90000;fid2=2252757682;dr1up=90000;dr1down=90000;num_seqs=2;autogo=1
1.1	MYZPE13164_0_v1.0_000005540.1	MYZPE13164_G006_v1.0_000063140.1	Mp1087439_TGAC_V1.1_scaffold_1050	scaffold_185	https://genomevolution.org/coge//GEvo.pl?;fid1=2252579123;ref2=0;dr2up=90000;dr2down=90000;fid2=2252757666;dr1up=90000;dr1down=90000;num_seqs=2;autogo=1
1.1	MYZPE13164_0_v1.0_000005570.1	MYZPE13164_G006_v1.0_000063170.1	Mp1087439_TGAC_V1.1_scaffold_1050	scaffold_185	https://genomevolution.org/coge//GEvo.pl?;fid1=2252579142;ref2=0;dr2up=100000;dr2down=100000;fid2=2252757685;dr1up=100000;dr1down=100000;num_seqs=2;autogo=1
1.1	MYZPE13164_0_v1.0_000005540.2	MYZPE13164_G006_v1.0_000063140.2	Mp1087439_TGAC_V1.1_scaffold_1050	scaffold_185	https://genomevolution.org/coge//GEvo.pl?;fid1=2252579128;ref2=0;dr2up=90000;dr2down=90000;fid2=2252757671;dr1up=90000;dr1down=90000;num_seqs=2;autogo=1
1.1	MYZPE13164_0_v1.0_000005580.1	MYZPE13164_G006_v1.0_000063180.1	Mp1087439_TGAC_V1.1_scaffold_1050	scaffold_185	https://genomevolution.org/coge//GEvo.pl?;fid1=2252579147;ref2=0;dr2up=110000;dr2down=110000;fid2=2252757690;dr1up=110000;dr1down=110000;num_seqs=2;autogo=1
1.1	MYZPE13164_0_v1.0_000005580.2	MYZPE13164_G006_v1.0_000063180.1	Mp1087439_TGAC_V1.1_scaffold_1050	scaffold_185	https://genomevolution.org/coge//GEvo.pl?;fid1=2252579151;ref2=0;dr2up=110000;dr2down=110000;fid2=2252757690;dr1up=110000;dr1down=110000;num_seqs=2;autogo=1
1.1	MYZPE13164_0_v1.0_000005590.1	MYZPE13164_G006_v1.0_000063190.1	Mp1087439_TGAC_V1.1_scaffold_1050	scaffold_185	https://genomevolution.org/coge//GEvo.pl?;fid1=2252579157;ref2=0;dr2up=110000;dr2down=110000;fid2=2252757700;dr1up=110000;dr1down=110000;num_seqs=2;autogo=1
1.1	MYZPE13164_0_v1.0_000005600.2	MYZPE13164_G006_v1.0_000063200.1	Mp1087439_TGAC_V1.1_scaffold_1050	scaffold_185	https://genomevolution.org/coge//GEvo.pl?;fid1=2252579168;ref2=0;dr2up=120000;dr2down=120000;fid2=2252757705;dr1up=120000;dr1down=120000;num_seqs=2;autogo=1
1.1	MYZPE13164_0_v1.0_000005600.1	MYZPE13164_G006_v1.0_000063200.1	Mp1087439_TGAC_V1.1_scaffold_1050	scaffold_185	https://genomevolution.org/coge//GEvo.pl?;fid1=2252579162;ref2=0;dr2up=120000;dr2down=120000;fid2=2252757705;dr1up=120000;dr1down=120000;num_seqs=2;autogo=1
1.1	MYZPE13164_0_v1.0_000005600.3	MYZPE13164_G006_v1.0_000063200.1	Mp1087439_TGAC_V1.1_scaffold_1050	scaffold_185	https://genomevolution.org/coge//GEvo.pl?;fid1=2252579174;ref2=0;dr2up=120000;dr2down=120000;fid2=2252757705;dr1up=120000;dr1down=120000;num_seqs=2;autogo=1
1.1	MYZPE13164_0_v1.0_000005610.2	MYZPE13164_G006_v1.0_000063210.3	Mp1087439_TGAC_V1.1_scaffold_1050	scaffold_185	https://genomevolution.org/coge//GEvo.pl?;fid1=2252579185;ref2=0;dr2up=120000;dr2down=120000;fid2=2252757733;dr1up=120000;dr1down=120000;num_seqs=2;autogo=1
1.1	MYZPE13164_0_v1.0_000005610.3	MYZPE13164_G006_v1.0_000063210.3	Mp1087439_TGAC_V1.1_scaffold_1050	scaffold_185	https://genomevolution.org/coge//GEvo.pl?;fid1=2252579189;ref2=0;dr2up=120000;dr2down=120000;fid2=2252757733;dr1up=120000;dr1down=120000;num_seqs=2;autogo=1
1.1	MYZPE13164_0_v1.0_000005610.1	MYZPE13164_G006_v1.0_000063210.2	Mp1087439_TGAC_V1.1_scaffold_1050	scaffold_185	https://genomevolution.org/coge//GEvo.pl?;fid1=2252579181;ref2=0;dr2up=120000;dr2down=120000;fid2=2252757729;dr1up=120000;dr1down=120000;num_seqs=2;autogo=1
1.1	MYZPE13164_0_v1.0_000005620.1	MYZPE13164_G006_v1.0_000063230.1	Mp1087439_TGAC_V1.1_scaffold_1050	scaffold_185	https://genomevolution.org/coge//GEvo.pl?;fid1=2252579194;ref2=0;dr2up=140000;dr2down=140000;fid2=2252757746;dr1up=140000;dr1down=140000;num_seqs=2;autogo=1
1.1	MYZPE13164_0_v1.0_000005630.2	MYZPE13164_G006_v1.0_000063220.1	Mp1087439_TGAC_V1.1_scaffold_1050	scaffold_185	https://genomevolution.org/coge//GEvo.pl?;fid1=2252579205;ref2=0;dr2up=140000;dr2down=140000;fid2=2252757743;dr1up=140000;dr1down=140000;num_seqs=2;autogo=1
1.1	MYZPE13164_0_v1.0_000005630.3	MYZPE13164_G006_v1.0_000136480.3	Mp1087439_TGAC_V1.1_scaffold_1050	scaffold_460	https://genomevolution.org/coge//GEvo.pl?;fid1=2252579209;ref2=0;dr2up=80000;dr2down=80000;fid2=2252811668;dr1up=80000;dr1down=80000;num_seqs=2;autogo=1
1.1	MYZPE13164_0_v1.0_000005630.1	MYZPE13164_G006_v1.0_000063220.1	Mp1087439_TGAC_V1.1_scaffold_1050	scaffold_185	https://genomevolution.org/coge//GEvo.pl?;fid1=2252579201;ref2=0;dr2up=140000;dr2down=140000;fid2=2252757743;dr1up=140000;dr1down=140000;num_seqs=2;autogo=1
1.1	MYZPE13164_0_v1.0_000005910.1	MYZPE13164_G006_v1.0_000161360.1	Mp1087439_TGAC_V1.1_scaffold_1052	scaffold_631	https://genomevolution.org/coge//GEvo.pl?;fid1=2252579421;ref2=0;dr2up=60000;dr2down=60000;rev2=1;fid2=2252831723;dr1up=60000;dr1down=60000;num_seqs=2;autogo=1
1.1	MYZPE13164_0_v1.0_000005920.1	MYZPE13164_G006_v1.0_000161350.1	Mp1087439_TGAC_V1.1_scaffold_1052	scaffold_631	https://genomevolution.org/coge//GEvo.pl?;fid1=2252579426;ref2=0;dr2up=50000;dr2down=50000;rev2=1;fid2=2252831718;dr1up=50000;dr1down=50000;num_seqs=2;autogo=1
1.1	MYZPE13164_0_v1.0_000005900.2	MYZPE13164_G006_v1.0_000161370.1	Mp1087439_TGAC_V1.1_scaffold_1052	scaffold_631	https://genomevolution.org/coge//GEvo.pl?;fid1=2252579416;ref2=0;dr2up=60000;dr2down=60000;rev2=1;fid2=2252831728;dr1up=60000;dr1down=60000;num_seqs=2;autogo=1
1.1	MYZPE13164_0_v1.0_000005900.1	MYZPE13164_G006_v1.0_000161370.1	Mp1087439_TGAC_V1.1_scaffold_1052	scaffold_631	https://genomevolution.org/coge//GEvo.pl?;fid1=2252579412;ref2=0;dr2up=60000;dr2down=60000;rev2=1;fid2=2252831728;dr1up=60000;dr1down=60000;num_seqs=2;autogo=1
1.1	MYZPE13164_0_v1.0_000005930.2	MYZPE13164_G006_v1.0_000161340.1	Mp1087439_TGAC_V1.1_scaffold_1052	scaffold_631	https://genomevolution.org/coge//GEvo.pl?;fid1=2252579435;ref2=0;dr2up=40000;dr2down=40000;rev2=1;fid2=2252831708;dr1up=40000;dr1down=40000;num_seqs=2;autogo=1
1.1	MYZPE13164_0_v1.0_000005930.1	MYZPE13164_G006_v1.0_000161340.1	Mp1087439_TGAC_V1.1_scaffold_1052	scaffold_631	https://genomevolution.org/coge//GEvo.pl?;fid1=2252579431;ref2=0;dr2up=40000;dr2down=40000;rev2=1;fid2=2252831708;dr1up=40000;dr1down=40000;num_seqs=2;autogo=1
1.1	MYZPE13164_0_v1.0_000005940.1	MYZPE13164_G006_v1.0_000161330.1	Mp1087439_TGAC_V1.1_scaffold_1052	scaffold_631	https://genomevolution.org/coge//GEvo.pl?;fid1=2252579441;ref2=0;dr2up=40000;dr2down=40000;rev2=1;fid2=2252831703;dr1up=40000;dr1down=40000;num_seqs=2;autogo=1
1.1	MYZPE13164_0_v1.0_000005950.2	MYZPE13164_G006_v1.0_000161320.2	Mp1087439_TGAC_V1.1_scaffold_1052	scaffold_631	https://genomevolution.org/coge//GEvo.pl?;fid1=2252579450;ref2=0;dr2up=40000;dr2down=40000;rev2=1;fid2=2252831698;dr1up=40000;dr1down=40000;num_seqs=2;autogo=1
1.1	MYZPE13164_0_v1.0_000005950.1	MYZPE13164_G006_v1.0_000161320.2	Mp1087439_TGAC_V1.1_scaffold_1052	scaffold_631	https://genomevolution.org/coge//GEvo.pl?;fid1=2252579446;ref2=0;dr2up=40000;dr2down=40000;rev2=1;fid2=2252831698;dr1up=40000;dr1down=40000;num_seqs=2;autogo=1
1.1	MYZPE13164_0_v1.0_000005950.3	MYZPE13164_G006_v1.0_000161320.1	Mp1087439_TGAC_V1.1_scaffold_1052	scaffold_631	https://genomevolution.org/coge//GEvo.pl?;fid1=2252579454;ref2=0;dr2up=40000;dr2down=40000;rev2=1;fid2=2252831694;dr1up=40000;dr1down=40000;num_seqs=2;autogo=1
1.1	MYZPE13164_0_v1.0_000005960.2	MYZPE13164_G006_v1.0_000161310.1	Mp1087439_TGAC_V1.1_scaffold_1052	scaffold_631	https://genomevolution.org/coge//GEvo.pl?;fid1=2252579464;ref2=0;dr2up=40000;dr2down=40000;rev2=1;fid2=2252831684;dr1up=40000;dr1down=40000;num_seqs=2;autogo=1
1.1	MYZPE13164_0_v1.0_000005960.1	MYZPE13164_G006_v1.0_000161310.1	Mp1087439_TGAC_V1.1_scaffold_1052	scaffold_631	https://genomevolution.org/coge//GEvo.pl?;fid1=2252579459;ref2=0;dr2up=30000;dr2down=30000;rev2=1;fid2=2252831684;dr1up=30000;dr1down=30000;num_seqs=2;autogo=1
1.1	MYZPE13164_0_v1.0_000005970.1	MYZPE13164_G006_v1.0_000161300.1	Mp1087439_TGAC_V1.1_scaffold_1052	scaffold_631	https://genomevolution.org/coge//GEvo.pl?;fid1=2252579469;ref2=0;dr2up=40000;dr2down=40000;rev2=1;fid2=2252831671;dr1up=40000;dr1down=40000;num_seqs=2;autogo=1
1.1	MYZPE13164_0_v1.0_000005980.1	MYZPE13164_G006_v1.0_000161290.1	Mp1087439_TGAC_V1.1_scaffold_1052	scaffold_631	https://genomevolution.org/coge//GEvo.pl?;fid1=2252579474;ref2=0;dr2up=40000;dr2down=40000;rev2=1;fid2=2252831667;dr1up=40000;dr1down=40000;num_seqs=2;autogo=1
1.1	MYZPE13164_0_v1.0_000005990.3	MYZPE13164_G006_v1.0_000161280.1	Mp1087439_TGAC_V1.1_scaffold_1052	scaffold_631	https://genomevolution.org/coge//GEvo.pl?;fid1=2252579487;ref2=0;dr2up=60000;dr2down=60000;rev2=1;fid2=2252831653;dr1up=60000;dr1down=60000;num_seqs=2;autogo=1
1.1	MYZPE13164_0_v1.0_000005990.2	MYZPE13164_G006_v1.0_000161280.1	Mp1087439_TGAC_V1.1_scaffold_1052	scaffold_631	https://genomevolution.org/coge//GEvo.pl?;fid1=2252579483;ref2=0;dr2up=60000;dr2down=60000;rev2=1;fid2=2252831653;dr1up=60000;dr1down=60000;num_seqs=2;autogo=1
1.1	MYZPE13164_0_v1.0_000005990.4	MYZPE13164_G006_v1.0_000161280.1	Mp1087439_TGAC_V1.1_scaffold_1052	scaffold_631	https://genomevolution.org/coge//GEvo.pl?;fid1=2252579491;ref2=0;dr2up=60000;dr2down=60000;rev2=1;fid2=2252831653;dr1up=60000;dr1down=60000;num_seqs=2;autogo=1
1.1	MYZPE13164_0_v1.0_000005990.1	MYZPE13164_G006_v1.0_000161280.1	Mp1087439_TGAC_V1.1_scaffold_1052	scaffold_631	https://genomevolution.org/coge//GEvo.pl?;fid1=2252579478;ref2=0;dr2up=60000;dr2down=60000;rev2=1;fid2=2252831653;dr1up=60000;dr1down=60000;num_seqs=2;autogo=1
1.1	MYZPE13164_0_v1.0_000005990.5	MYZPE13164_G006_v1.0_000161280.1	Mp1087439_TGAC_V1.1_scaffold_1052	scaffold_631	https://genomevolution.org/coge//GEvo.pl?;fid1=2252579496;ref2=0;dr2up=60000;dr2down=60000;rev2=1;fid2=2252831653;dr1up=60000;dr1down=60000;num_seqs=2;autogo=1
1.1	MYZPE13164_0_v1.0_000006000.10	MYZPE13164_G006_v1.0_000161280.1	Mp1087439_TGAC_V1.1_scaffold_1052	scaffold_631	https://genomevolution.org/coge//GEvo.pl?;fid1=2252579509;ref2=0;dr2up=60000;dr2down=60000;rev2=1;fid2=2252831653;dr1up=60000;dr1down=60000;num_seqs=2;autogo=1
1.1	MYZPE13164_0_v1.0_000006000.9	MYZPE13164_G006_v1.0_000161280.1	Mp1087439_TGAC_V1.1_scaffold_1052	scaffold_631	https://genomevolution.org/coge//GEvo.pl?;fid1=2252579558;ref2=0;dr2up=60000;dr2down=60000;rev2=1;fid2=2252831653;dr1up=60000;dr1down=60000;num_seqs=2;autogo=1
1.1	MYZPE13164_0_v1.0_000006000.8	proxy	Mp1087439_TGAC_V1.1_scaffold_1052	scaffold_631	https://genomevolution.org/coge//GEvo.pl?;fid1=2252579552;ref2=0;dr2up=40000;dr2down=40000;rev2=1;x2=262;chr2=scaffold_631;dsgid2=53455;dr1up=40000;dr1down=40000;num_seqs=2;autogo=1
1.1	MYZPE13164_0_v1.0_000006000.6	proxy	Mp1087439_TGAC_V1.1_scaffold_1052	scaffold_631	https://genomevolution.org/coge//GEvo.pl?;fid1=2252579541;ref2=0;dr2up=40000;dr2down=40000;rev2=1;x2=262;chr2=scaffold_631;dsgid2=53455;dr1up=40000;dr1down=40000;num_seqs=2;autogo=1
1.1	MYZPE13164_0_v1.0_000006000.7	proxy	Mp1087439_TGAC_V1.1_scaffold_1052	scaffold_631	https://genomevolution.org/coge//GEvo.pl?;fid1=2252579547;ref2=0;dr2up=40000;dr2down=40000;rev2=1;x2=262;chr2=scaffold_631;dsgid2=53455;dr1up=40000;dr1down=40000;num_seqs=2;autogo=1
1.1	MYZPE13164_0_v1.0_000006000.5	proxy	Mp1087439_TGAC_V1.1_scaffold_1052	scaffold_631	https://genomevolution.org/coge//GEvo.pl?;fid1=2252579535;ref2=0;dr2up=50000;dr2down=50000;rev2=1;x2=262;chr2=scaffold_631;dsgid2=53455;dr1up=50000;dr1down=50000;num_seqs=2;autogo=1
1.1	MYZPE13164_0_v1.0_000006000.1	proxy	Mp1087439_TGAC_V1.1_scaffold_1052	scaffold_631	https://genomevolution.org/coge//GEvo.pl?;fid1=2252579501;ref2=0;dr2up=60000;dr2down=60000;rev2=1;x2=6261;chr2=scaffold_631;dsgid2=53455;dr1up=60000;dr1down=60000;num_seqs=2;autogo=1
1.1	MYZPE13164_0_v1.0_000006000.2	proxy	Mp1087439_TGAC_V1.1_scaffold_1052	scaffold_631	https://genomevolution.org/coge//GEvo.pl?;fid1=2252579517;ref2=0;dr2up=60000;dr2down=60000;rev2=1;x2=262;chr2=scaffold_631;dsgid2=53455;dr1up=60000;dr1down=60000;num_seqs=2;autogo=1
1.1	MYZPE13164_0_v1.0_000006000.11	proxy	Mp1087439_TGAC_V1.1_scaffold_1052	scaffold_631	https://genomevolution.org/coge//GEvo.pl?;fid1=2252579513;ref2=0;dr2up=60000;dr2down=60000;rev2=1;x2=6261;chr2=scaffold_631;dsgid2=53455;dr1up=60000;dr1down=60000;num_seqs=2;autogo=1
1.1	MYZPE13164_0_v1.0_000006000.4	proxy	Mp1087439_TGAC_V1.1_scaffold_1052	scaffold_631	https://genomevolution.org/coge//GEvo.pl?;fid1=2252579529;ref2=0;dr2up=50000;dr2down=50000;rev2=1;x2=262;chr2=scaffold_631;dsgid2=53455;dr1up=50000;dr1down=50000;num_seqs=2;autogo=1
1.1	MYZPE13164_0_v1.0_000006000.3	proxy	Mp1087439_TGAC_V1.1_scaffold_1052	scaffold_631	https://genomevolution.org/coge//GEvo.pl?;fid1=2252579523;ref2=0;dr2up=50000;dr2down=50000;rev2=1;x2=262;chr2=scaffold_631;dsgid2=53455;dr1up=50000;dr1down=50000;num_seqs=2;autogo=1
1.1	MYZPE13164_0_v1.0_000006010.1	MYZPE13164_G006_v1.0_000161270.3	Mp1087439_TGAC_V1.1_scaffold_1052	scaffold_631	https://genomevolution.org/coge//GEvo.pl?;fid1=2252579564;ref2=0;dr2up=40000;dr2down=40000;rev2=1;fid2=2252831648;dr1up=40000;dr1down=40000;num_seqs=2;autogo=1
1.1	MYZPE13164_0_v1.0_000006020.1	MYZPE13164_G006_v1.0_000161260.1	Mp1087439_TGAC_V1.1_scaffold_1052	scaffold_631	https://genomevolution.org/coge//GEvo.pl?;fid1=2252579569;ref2=0;dr2up=40000;dr2down=40000;rev2=1;fid2=2252831634;dr1up=40000;dr1down=40000;num_seqs=2;autogo=1
1.1	MYZPE13164_0_v1.0_000006030.1	MYZPE13164_G006_v1.0_000143980.1	Mp1087439_TGAC_V1.1_scaffold_1052	scaffold_507	https://genomevolution.org/coge//GEvo.pl?;fid1=2252579589;ref2=0;dr2up=30000;dr2down=30000;fid2=2252817440;dr1up=30000;dr1down=30000;num_seqs=2;autogo=1
1.1	MYZPE13164_0_v1.0_000006040.1	MYZPE13164_G006_v1.0_000143990.1	Mp1087439_TGAC_V1.1_scaffold_1052	scaffold_507	https://genomevolution.org/coge//GEvo.pl?;fid1=2252579608;ref2=0;dr2up=20000;dr2down=20000;fid2=2252817459;dr1up=20000;dr1down=20000;num_seqs=2;autogo=1
1.1	MYZPE13164_0_v1.0_000006050.1	MYZPE13164_G006_v1.0_000144000.1	Mp1087439_TGAC_V1.1_scaffold_1052	scaffold_507	https://genomevolution.org/coge//GEvo.pl?;fid1=2252579612;ref2=0;dr2up=20000;dr2down=20000;fid2=2252817463;dr1up=20000;dr1down=20000;num_seqs=2;autogo=1
1.1	MYZPE13164_0_v1.0_000006060.5	MYZPE13164_G006_v1.0_000144010.4	Mp1087439_TGAC_V1.1_scaffold_1052	scaffold_507	https://genomevolution.org/coge//GEvo.pl?;fid1=2252579643;ref2=0;dr2up=30000;dr2down=30000;fid2=2252817484;dr1up=30000;dr1down=30000;num_seqs=2;autogo=1
1.1	MYZPE13164_0_v1.0_000006220.1	MYZPE13164_G006_v1.0_000062460.1	Mp1087439_TGAC_V1.1_scaffold_1055	scaffold_183	https://genomevolution.org/coge//GEvo.pl?;fid1=2252579776;ref2=0;dr2up=80000;dr2down=80000;rev2=1;fid2=2252757331;dr1up=80000;dr1down=80000;num_seqs=2;autogo=1
1.1	MYZPE13164_0_v1.0_000006230.1	MYZPE13164_G006_v1.0_000062450.1	Mp1087439_TGAC_V1.1_scaffold_1055	scaffold_183	https://genomevolution.org/coge//GEvo.pl?;fid1=2252579781;ref2=0;dr2up=70000;dr2down=70000;rev2=1;fid2=2252757326;dr1up=70000;dr1down=70000;num_seqs=2;autogo=1
1.1	MYZPE13164_0_v1.0_000006240.1	MYZPE13164_G006_v1.0_000062440.1	Mp1087439_TGAC_V1.1_scaffold_1055	scaffold_183	https://genomevolution.org/coge//GEvo.pl?;fid1=2252579786;ref2=0;dr2up=90000;dr2down=90000;rev2=1;fid2=2252757320;dr1up=90000;dr1down=90000;num_seqs=2;autogo=1
1.1	MYZPE13164_0_v1.0_000006250.1	MYZPE13164_G006_v1.0_000062430.1	Mp1087439_TGAC_V1.1_scaffold_1055	scaffold_183	https://genomevolution.org/coge//GEvo.pl?;fid1=2252579791;ref2=0;dr2up=110000;dr2down=110000;rev2=1;fid2=2252757314;dr1up=110000;dr1down=110000;num_seqs=2;autogo=1
1.1	MYZPE13164_0_v1.0_000006160.1	proxy	Mp1087439_TGAC_V1.1_scaffold_1055	scaffold_183	https://genomevolution.org/coge//GEvo.pl?;fid1=2252579724;ref2=0;dr2up=140000;dr2down=140000;rev2=1;x2=99969;chr2=scaffold_183;dsgid2=53455;dr1up=140000;dr1down=140000;num_seqs=2;autogo=1
1.1	MYZPE13164_0_v1.0_000006170.1	MYZPE13164_G006_v1.0_000062510.1	Mp1087439_TGAC_V1.1_scaffold_1055	scaffold_183	https://genomevolution.org/coge//GEvo.pl?;fid1=2252579727;ref2=0;dr2up=140000;dr2down=140000;rev2=1;fid2=2252757385;dr1up=140000;dr1down=140000;num_seqs=2;autogo=1
1.1	MYZPE13164_0_v1.0_000006180.1	MYZPE13164_G006_v1.0_000062500.1	Mp1087439_TGAC_V1.1_scaffold_1055	scaffold_183	https://genomevolution.org/coge//GEvo.pl?;fid1=2252579732;ref2=0;dr2up=120000;dr2down=120000;rev2=1;fid2=2252757380;dr1up=120000;dr1down=120000;num_seqs=2;autogo=1
1.1	MYZPE13164_0_v1.0_000006190.2	MYZPE13164_G006_v1.0_000062490.3	Mp1087439_TGAC_V1.1_scaffold_1055	scaffold_183	https://genomevolution.org/coge//GEvo.pl?;fid1=2252579743;ref2=0;dr2up=110000;dr2down=110000;rev2=1;fid2=2252757368;dr1up=110000;dr1down=110000;num_seqs=2;autogo=1
1.1	MYZPE13164_0_v1.0_000006190.3	MYZPE13164_G006_v1.0_000062490.1	Mp1087439_TGAC_V1.1_scaffold_1055	scaffold_183	https://genomevolution.org/coge//GEvo.pl?;fid1=2252579748;ref2=0;dr2up=110000;dr2down=110000;rev2=1;fid2=2252757356;dr1up=110000;dr1down=110000;num_seqs=2;autogo=1
1.1	MYZPE13164_0_v1.0_000006190.4	MYZPE13164_G006_v1.0_000062490.1	Mp1087439_TGAC_V1.1_scaffold_1055	scaffold_183	https://genomevolution.org/coge//GEvo.pl?;fid1=2252579754;ref2=0;dr2up=110000;dr2down=110000;rev2=1;fid2=2252757356;dr1up=110000;dr1down=110000;num_seqs=2;autogo=1
1.1	MYZPE13164_0_v1.0_000006190.1	MYZPE13164_G006_v1.0_000062490.1	Mp1087439_TGAC_V1.1_scaffold_1055	scaffold_183	https://genomevolution.org/coge//GEvo.pl?;fid1=2252579737;ref2=0;dr2up=110000;dr2down=110000;rev2=1;fid2=2252757356;dr1up=110000;dr1down=110000;num_seqs=2;autogo=1
1.1	MYZPE13164_0_v1.0_000006200.1	MYZPE13164_G006_v1.0_000062480.1	Mp1087439_TGAC_V1.1_scaffold_1055	scaffold_183	https://genomevolution.org/coge//GEvo.pl?;fid1=2252579761;ref2=0;dr2up=100000;dr2down=100000;rev2=1;fid2=2252757351;dr1up=100000;dr1down=100000;num_seqs=2;autogo=1
1.1	MYZPE13164_0_v1.0_000006210.2	MYZPE13164_G006_v1.0_000062470.1	Mp1087439_TGAC_V1.1_scaffold_1055	scaffold_183	https://genomevolution.org/coge//GEvo.pl?;fid1=2252579770;ref2=0;dr2up=90000;dr2down=90000;rev2=1;fid2=2252757336;dr1up=90000;dr1down=90000;num_seqs=2;autogo=1
1.1	MYZPE13164_0_v1.0_000006210.1	MYZPE13164_G006_v1.0_000062470.1	Mp1087439_TGAC_V1.1_scaffold_1055	scaffold_183	https://genomevolution.org/coge//GEvo.pl?;fid1=2252579766;ref2=0;dr2up=90000;dr2down=90000;rev2=1;fid2=2252757336;dr1up=90000;dr1down=90000;num_seqs=2;autogo=1
1.1	MYZPE13164_0_v1.0_000006400.1	MYZPE13164_G006_v1.0_000117380.1	Mp1087439_TGAC_V1.1_scaffold_1057	scaffold_365	https://genomevolution.org/coge//GEvo.pl?;fid1=2252579850;ref2=0;dr2up=100000;dr2down=100000;fid2=2252796403;dr1up=100000;dr1down=100000;num_seqs=2;autogo=1
1.1	MYZPE13164_0_v1.0_000006400.2	MYZPE13164_G006_v1.0_000117380.1	Mp1087439_TGAC_V1.1_scaffold_1057	scaffold_365	https://genomevolution.org/coge//GEvo.pl?;fid1=2252579854;ref2=0;dr2up=100000;dr2down=100000;fid2=2252796403;dr1up=100000;dr1down=100000;num_seqs=2;autogo=1
1.1	MYZPE13164_0_v1.0_000006510.1	MYZPE13164_G006_v1.0_000117490.1	Mp1087439_TGAC_V1.1_scaffold_1057	scaffold_365	https://genomevolution.org/coge//GEvo.pl?;fid1=2252579981;ref2=0;dr2up=70000;dr2down=70000;fid2=2252796544;dr1up=70000;dr1down=70000;num_seqs=2;autogo=1
1.1	MYZPE13164_0_v1.0_000006420.1	MYZPE13164_G006_v1.0_000117400.1	Mp1087439_TGAC_V1.1_scaffold_1057	scaffold_365	https://genomevolution.org/coge//GEvo.pl?;fid1=2252579885;ref2=0;dr2up=130000;dr2down=130000;fid2=2252796448;dr1up=130000;dr1down=130000;num_seqs=2;autogo=1
1.1	MYZPE13164_0_v1.0_000006420.3	MYZPE13164_G006_v1.0_000117400.1	Mp1087439_TGAC_V1.1_scaffold_1057	scaffold_365	https://genomevolution.org/coge//GEvo.pl?;fid1=2252579894;ref2=0;dr2up=130000;dr2down=130000;fid2=2252796448;dr1up=130000;dr1down=130000;num_seqs=2;autogo=1
1.1	MYZPE13164_0_v1.0_000006420.2	MYZPE13164_G006_v1.0_000117400.1	Mp1087439_TGAC_V1.1_scaffold_1057	scaffold_365	https://genomevolution.org/coge//GEvo.pl?;fid1=2252579889;ref2=0;dr2up=130000;dr2down=130000;fid2=2252796448;dr1up=130000;dr1down=130000;num_seqs=2;autogo=1
1.1	MYZPE13164_0_v1.0_000006420.4	MYZPE13164_G006_v1.0_000117400.4	Mp1087439_TGAC_V1.1_scaffold_1057	scaffold_365	https://genomevolution.org/coge//GEvo.pl?;fid1=2252579899;ref2=0;dr2up=130000;dr2down=130000;fid2=2252796462;dr1up=130000;dr1down=130000;num_seqs=2;autogo=1
1.1	MYZPE13164_0_v1.0_000006400.4	MYZPE13164_G006_v1.0_000117380.1	Mp1087439_TGAC_V1.1_scaffold_1057	scaffold_365	https://genomevolution.org/coge//GEvo.pl?;fid1=2252579863;ref2=0;dr2up=100000;dr2down=100000;fid2=2252796403;dr1up=100000;dr1down=100000;num_seqs=2;autogo=1
1.1	MYZPE13164_0_v1.0_000006400.3	MYZPE13164_G006_v1.0_000117380.1	Mp1087439_TGAC_V1.1_scaffold_1057	scaffold_365	https://genomevolution.org/coge//GEvo.pl?;fid1=2252579858;ref2=0;dr2up=100000;dr2down=100000;fid2=2252796403;dr1up=100000;dr1down=100000;num_seqs=2;autogo=1
1.1	MYZPE13164_0_v1.0_000006430.1	MYZPE13164_G006_v1.0_000117410.1	Mp1087439_TGAC_V1.1_scaffold_1057	scaffold_365	https://genomevolution.org/coge//GEvo.pl?;fid1=2252579906;ref2=0;dr2up=150000;dr2down=150000;fid2=2252796469;dr1up=150000;dr1down=150000;num_seqs=2;autogo=1
1.1	MYZPE13164_0_v1.0_000006430.2	MYZPE13164_G006_v1.0_000117410.2	Mp1087439_TGAC_V1.1_scaffold_1057	scaffold_365	https://genomevolution.org/coge//GEvo.pl?;fid1=2252579910;ref2=0;dr2up=150000;dr2down=150000;fid2=2252796473;dr1up=150000;dr1down=150000;num_seqs=2;autogo=1
1.1	MYZPE13164_0_v1.0_000006440.1	MYZPE13164_G006_v1.0_000117420.1	Mp1087439_TGAC_V1.1_scaffold_1057	scaffold_365	https://genomevolution.org/coge//GEvo.pl?;fid1=2252579915;ref2=0;dr2up=160000;dr2down=160000;fid2=2252796478;dr1up=160000;dr1down=160000;num_seqs=2;autogo=1
1.1	MYZPE13164_0_v1.0_000006440.2	MYZPE13164_G006_v1.0_000117420.1	Mp1087439_TGAC_V1.1_scaffold_1057	scaffold_365	https://genomevolution.org/coge//GEvo.pl?;fid1=2252579919;ref2=0;dr2up=160000;dr2down=160000;fid2=2252796478;dr1up=160000;dr1down=160000;num_seqs=2;autogo=1
1.1	MYZPE13164_0_v1.0_000006450.2	MYZPE13164_G006_v1.0_000117430.2	Mp1087439_TGAC_V1.1_scaffold_1057	scaffold_365	https://genomevolution.org/coge//GEvo.pl?;fid1=2252579930;ref2=0;dr2up=170000;dr2down=170000;fid2=2252796493;dr1up=170000;dr1down=170000;num_seqs=2;autogo=1
1.1	MYZPE13164_0_v1.0_000006450.3	MYZPE13164_G006_v1.0_000117430.3	Mp1087439_TGAC_V1.1_scaffold_1057	scaffold_365	https://genomevolution.org/coge//GEvo.pl?;fid1=2252579934;ref2=0;dr2up=170000;dr2down=170000;fid2=2252796497;dr1up=170000;dr1down=170000;num_seqs=2;autogo=1
1.1	MYZPE13164_0_v1.0_000006450.1	MYZPE13164_G006_v1.0_000117430.1	Mp1087439_TGAC_V1.1_scaffold_1057	scaffold_365	https://genomevolution.org/coge//GEvo.pl?;fid1=2252579925;ref2=0;dr2up=170000;dr2down=170000;fid2=2252796488;dr1up=170000;dr1down=170000;num_seqs=2;autogo=1
1.1	MYZPE13164_0_v1.0_000006460.2	MYZPE13164_G006_v1.0_000117440.2	Mp1087439_TGAC_V1.1_scaffold_1057	scaffold_365	https://genomevolution.org/coge//GEvo.pl?;fid1=2252579945;ref2=0;dr2up=180000;dr2down=180000;fid2=2252796508;dr1up=180000;dr1down=180000;num_seqs=2;autogo=1
1.1	MYZPE13164_0_v1.0_000006460.1	MYZPE13164_G006_v1.0_000117440.2	Mp1087439_TGAC_V1.1_scaffold_1057	scaffold_365	https://genomevolution.org/coge//GEvo.pl?;fid1=2252579939;ref2=0;dr2up=180000;dr2down=180000;fid2=2252796508;dr1up=180000;dr1down=180000;num_seqs=2;autogo=1
1.1	MYZPE13164_0_v1.0_000006470.1	MYZPE13164_G006_v1.0_000117450.2	Mp1087439_TGAC_V1.1_scaffold_1057	scaffold_365	https://genomevolution.org/coge//GEvo.pl?;fid1=2252579950;ref2=0;dr2up=180000;dr2down=180000;fid2=2252796517;dr1up=180000;dr1down=180000;num_seqs=2;autogo=1
1.1	MYZPE13164_0_v1.0_000006470.2	MYZPE13164_G006_v1.0_000117450.2	Mp1087439_TGAC_V1.1_scaffold_1057	scaffold_365	https://genomevolution.org/coge//GEvo.pl?;fid1=2252579954;ref2=0;dr2up=180000;dr2down=180000;fid2=2252796517;dr1up=180000;dr1down=180000;num_seqs=2;autogo=1
1.1	MYZPE13164_0_v1.0_000006480.2	MYZPE13164_G006_v1.0_000117460.1	Mp1087439_TGAC_V1.1_scaffold_1057	scaffold_365	https://genomevolution.org/coge//GEvo.pl?;fid1=2252579964;ref2=0;dr2up=180000;dr2down=180000;fid2=2252796523;dr1up=180000;dr1down=180000;num_seqs=2;autogo=1
1.1	MYZPE13164_0_v1.0_000006480.1	MYZPE13164_G006_v1.0_000117460.1	Mp1087439_TGAC_V1.1_scaffold_1057	scaffold_365	https://genomevolution.org/coge//GEvo.pl?;fid1=2252579960;ref2=0;dr2up=180000;dr2down=180000;fid2=2252796523;dr1up=180000;dr1down=180000;num_seqs=2;autogo=1
1.1	MYZPE13164_0_v1.0_000006490.1	MYZPE13164_G006_v1.0_000117470.1	Mp1087439_TGAC_V1.1_scaffold_1057	scaffold_365	https://genomevolution.org/coge//GEvo.pl?;fid1=2252579969;ref2=0;dr2up=190000;dr2down=190000;fid2=2252796532;dr1up=190000;dr1down=190000;num_seqs=2;autogo=1
1.1	MYZPE13164_0_v1.0_000006500.1	MYZPE13164_G006_v1.0_000117480.1	Mp1087439_TGAC_V1.1_scaffold_1057	scaffold_365	https://genomevolution.org/coge//GEvo.pl?;fid1=2252579975;ref2=0;dr2up=60000;dr2down=60000;fid2=2252796538;dr1up=60000;dr1down=60000;num_seqs=2;autogo=1
1.1	MYZPE13164_0_v1.0_000006410.2	MYZPE13164_G006_v1.0_000117390.1	Mp1087439_TGAC_V1.1_scaffold_1057	scaffold_365	https://genomevolution.org/coge//GEvo.pl?;fid1=2252579873;ref2=0;dr2up=110000;dr2down=110000;fid2=2252796426;dr1up=110000;dr1down=110000;num_seqs=2;autogo=1
1.1	MYZPE13164_0_v1.0_000006410.3	MYZPE13164_G006_v1.0_000117390.1	Mp1087439_TGAC_V1.1_scaffold_1057	scaffold_365	https://genomevolution.org/coge//GEvo.pl?;fid1=2252579878;ref2=0;dr2up=110000;dr2down=110000;fid2=2252796426;dr1up=110000;dr1down=110000;num_seqs=2;autogo=1
1.1	MYZPE13164_0_v1.0_000006410.1	MYZPE13164_G006_v1.0_000117390.1	Mp1087439_TGAC_V1.1_scaffold_1057	scaffold_365	https://genomevolution.org/coge//GEvo.pl?;fid1=2252579869;ref2=0;dr2up=110000;dr2down=110000;fid2=2252796426;dr1up=110000;dr1down=110000;num_seqs=2;autogo=1
1.1	MYZPE13164_0_v1.0_000006680.1	MYZPE13164_G006_v1.0_000119110.1	Mp1087439_TGAC_V1.1_scaffold_1058	scaffold_370	https://genomevolution.org/coge//GEvo.pl?;fid1=2252580112;ref2=0;dr2up=120000;dr2down=120000;fid2=2252797918;dr1up=120000;dr1down=120000;num_seqs=2;autogo=1
1.1	MYZPE13164_0_v1.0_000006590.2	MYZPE13164_G006_v1.0_000119020.1	Mp1087439_TGAC_V1.1_scaffold_1058	scaffold_370	https://genomevolution.org/coge//GEvo.pl?;fid1=2252580019;ref2=0;dr2up=190000;dr2down=190000;fid2=2252797821;dr1up=190000;dr1down=190000;num_seqs=2;autogo=1
1.1	MYZPE13164_0_v1.0_000006590.1	MYZPE13164_G006_v1.0_000119020.1	Mp1087439_TGAC_V1.1_scaffold_1058	scaffold_370	https://genomevolution.org/coge//GEvo.pl?;fid1=2252580015;ref2=0;dr2up=190000;dr2down=190000;fid2=2252797821;dr1up=190000;dr1down=190000;num_seqs=2;autogo=1
1.1	MYZPE13164_0_v1.0_000006580.1	MYZPE13164_G006_v1.0_000119010.1	Mp1087439_TGAC_V1.1_scaffold_1058	scaffold_370	https://genomevolution.org/coge//GEvo.pl?;fid1=2252580011;ref2=0;dr2up=120000;dr2down=120000;fid2=2252797816;dr1up=120000;dr1down=120000;num_seqs=2;autogo=1
1.1	MYZPE13164_0_v1.0_000006600.1	MYZPE13164_G006_v1.0_000119030.1	Mp1087439_TGAC_V1.1_scaffold_1058	scaffold_370	https://genomevolution.org/coge//GEvo.pl?;fid1=2252580025;ref2=0;dr2up=190000;dr2down=190000;fid2=2252797831;dr1up=190000;dr1down=190000;num_seqs=2;autogo=1
1.1	MYZPE13164_0_v1.0_000006600.2	MYZPE13164_G006_v1.0_000119030.1	Mp1087439_TGAC_V1.1_scaffold_1058	scaffold_370	https://genomevolution.org/coge//GEvo.pl?;fid1=2252580030;ref2=0;dr2up=190000;dr2down=190000;fid2=2252797831;dr1up=190000;dr1down=190000;num_seqs=2;autogo=1
1.1	MYZPE13164_0_v1.0_000006690.2	MYZPE13164_G006_v1.0_000119140.1	Mp1087439_TGAC_V1.1_scaffold_1058	scaffold_370	https://genomevolution.org/coge//GEvo.pl?;fid1=2252580120;ref2=0;dr2up=190000;dr2down=190000;fid2=2252797929;dr1up=190000;dr1down=190000;num_seqs=2;autogo=1
1.1	MYZPE13164_0_v1.0_000006690.1	MYZPE13164_G006_v1.0_000119140.1	Mp1087439_TGAC_V1.1_scaffold_1058	scaffold_370	https://genomevolution.org/coge//GEvo.pl?;fid1=2252580115;ref2=0;dr2up=190000;dr2down=190000;fid2=2252797929;dr1up=190000;dr1down=190000;num_seqs=2;autogo=1
1.1	MYZPE13164_0_v1.0_000006610.1	MYZPE13164_G006_v1.0_000119040.1	Mp1087439_TGAC_V1.1_scaffold_1058	scaffold_370	https://genomevolution.org/coge//GEvo.pl?;fid1=2252580037;ref2=0;dr2up=170000;dr2down=170000;fid2=2252797843;dr1up=170000;dr1down=170000;num_seqs=2;autogo=1
1.1	MYZPE13164_0_v1.0_000006610.2	MYZPE13164_G006_v1.0_000119040.3	Mp1087439_TGAC_V1.1_scaffold_1058	scaffold_370	https://genomevolution.org/coge//GEvo.pl?;fid1=2252580042;ref2=0;dr2up=170000;dr2down=170000;fid2=2252797853;dr1up=170000;dr1down=170000;num_seqs=2;autogo=1
1.1	MYZPE13164_0_v1.0_000006610.5	MYZPE13164_G006_v1.0_000119040.1	Mp1087439_TGAC_V1.1_scaffold_1058	scaffold_370	https://genomevolution.org/coge//GEvo.pl?;fid1=2252580055;ref2=0;dr2up=170000;dr2down=170000;fid2=2252797843;dr1up=170000;dr1down=170000;num_seqs=2;autogo=1
1.1	MYZPE13164_0_v1.0_000006610.3	MYZPE13164_G006_v1.0_000119040.1	Mp1087439_TGAC_V1.1_scaffold_1058	scaffold_370	https://genomevolution.org/coge//GEvo.pl?;fid1=2252580047;ref2=0;dr2up=170000;dr2down=170000;fid2=2252797843;dr1up=170000;dr1down=170000;num_seqs=2;autogo=1
1.1	MYZPE13164_0_v1.0_000006610.4	MYZPE13164_G006_v1.0_000119040.3	Mp1087439_TGAC_V1.1_scaffold_1058	scaffold_370	https://genomevolution.org/coge//GEvo.pl?;fid1=2252580051;ref2=0;dr2up=170000;dr2down=170000;fid2=2252797853;dr1up=170000;dr1down=170000;num_seqs=2;autogo=1
1.1	MYZPE13164_0_v1.0_000006620.1	MYZPE13164_G006_v1.0_000119050.1	Mp1087439_TGAC_V1.1_scaffold_1058	scaffold_370	https://genomevolution.org/coge//GEvo.pl?;fid1=2252580061;ref2=0;dr2up=160000;dr2down=160000;fid2=2252797872;dr1up=160000;dr1down=160000;num_seqs=2;autogo=1
1.1	MYZPE13164_0_v1.0_000006620.2	MYZPE13164_G006_v1.0_000119050.1	Mp1087439_TGAC_V1.1_scaffold_1058	scaffold_370	https://genomevolution.org/coge//GEvo.pl?;fid1=2252580065;ref2=0;dr2up=160000;dr2down=160000;fid2=2252797872;dr1up=160000;dr1down=160000;num_seqs=2;autogo=1
1.1	MYZPE13164_0_v1.0_000006630.1	MYZPE13164_G006_v1.0_000119060.1	Mp1087439_TGAC_V1.1_scaffold_1058	scaffold_370	https://genomevolution.org/coge//GEvo.pl?;fid1=2252580071;ref2=0;dr2up=150000;dr2down=150000;fid2=2252797878;dr1up=150000;dr1down=150000;num_seqs=2;autogo=1
1.1	MYZPE13164_0_v1.0_000006640.1	MYZPE13164_G006_v1.0_000119070.1	Mp1087439_TGAC_V1.1_scaffold_1058	scaffold_370	https://genomevolution.org/coge//GEvo.pl?;fid1=2252580076;ref2=0;dr2up=140000;dr2down=140000;fid2=2252797882;dr1up=140000;dr1down=140000;num_seqs=2;autogo=1
1.1	MYZPE13164_0_v1.0_000006650.1	MYZPE13164_G006_v1.0_000119080.1	Mp1087439_TGAC_V1.1_scaffold_1058	scaffold_370	https://genomevolution.org/coge//GEvo.pl?;fid1=2252580084;ref2=0;dr2up=140000;dr2down=140000;fid2=2252797890;dr1up=140000;dr1down=140000;num_seqs=2;autogo=1
1.1	MYZPE13164_0_v1.0_000006660.2	MYZPE13164_G006_v1.0_000119090.2	Mp1087439_TGAC_V1.1_scaffold_1058	scaffold_370	https://genomevolution.org/coge//GEvo.pl?;fid1=2252580093;ref2=0;dr2up=130000;dr2down=130000;fid2=2252797899;dr1up=130000;dr1down=130000;num_seqs=2;autogo=1
1.1	MYZPE13164_0_v1.0_000006660.1	MYZPE13164_G006_v1.0_000119090.1	Mp1087439_TGAC_V1.1_scaffold_1058	scaffold_370	https://genomevolution.org/coge//GEvo.pl?;fid1=2252580089;ref2=0;dr2up=130000;dr2down=130000;fid2=2252797895;dr1up=130000;dr1down=130000;num_seqs=2;autogo=1
1.1	MYZPE13164_0_v1.0_000006660.3	MYZPE13164_G006_v1.0_000119090.1	Mp1087439_TGAC_V1.1_scaffold_1058	scaffold_370	https://genomevolution.org/coge//GEvo.pl?;fid1=2252580097;ref2=0;dr2up=130000;dr2down=130000;fid2=2252797895;dr1up=130000;dr1down=130000;num_seqs=2;autogo=1
1.1	MYZPE13164_0_v1.0_000006670.2	MYZPE13164_G006_v1.0_000119100.2	Mp1087439_TGAC_V1.1_scaffold_1058	scaffold_370	https://genomevolution.org/coge//GEvo.pl?;fid1=2252580107;ref2=0;dr2up=110000;dr2down=110000;fid2=2252797913;dr1up=110000;dr1down=110000;num_seqs=2;autogo=1
1.1	MYZPE13164_0_v1.0_000006670.1	MYZPE13164_G006_v1.0_000119100.2	Mp1087439_TGAC_V1.1_scaffold_1058	scaffold_370	https://genomevolution.org/coge//GEvo.pl?;fid1=2252580103;ref2=0;dr2up=110000;dr2down=110000;fid2=2252797913;dr1up=110000;dr1down=110000;num_seqs=2;autogo=1
1.1	MYZPE13164_0_v1.0_000006810.1	MYZPE13164_G006_v1.0_000133350.1	Mp1087439_TGAC_V1.1_scaffold_106	scaffold_44	https://genomevolution.org/coge//GEvo.pl?;fid1=2252580165;ref2=0;dr2up=70000;dr2down=70000;fid2=2252808846;dr1up=70000;dr1down=70000;num_seqs=2;autogo=1
1.1	MYZPE13164_0_v1.0_000006820.1	MYZPE13164_G006_v1.0_000133350.1	Mp1087439_TGAC_V1.1_scaffold_106	scaffold_44	https://genomevolution.org/coge//GEvo.pl?;fid1=2252580171;ref2=0;dr2up=70000;dr2down=70000;fid2=2252808846;dr1up=70000;dr1down=70000;num_seqs=2;autogo=1
1.1	MYZPE13164_0_v1.0_000006820.3	MYZPE13164_G006_v1.0_000133350.1	Mp1087439_TGAC_V1.1_scaffold_106	scaffold_44	https://genomevolution.org/coge//GEvo.pl?;fid1=2252580178;ref2=0;dr2up=70000;dr2down=70000;fid2=2252808846;dr1up=70000;dr1down=70000;num_seqs=2;autogo=1
1.1	MYZPE13164_0_v1.0_000006820.2	MYZPE13164_G006_v1.0_000133350.1	Mp1087439_TGAC_V1.1_scaffold_106	scaffold_44	https://genomevolution.org/coge//GEvo.pl?;fid1=2252580174;ref2=0;dr2up=70000;dr2down=70000;fid2=2252808846;dr1up=70000;dr1down=70000;num_seqs=2;autogo=1
1.1	MYZPE13164_0_v1.0_000006890.1	MYZPE13164_G006_v1.0_000055120.1	Mp1087439_TGAC_V1.1_scaffold_106	scaffold_168	https://genomevolution.org/coge//GEvo.pl?;fid1=2252580235;ref2=0;dr2up=360000;dr2down=360000;rev2=1;fid2=2252752652;dr1up=360000;dr1down=360000;num_seqs=2;autogo=1
1.1	MYZPE13164_0_v1.0_000006900.1	MYZPE13164_G006_v1.0_000055110.1	Mp1087439_TGAC_V1.1_scaffold_106	scaffold_168	https://genomevolution.org/coge//GEvo.pl?;fid1=2252580241;ref2=0;dr2up=330000;dr2down=330000;rev2=1;fid2=2252752646;dr1up=330000;dr1down=330000;num_seqs=2;autogo=1
1.1	MYZPE13164_0_v1.0_000006910.2	MYZPE13164_G006_v1.0_000055090.3	Mp1087439_TGAC_V1.1_scaffold_106	scaffold_168	https://genomevolution.org/coge//GEvo.pl?;fid1=2252580253;ref2=0;dr2up=210000;dr2down=210000;rev2=1;fid2=2252752639;dr1up=210000;dr1down=210000;num_seqs=2;autogo=1
1.1	MYZPE13164_0_v1.0_000006910.1	MYZPE13164_G006_v1.0_000055090.3	Mp1087439_TGAC_V1.1_scaffold_106	scaffold_168	https://genomevolution.org/coge//GEvo.pl?;fid1=2252580247;ref2=0;dr2up=210000;dr2down=210000;rev2=1;fid2=2252752639;dr1up=210000;dr1down=210000;num_seqs=2;autogo=1
1.1	MYZPE13164_0_v1.0_000006910.3	MYZPE13164_G006_v1.0_000055090.3	Mp1087439_TGAC_V1.1_scaffold_106	scaffold_168	https://genomevolution.org/coge//GEvo.pl?;fid1=2252580259;ref2=0;dr2up=210000;dr2down=210000;rev2=1;fid2=2252752639;dr1up=210000;dr1down=210000;num_seqs=2;autogo=1
1.1	MYZPE13164_0_v1.0_000006910.4	MYZPE13164_G006_v1.0_000055090.1	Mp1087439_TGAC_V1.1_scaffold_106	scaffold_168	https://genomevolution.org/coge//GEvo.pl?;fid1=2252580265;ref2=0;dr2up=210000;dr2down=210000;rev2=1;fid2=2252752627;dr1up=210000;dr1down=210000;num_seqs=2;autogo=1
1.1	MYZPE13164_0_v1.0_000006830.1	MYZPE13164_G006_v1.0_000133380.1	Mp1087439_TGAC_V1.1_scaffold_106	scaffold_44	https://genomevolution.org/coge//GEvo.pl?;fid1=2252580182;ref2=0;dr2up=40000;dr2down=40000;fid2=2252808855;dr1up=40000;dr1down=40000;num_seqs=2;autogo=1
1.1	MYZPE13164_0_v1.0_000006920.1	MYZPE13164_G006_v1.0_000055080.1	Mp1087439_TGAC_V1.1_scaffold_106	scaffold_168	https://genomevolution.org/coge//GEvo.pl?;fid1=2252580272;ref2=0;dr2up=210000;dr2down=210000;rev2=1;fid2=2252752622;dr1up=210000;dr1down=210000;num_seqs=2;autogo=1
1.1	MYZPE13164_0_v1.0_000006930.1	MYZPE13164_G006_v1.0_000055060.1	Mp1087439_TGAC_V1.1_scaffold_106	scaffold_168	https://genomevolution.org/coge//GEvo.pl?;fid1=2252580277;ref2=0;dr2up=270000;dr2down=270000;rev2=1;fid2=2252752616;dr1up=270000;dr1down=270000;num_seqs=2;autogo=1
1.1	MYZPE13164_0_v1.0_000006930.3	MYZPE13164_G006_v1.0_000055060.1	Mp1087439_TGAC_V1.1_scaffold_106	scaffold_168	https://genomevolution.org/coge//GEvo.pl?;fid1=2252580286;ref2=0;dr2up=270000;dr2down=270000;rev2=1;fid2=2252752616;dr1up=270000;dr1down=270000;num_seqs=2;autogo=1
1.1	MYZPE13164_0_v1.0_000006930.2	MYZPE13164_G006_v1.0_000055060.1	Mp1087439_TGAC_V1.1_scaffold_106	scaffold_168	https://genomevolution.org/coge//GEvo.pl?;fid1=2252580282;ref2=0;dr2up=270000;dr2down=270000;rev2=1;fid2=2252752616;dr1up=270000;dr1down=270000;num_seqs=2;autogo=1
1.1	MYZPE13164_0_v1.0_000006840.1	MYZPE13164_G006_v1.0_000133390.1	Mp1087439_TGAC_V1.1_scaffold_106	scaffold_44	https://genomevolution.org/coge//GEvo.pl?;fid1=2252580187;ref2=0;dr2up=50000;dr2down=50000;fid2=2252808858;dr1up=50000;dr1down=50000;num_seqs=2;autogo=1
1.1	MYZPE13164_0_v1.0_000006930.4	MYZPE13164_G006_v1.0_000055060.1	Mp1087439_TGAC_V1.1_scaffold_106	scaffold_168	https://genomevolution.org/coge//GEvo.pl?;fid1=2252580290;ref2=0;dr2up=270000;dr2down=270000;rev2=1;fid2=2252752616;dr1up=270000;dr1down=270000;num_seqs=2;autogo=1
1.1	MYZPE13164_0_v1.0_000006800.1	MYZPE13164_G006_v1.0_000133350.1	Mp1087439_TGAC_V1.1_scaffold_106	scaffold_44	https://genomevolution.org/coge//GEvo.pl?;fid1=2252580162;ref2=0;dr2up=70000;dr2down=70000;fid2=2252808846;dr1up=70000;dr1down=70000;num_seqs=2;autogo=1
1.1	MYZPE13164_0_v1.0_000006940.1	MYZPE13164_G006_v1.0_000055040.1	Mp1087439_TGAC_V1.1_scaffold_106	scaffold_168	https://genomevolution.org/coge//GEvo.pl?;fid1=2252580295;ref2=0;dr2up=290000;dr2down=290000;rev2=1;fid2=2252752606;dr1up=290000;dr1down=290000;num_seqs=2;autogo=1
1.1	MYZPE13164_0_v1.0_000006950.1	MYZPE13164_G006_v1.0_000055030.1	Mp1087439_TGAC_V1.1_scaffold_106	scaffold_168	https://genomevolution.org/coge//GEvo.pl?;fid1=2252580300;ref2=0;dr2up=290000;dr2down=290000;rev2=1;fid2=2252752603;dr1up=290000;dr1down=290000;num_seqs=2;autogo=1
1.1	MYZPE13164_0_v1.0_000006960.1	MYZPE13164_G006_v1.0_000055020.1	Mp1087439_TGAC_V1.1_scaffold_106	scaffold_168	https://genomevolution.org/coge//GEvo.pl?;fid1=2252580303;ref2=0;dr2up=300000;dr2down=300000;rev2=1;fid2=2252752600;dr1up=300000;dr1down=300000;num_seqs=2;autogo=1
1.1	MYZPE13164_0_v1.0_000006970.2	MYZPE13164_G006_v1.0_000055010.1	Mp1087439_TGAC_V1.1_scaffold_106	scaffold_168	https://genomevolution.org/coge//GEvo.pl?;fid1=2252580310;ref2=0;dr2up=300000;dr2down=300000;rev2=1;fid2=2252752580;dr1up=300000;dr1down=300000;num_seqs=2;autogo=1
1.1	MYZPE13164_0_v1.0_000006970.3	MYZPE13164_G006_v1.0_000055010.2	Mp1087439_TGAC_V1.1_scaffold_106	scaffold_168	https://genomevolution.org/coge//GEvo.pl?;fid1=2252580315;ref2=0;dr2up=300000;dr2down=300000;rev2=1;fid2=2252752585;dr1up=300000;dr1down=300000;num_seqs=2;autogo=1
1.1	MYZPE13164_0_v1.0_000006970.4	MYZPE13164_G006_v1.0_000055010.2	Mp1087439_TGAC_V1.1_scaffold_106	scaffold_168	https://genomevolution.org/coge//GEvo.pl?;fid1=2252580320;ref2=0;dr2up=300000;dr2down=300000;rev2=1;fid2=2252752585;dr1up=300000;dr1down=300000;num_seqs=2;autogo=1
1.1	MYZPE13164_0_v1.0_000006970.1	MYZPE13164_G006_v1.0_000055010.2	Mp1087439_TGAC_V1.1_scaffold_106	scaffold_168	https://genomevolution.org/coge//GEvo.pl?;fid1=2252580306;ref2=0;dr2up=300000;dr2down=300000;rev2=1;fid2=2252752585;dr1up=300000;dr1down=300000;num_seqs=2;autogo=1
1.1	MYZPE13164_0_v1.0_000006980.1	MYZPE13164_G006_v1.0_000055000.1	Mp1087439_TGAC_V1.1_scaffold_106	scaffold_168	https://genomevolution.org/coge//GEvo.pl?;fid1=2252580326;ref2=0;dr2up=310000;dr2down=310000;rev2=1;fid2=2252752571;dr1up=310000;dr1down=310000;num_seqs=2;autogo=1
1.1	MYZPE13164_0_v1.0_000006980.2	MYZPE13164_G006_v1.0_000055000.1	Mp1087439_TGAC_V1.1_scaffold_106	scaffold_168	https://genomevolution.org/coge//GEvo.pl?;fid1=2252580330;ref2=0;dr2up=310000;dr2down=310000;rev2=1;fid2=2252752571;dr1up=310000;dr1down=310000;num_seqs=2;autogo=1
1.1	MYZPE13164_0_v1.0_000006990.1	MYZPE13164_G006_v1.0_000054990.1	Mp1087439_TGAC_V1.1_scaffold_106	scaffold_168	https://genomevolution.org/coge//GEvo.pl?;fid1=2252580335;ref2=0;dr2up=320000;dr2down=320000;rev2=1;fid2=2252752568;dr1up=320000;dr1down=320000;num_seqs=2;autogo=1
1.1	MYZPE13164_0_v1.0_000006850.1	MYZPE13164_G006_v1.0_000133400.1	Mp1087439_TGAC_V1.1_scaffold_106	scaffold_44	https://genomevolution.org/coge//GEvo.pl?;fid1=2252580192;ref2=0;dr2up=60000;dr2down=60000;fid2=2252808863;dr1up=60000;dr1down=60000;num_seqs=2;autogo=1
1.1	MYZPE13164_0_v1.0_000006860.1	proxy	Mp1087439_TGAC_V1.1_scaffold_106	scaffold_168	https://genomevolution.org/coge//GEvo.pl?;fid1=2252580197;ref2=0;dr2up=360000;dr2down=360000;rev2=1;x2=75802;chr2=scaffold_168;dsgid2=53455;dr1up=360000;dr1down=360000;num_seqs=2;autogo=1
1.1	MYZPE13164_0_v1.0_000006860.2	proxy	Mp1087439_TGAC_V1.1_scaffold_106	scaffold_168	https://genomevolution.org/coge//GEvo.pl?;fid1=2252580201;ref2=0;dr2up=360000;dr2down=360000;rev2=1;x2=75802;chr2=scaffold_168;dsgid2=53455;dr1up=360000;dr1down=360000;num_seqs=2;autogo=1
1.1	MYZPE13164_0_v1.0_000006860.5	proxy	Mp1087439_TGAC_V1.1_scaffold_106	scaffold_168	https://genomevolution.org/coge//GEvo.pl?;fid1=2252580215;ref2=0;dr2up=360000;dr2down=360000;rev2=1;x2=430135;chr2=scaffold_168;dsgid2=53455;dr1up=360000;dr1down=360000;num_seqs=2;autogo=1
1.1	MYZPE13164_0_v1.0_000006860.3	proxy	Mp1087439_TGAC_V1.1_scaffold_106	scaffold_168	https://genomevolution.org/coge//GEvo.pl?;fid1=2252580205;ref2=0;dr2up=360000;dr2down=360000;rev2=1;x2=430135;chr2=scaffold_168;dsgid2=53455;dr1up=360000;dr1down=360000;num_seqs=2;autogo=1
1.1	MYZPE13164_0_v1.0_000006860.4	proxy	Mp1087439_TGAC_V1.1_scaffold_106	scaffold_168	https://genomevolution.org/coge//GEvo.pl?;fid1=2252580210;ref2=0;dr2up=360000;dr2down=360000;rev2=1;x2=430135;chr2=scaffold_168;dsgid2=53455;dr1up=360000;dr1down=360000;num_seqs=2;autogo=1
1.1	MYZPE13164_0_v1.0_000006870.1	proxy	Mp1087439_TGAC_V1.1_scaffold_106	scaffold_168	https://genomevolution.org/coge//GEvo.pl?;fid1=2252580220;ref2=0;dr2up=360000;dr2down=360000;rev2=1;x2=430135;chr2=scaffold_168;dsgid2=53455;dr1up=360000;dr1down=360000;num_seqs=2;autogo=1
1.1	MYZPE13164_0_v1.0_000006880.2	proxy	Mp1087439_TGAC_V1.1_scaffold_106	scaffold_168	https://genomevolution.org/coge//GEvo.pl?;fid1=2252580230;ref2=0;dr2up=360000;dr2down=360000;rev2=1;x2=430135;chr2=scaffold_168;dsgid2=53455;dr1up=360000;dr1down=360000;num_seqs=2;autogo=1
1.1	MYZPE13164_0_v1.0_000006880.1	proxy	Mp1087439_TGAC_V1.1_scaffold_106	scaffold_168	https://genomevolution.org/coge//GEvo.pl?;fid1=2252580225;ref2=0;dr2up=360000;dr2down=360000;rev2=1;x2=430135;chr2=scaffold_168;dsgid2=53455;dr1up=360000;dr1down=360000;num_seqs=2;autogo=1
1.1	MYZPE13164_0_v1.0_000007300.1	MYZPE13164_G006_v1.0_000028280.1	Mp1087439_TGAC_V1.1_scaffold_1063	scaffold_129	https://genomevolution.org/coge//GEvo.pl?;fid1=2252580466;ref2=0;dr2up=120000;dr2down=120000;rev2=1;fid2=2252736521;dr1up=120000;dr1down=120000;num_seqs=2;autogo=1
1.1	MYZPE13164_0_v1.0_000007310.2	MYZPE13164_G006_v1.0_000028270.1	Mp1087439_TGAC_V1.1_scaffold_1063	scaffold_129	https://genomevolution.org/coge//GEvo.pl?;fid1=2252580476;ref2=0;dr2up=120000;dr2down=120000;rev2=1;fid2=2252736505;dr1up=120000;dr1down=120000;num_seqs=2;autogo=1
1.1	MYZPE13164_0_v1.0_000007310.3	MYZPE13164_G006_v1.0_000028270.1	Mp1087439_TGAC_V1.1_scaffold_1063	scaffold_129	https://genomevolution.org/coge//GEvo.pl?;fid1=2252580482;ref2=0;dr2up=120000;dr2down=120000;rev2=1;fid2=2252736505;dr1up=120000;dr1down=120000;num_seqs=2;autogo=1
1.1	MYZPE13164_0_v1.0_000007310.1	MYZPE13164_G006_v1.0_000028270.1	Mp1087439_TGAC_V1.1_scaffold_1063	scaffold_129	https://genomevolution.org/coge//GEvo.pl?;fid1=2252580471;ref2=0;dr2up=120000;dr2down=120000;rev2=1;fid2=2252736505;dr1up=120000;dr1down=120000;num_seqs=2;autogo=1
1.1	MYZPE13164_0_v1.0_000007320.3	MYZPE13164_G006_v1.0_000028260.1	Mp1087439_TGAC_V1.1_scaffold_1063	scaffold_129	https://genomevolution.org/coge//GEvo.pl?;fid1=2252580497;ref2=0;dr2up=130000;dr2down=130000;rev2=1;fid2=2252736495;dr1up=130000;dr1down=130000;num_seqs=2;autogo=1
1.1	MYZPE13164_0_v1.0_000007320.1	MYZPE13164_G006_v1.0_000028260.1	Mp1087439_TGAC_V1.1_scaffold_1063	scaffold_129	https://genomevolution.org/coge//GEvo.pl?;fid1=2252580487;ref2=0;dr2up=130000;dr2down=130000;rev2=1;fid2=2252736495;dr1up=130000;dr1down=130000;num_seqs=2;autogo=1
1.1	MYZPE13164_0_v1.0_000007320.2	MYZPE13164_G006_v1.0_000028260.1	Mp1087439_TGAC_V1.1_scaffold_1063	scaffold_129	https://genomevolution.org/coge//GEvo.pl?;fid1=2252580492;ref2=0;dr2up=130000;dr2down=130000;rev2=1;fid2=2252736495;dr1up=130000;dr1down=130000;num_seqs=2;autogo=1
1.1	MYZPE13164_0_v1.0_000007230.1	MYZPE13164_G006_v1.0_000028350.2	Mp1087439_TGAC_V1.1_scaffold_1063	scaffold_129	https://genomevolution.org/coge//GEvo.pl?;fid1=2252580430;ref2=0;dr2up=130000;dr2down=130000;rev2=1;fid2=2252736561;dr1up=130000;dr1down=130000;num_seqs=2;autogo=1
1.1	MYZPE13164_0_v1.0_000007330.1	MYZPE13164_G006_v1.0_000028250.1	Mp1087439_TGAC_V1.1_scaffold_1063	scaffold_129	https://genomevolution.org/coge//GEvo.pl?;fid1=2252580502;ref2=0;dr2up=150000;dr2down=150000;rev2=1;fid2=2252736490;dr1up=150000;dr1down=150000;num_seqs=2;autogo=1
1.1	MYZPE13164_0_v1.0_000007340.1	MYZPE13164_G006_v1.0_000028240.1	Mp1087439_TGAC_V1.1_scaffold_1063	scaffold_129	https://genomevolution.org/coge//GEvo.pl?;fid1=2252580507;ref2=0;dr2up=150000;dr2down=150000;rev2=1;fid2=2252736478;dr1up=150000;dr1down=150000;num_seqs=2;autogo=1
1.1	MYZPE13164_0_v1.0_000007340.2	MYZPE13164_G006_v1.0_000028240.1	Mp1087439_TGAC_V1.1_scaffold_1063	scaffold_129	https://genomevolution.org/coge//GEvo.pl?;fid1=2252580512;ref2=0;dr2up=150000;dr2down=150000;rev2=1;fid2=2252736478;dr1up=150000;dr1down=150000;num_seqs=2;autogo=1
1.1	MYZPE13164_0_v1.0_000007350.1	MYZPE13164_G006_v1.0_000028230.2	Mp1087439_TGAC_V1.1_scaffold_1063	scaffold_129	https://genomevolution.org/coge//GEvo.pl?;fid1=2252580519;ref2=0;dr2up=160000;dr2down=160000;rev2=1;fid2=2252736463;dr1up=160000;dr1down=160000;num_seqs=2;autogo=1
1.1	MYZPE13164_0_v1.0_000007350.2	MYZPE13164_G006_v1.0_000028230.2	Mp1087439_TGAC_V1.1_scaffold_1063	scaffold_129	https://genomevolution.org/coge//GEvo.pl?;fid1=2252580523;ref2=0;dr2up=160000;dr2down=160000;rev2=1;fid2=2252736463;dr1up=160000;dr1down=160000;num_seqs=2;autogo=1
1.1	MYZPE13164_0_v1.0_000007350.3	MYZPE13164_G006_v1.0_000028230.1	Mp1087439_TGAC_V1.1_scaffold_1063	scaffold_129	https://genomevolution.org/coge//GEvo.pl?;fid1=2252580528;ref2=0;dr2up=160000;dr2down=160000;rev2=1;fid2=2252736459;dr1up=160000;dr1down=160000;num_seqs=2;autogo=1
1.1	MYZPE13164_0_v1.0_000007360.1	MYZPE13164_G006_v1.0_000028220.1	Mp1087439_TGAC_V1.1_scaffold_1063	scaffold_129	https://genomevolution.org/coge//GEvo.pl?;fid1=2252580533;ref2=0;dr2up=160000;dr2down=160000;rev2=1;fid2=2252736454;dr1up=160000;dr1down=160000;num_seqs=2;autogo=1
1.1	MYZPE13164_0_v1.0_000007370.1	proxy	Mp1087439_TGAC_V1.1_scaffold_1063	scaffold_129	https://genomevolution.org/coge//GEvo.pl?;fid1=2252580538;ref2=0;dr2up=220000;dr2down=220000;rev2=1;x2=68987;chr2=scaffold_129;dsgid2=53455;dr1up=220000;dr1down=220000;num_seqs=2;autogo=1
1.1	MYZPE13164_0_v1.0_000007380.1	MYZPE13164_G006_v1.0_000028210.1	Mp1087439_TGAC_V1.1_scaffold_1063	scaffold_129	https://genomevolution.org/coge//GEvo.pl?;fid1=2252580541;ref2=0;dr2up=220000;dr2down=220000;rev2=1;fid2=2252736449;dr1up=220000;dr1down=220000;num_seqs=2;autogo=1
1.1	MYZPE13164_0_v1.0_000007390.1	MYZPE13164_G006_v1.0_000028200.1	Mp1087439_TGAC_V1.1_scaffold_1063	scaffold_129	https://genomevolution.org/coge//GEvo.pl?;fid1=2252580546;ref2=0;dr2up=250000;dr2down=250000;rev2=1;fid2=2252736444;dr1up=250000;dr1down=250000;num_seqs=2;autogo=1
1.1	MYZPE13164_0_v1.0_000007240.1	MYZPE13164_G006_v1.0_000028340.1	Mp1087439_TGAC_V1.1_scaffold_1063	scaffold_129	https://genomevolution.org/coge//GEvo.pl?;fid1=2252580434;ref2=0;dr2up=110000;dr2down=110000;rev2=1;fid2=2252736552;dr1up=110000;dr1down=110000;num_seqs=2;autogo=1
1.1	MYZPE13164_0_v1.0_000007250.1	MYZPE13164_G006_v1.0_000028330.1	Mp1087439_TGAC_V1.1_scaffold_1063	scaffold_129	https://genomevolution.org/coge//GEvo.pl?;fid1=2252580439;ref2=0;dr2up=110000;dr2down=110000;rev2=1;fid2=2252736549;dr1up=110000;dr1down=110000;num_seqs=2;autogo=1
1.1	MYZPE13164_0_v1.0_000007260.1	MYZPE13164_G006_v1.0_000028320.1	Mp1087439_TGAC_V1.1_scaffold_1063	scaffold_129	https://genomevolution.org/coge//GEvo.pl?;fid1=2252580444;ref2=0;dr2up=140000;dr2down=140000;rev2=1;fid2=2252736544;dr1up=140000;dr1down=140000;num_seqs=2;autogo=1
1.1	MYZPE13164_0_v1.0_000007270.1	MYZPE13164_G006_v1.0_000028310.1	Mp1087439_TGAC_V1.1_scaffold_1063	scaffold_129	https://genomevolution.org/coge//GEvo.pl?;fid1=2252580449;ref2=0;dr2up=140000;dr2down=140000;rev2=1;fid2=2252736540;dr1up=140000;dr1down=140000;num_seqs=2;autogo=1
1.1	MYZPE13164_0_v1.0_000007280.1	MYZPE13164_G006_v1.0_000028300.1	Mp1087439_TGAC_V1.1_scaffold_1063	scaffold_129	https://genomevolution.org/coge//GEvo.pl?;fid1=2252580454;ref2=0;dr2up=120000;dr2down=120000;rev2=1;fid2=2252736531;dr1up=120000;dr1down=120000;num_seqs=2;autogo=1
1.1	MYZPE13164_0_v1.0_000007280.2	MYZPE13164_G006_v1.0_000028300.2	Mp1087439_TGAC_V1.1_scaffold_1063	scaffold_129	https://genomevolution.org/coge//GEvo.pl?;fid1=2252580458;ref2=0;dr2up=120000;dr2down=120000;rev2=1;fid2=2252736535;dr1up=120000;dr1down=120000;num_seqs=2;autogo=1
1.1	MYZPE13164_0_v1.0_000007290.1	MYZPE13164_G006_v1.0_000028290.1	Mp1087439_TGAC_V1.1_scaffold_1063	scaffold_129	https://genomevolution.org/coge//GEvo.pl?;fid1=2252580463;ref2=0;dr2up=110000;dr2down=110000;rev2=1;fid2=2252736526;dr1up=110000;dr1down=110000;num_seqs=2;autogo=1
1.1	MYZPE13164_0_v1.0_000007450.2	MYZPE13164_G006_v1.0_000121620.2	Mp1087439_TGAC_V1.1_scaffold_1064	scaffold_382	https://genomevolution.org/coge//GEvo.pl?;fid1=2252580592;ref2=0;dr2up=100000;dr2down=100000;rev2=1;fid2=2252799998;dr1up=100000;dr1down=100000;num_seqs=2;autogo=1
1.1	MYZPE13164_0_v1.0_000007450.1	MYZPE13164_G006_v1.0_000121620.1	Mp1087439_TGAC_V1.1_scaffold_1064	scaffold_382	https://genomevolution.org/coge//GEvo.pl?;fid1=2252580586;ref2=0;dr2up=100000;dr2down=100000;rev2=1;fid2=2252799992;dr1up=100000;dr1down=100000;num_seqs=2;autogo=1
1.1	MYZPE13164_0_v1.0_000007460.1	MYZPE13164_G006_v1.0_000121610.1	Mp1087439_TGAC_V1.1_scaffold_1064	scaffold_382	https://genomevolution.org/coge//GEvo.pl?;fid1=2252580597;ref2=0;dr2up=110000;dr2down=110000;rev2=1;fid2=2252799983;dr1up=110000;dr1down=110000;num_seqs=2;autogo=1
1.1	MYZPE13164_0_v1.0_000007460.2	MYZPE13164_G006_v1.0_000121610.2	Mp1087439_TGAC_V1.1_scaffold_1064	scaffold_382	https://genomevolution.org/coge//GEvo.pl?;fid1=2252580601;ref2=0;dr2up=110000;dr2down=110000;rev2=1;fid2=2252799987;dr1up=110000;dr1down=110000;num_seqs=2;autogo=1
1.1	MYZPE13164_0_v1.0_000007470.1	MYZPE13164_G006_v1.0_000121600.1	Mp1087439_TGAC_V1.1_scaffold_1064	scaffold_382	https://genomevolution.org/coge//GEvo.pl?;fid1=2252580606;ref2=0;dr2up=110000;dr2down=110000;rev2=1;fid2=2252799980;dr1up=110000;dr1down=110000;num_seqs=2;autogo=1
1.1	MYZPE13164_0_v1.0_000007480.1	MYZPE13164_G006_v1.0_000121590.1	Mp1087439_TGAC_V1.1_scaffold_1064	scaffold_382	https://genomevolution.org/coge//GEvo.pl?;fid1=2252580609;ref2=0;dr2up=110000;dr2down=110000;rev2=1;fid2=2252799977;dr1up=110000;dr1down=110000;num_seqs=2;autogo=1
1.1	MYZPE13164_0_v1.0_000007490.1	MYZPE13164_G006_v1.0_000121580.1	Mp1087439_TGAC_V1.1_scaffold_1064	scaffold_382	https://genomevolution.org/coge//GEvo.pl?;fid1=2252580612;ref2=0;dr2up=110000;dr2down=110000;rev2=1;fid2=2252799974;dr1up=110000;dr1down=110000;num_seqs=2;autogo=1
1.1	MYZPE13164_0_v1.0_000007500.1	MYZPE13164_G006_v1.0_000121570.1	Mp1087439_TGAC_V1.1_scaffold_1064	scaffold_382	https://genomevolution.org/coge//GEvo.pl?;fid1=2252580615;ref2=0;dr2up=130000;dr2down=130000;rev2=1;fid2=2252799969;dr1up=130000;dr1down=130000;num_seqs=2;autogo=1
1.1	MYZPE13164_0_v1.0_000007510.4	MYZPE13164_G006_v1.0_000121560.1	Mp1087439_TGAC_V1.1_scaffold_1064	scaffold_382	https://genomevolution.org/coge//GEvo.pl?;fid1=2252580635;ref2=0;dr2up=130000;dr2down=130000;rev2=1;fid2=2252799949;dr1up=130000;dr1down=130000;num_seqs=2;autogo=1
1.1	MYZPE13164_0_v1.0_000007510.1	MYZPE13164_G006_v1.0_000121560.2	Mp1087439_TGAC_V1.1_scaffold_1064	scaffold_382	https://genomevolution.org/coge//GEvo.pl?;fid1=2252580620;ref2=0;dr2up=130000;dr2down=130000;rev2=1;fid2=2252799953;dr1up=130000;dr1down=130000;num_seqs=2;autogo=1
1.1	MYZPE13164_0_v1.0_000007510.2	MYZPE13164_G006_v1.0_000121560.2	Mp1087439_TGAC_V1.1_scaffold_1064	scaffold_382	https://genomevolution.org/coge//GEvo.pl?;fid1=2252580625;ref2=0;dr2up=130000;dr2down=130000;rev2=1;fid2=2252799953;dr1up=130000;dr1down=130000;num_seqs=2;autogo=1
1.1	MYZPE13164_0_v1.0_000007510.3	MYZPE13164_G006_v1.0_000121560.2	Mp1087439_TGAC_V1.1_scaffold_1064	scaffold_382	https://genomevolution.org/coge//GEvo.pl?;fid1=2252580630;ref2=0;dr2up=130000;dr2down=130000;rev2=1;fid2=2252799953;dr1up=130000;dr1down=130000;num_seqs=2;autogo=1
1.1	MYZPE13164_0_v1.0_000007430.1	MYZPE13164_G006_v1.0_000121640.1	Mp1087439_TGAC_V1.1_scaffold_1064	scaffold_382	https://genomevolution.org/coge//GEvo.pl?;fid1=2252580571;ref2=0;dr2up=130000;dr2down=130000;rev2=1;fid2=2252800013;dr1up=130000;dr1down=130000;num_seqs=2;autogo=1
1.1	MYZPE13164_0_v1.0_000007440.1	MYZPE13164_G006_v1.0_000121630.1	Mp1087439_TGAC_V1.1_scaffold_1064	scaffold_382	https://genomevolution.org/coge//GEvo.pl?;fid1=2252580576;ref2=0;dr2up=70000;dr2down=70000;rev2=1;fid2=2252800003;dr1up=70000;dr1down=70000;num_seqs=2;autogo=1
1.1	MYZPE13164_0_v1.0_000007440.2	MYZPE13164_G006_v1.0_000121630.1	Mp1087439_TGAC_V1.1_scaffold_1064	scaffold_382	https://genomevolution.org/coge//GEvo.pl?;fid1=2252580581;ref2=0;dr2up=70000;dr2down=70000;rev2=1;fid2=2252800003;dr1up=70000;dr1down=70000;num_seqs=2;autogo=1
1.1	MYZPE13164_0_v1.0_000007420.2	MYZPE13164_G006_v1.0_000121650.2	Mp1087439_TGAC_V1.1_scaffold_1064	scaffold_382	https://genomevolution.org/coge//GEvo.pl?;fid1=2252580565;ref2=0;dr2up=130000;dr2down=130000;rev2=1;fid2=2252800024;dr1up=130000;dr1down=130000;num_seqs=2;autogo=1
1.1	MYZPE13164_0_v1.0_000007420.1	MYZPE13164_G006_v1.0_000121650.3	Mp1087439_TGAC_V1.1_scaffold_1064	scaffold_382	https://genomevolution.org/coge//GEvo.pl?;fid1=2252580561;ref2=0;dr2up=130000;dr2down=130000;rev2=1;fid2=2252800029;dr1up=130000;dr1down=130000;num_seqs=2;autogo=1
1.1	MYZPE13164_0_v1.0_000007600.1	MYZPE13164_G006_v1.0_000023070.1	Mp1087439_TGAC_V1.1_scaffold_1065	scaffold_122	https://genomevolution.org/coge//GEvo.pl?;fid1=2252580704;ref2=0;dr2up=140000;dr2down=140000;fid2=2252733629;dr1up=140000;dr1down=140000;num_seqs=2;autogo=1
1.1	MYZPE13164_0_v1.0_000007600.2	MYZPE13164_G006_v1.0_000023070.1	Mp1087439_TGAC_V1.1_scaffold_1065	scaffold_122	https://genomevolution.org/coge//GEvo.pl?;fid1=2252580708;ref2=0;dr2up=140000;dr2down=140000;fid2=2252733629;dr1up=140000;dr1down=140000;num_seqs=2;autogo=1
1.1	MYZPE13164_0_v1.0_000007610.1	MYZPE13164_G006_v1.0_000023080.1	Mp1087439_TGAC_V1.1_scaffold_1065	scaffold_122	https://genomevolution.org/coge//GEvo.pl?;fid1=2252580714;ref2=0;dr2up=150000;dr2down=150000;fid2=2252733639;dr1up=150000;dr1down=150000;num_seqs=2;autogo=1
1.1	MYZPE13164_0_v1.0_000007620.4	MYZPE13164_G006_v1.0_000023090.1	Mp1087439_TGAC_V1.1_scaffold_1065	scaffold_122	https://genomevolution.org/coge//GEvo.pl?;fid1=2252580736;ref2=0;dr2up=260000;dr2down=260000;fid2=2252733645;dr1up=260000;dr1down=260000;num_seqs=2;autogo=1
1.1	MYZPE13164_0_v1.0_000007620.1	MYZPE13164_G006_v1.0_000023090.4	Mp1087439_TGAC_V1.1_scaffold_1065	scaffold_122	https://genomevolution.org/coge//GEvo.pl?;fid1=2252580720;ref2=0;dr2up=260000;dr2down=260000;fid2=2252733662;dr1up=260000;dr1down=260000;num_seqs=2;autogo=1
1.1	MYZPE13164_0_v1.0_000007620.3	MYZPE13164_G006_v1.0_000023090.4	Mp1087439_TGAC_V1.1_scaffold_1065	scaffold_122	https://genomevolution.org/coge//GEvo.pl?;fid1=2252580731;ref2=0;dr2up=260000;dr2down=260000;fid2=2252733662;dr1up=260000;dr1down=260000;num_seqs=2;autogo=1
1.1	MYZPE13164_0_v1.0_000007620.5	MYZPE13164_G006_v1.0_000023090.8	Mp1087439_TGAC_V1.1_scaffold_1065	scaffold_122	https://genomevolution.org/coge//GEvo.pl?;fid1=2252580740;ref2=0;dr2up=260000;dr2down=260000;fid2=2252733678;dr1up=260000;dr1down=260000;num_seqs=2;autogo=1
1.1	MYZPE13164_0_v1.0_000007620.2	MYZPE13164_G006_v1.0_000023090.4	Mp1087439_TGAC_V1.1_scaffold_1065	scaffold_122	https://genomevolution.org/coge//GEvo.pl?;fid1=2252580727;ref2=0;dr2up=260000;dr2down=260000;fid2=2252733662;dr1up=260000;dr1down=260000;num_seqs=2;autogo=1
1.1	MYZPE13164_0_v1.0_000007620.6	MYZPE13164_G006_v1.0_000023090.8	Mp1087439_TGAC_V1.1_scaffold_1065	scaffold_122	https://genomevolution.org/coge//GEvo.pl?;fid1=2252580744;ref2=0;dr2up=260000;dr2down=260000;fid2=2252733678;dr1up=260000;dr1down=260000;num_seqs=2;autogo=1
1.1	MYZPE13164_0_v1.0_000007630.2	MYZPE13164_G006_v1.0_000023100.1	Mp1087439_TGAC_V1.1_scaffold_1065	scaffold_122	https://genomevolution.org/coge//GEvo.pl?;fid1=2252580754;ref2=0;dr2up=260000;dr2down=260000;fid2=2252733687;dr1up=260000;dr1down=260000;num_seqs=2;autogo=1
1.1	MYZPE13164_0_v1.0_000007630.1	MYZPE13164_G006_v1.0_000023100.1	Mp1087439_TGAC_V1.1_scaffold_1065	scaffold_122	https://genomevolution.org/coge//GEvo.pl?;fid1=2252580749;ref2=0;dr2up=260000;dr2down=260000;fid2=2252733687;dr1up=260000;dr1down=260000;num_seqs=2;autogo=1
1.1	MYZPE13164_0_v1.0_000007640.3	MYZPE13164_G006_v1.0_000023110.3	Mp1087439_TGAC_V1.1_scaffold_1065	scaffold_122	https://genomevolution.org/coge//GEvo.pl?;fid1=2252580769;ref2=0;dr2up=240000;dr2down=240000;fid2=2252733702;dr1up=240000;dr1down=240000;num_seqs=2;autogo=1
1.1	MYZPE13164_0_v1.0_000007640.2	MYZPE13164_G006_v1.0_000023110.2	Mp1087439_TGAC_V1.1_scaffold_1065	scaffold_122	https://genomevolution.org/coge//GEvo.pl?;fid1=2252580765;ref2=0;dr2up=240000;dr2down=240000;fid2=2252733698;dr1up=240000;dr1down=240000;num_seqs=2;autogo=1
1.1	MYZPE13164_0_v1.0_000007640.1	MYZPE13164_G006_v1.0_000023110.3	Mp1087439_TGAC_V1.1_scaffold_1065	scaffold_122	https://genomevolution.org/coge//GEvo.pl?;fid1=2252580760;ref2=0;dr2up=240000;dr2down=240000;fid2=2252733702;dr1up=240000;dr1down=240000;num_seqs=2;autogo=1
1.1	MYZPE13164_0_v1.0_000007650.1	MYZPE13164_G006_v1.0_000023120.1	Mp1087439_TGAC_V1.1_scaffold_1065	scaffold_122	https://genomevolution.org/coge//GEvo.pl?;fid1=2252580774;ref2=0;dr2up=230000;dr2down=230000;fid2=2252733707;dr1up=230000;dr1down=230000;num_seqs=2;autogo=1
1.1	MYZPE13164_0_v1.0_000007650.2	MYZPE13164_G006_v1.0_000023120.1	Mp1087439_TGAC_V1.1_scaffold_1065	scaffold_122	https://genomevolution.org/coge//GEvo.pl?;fid1=2252580778;ref2=0;dr2up=230000;dr2down=230000;fid2=2252733707;dr1up=230000;dr1down=230000;num_seqs=2;autogo=1
1.1	MYZPE13164_0_v1.0_000007660.1	MYZPE13164_G006_v1.0_000023130.1	Mp1087439_TGAC_V1.1_scaffold_1065	scaffold_122	https://genomevolution.org/coge//GEvo.pl?;fid1=2252580784;ref2=0;dr2up=220000;dr2down=220000;fid2=2252733720;dr1up=220000;dr1down=220000;num_seqs=2;autogo=1
1.1	MYZPE13164_0_v1.0_000007660.2	MYZPE13164_G006_v1.0_000023130.1	Mp1087439_TGAC_V1.1_scaffold_1065	scaffold_122	https://genomevolution.org/coge//GEvo.pl?;fid1=2252580788;ref2=0;dr2up=220000;dr2down=220000;fid2=2252733720;dr1up=220000;dr1down=220000;num_seqs=2;autogo=1
1.1	MYZPE13164_0_v1.0_000007660.3	MYZPE13164_G006_v1.0_000023130.3	Mp1087439_TGAC_V1.1_scaffold_1065	scaffold_122	https://genomevolution.org/coge//GEvo.pl?;fid1=2252580793;ref2=0;dr2up=220000;dr2down=220000;fid2=2252733729;dr1up=220000;dr1down=220000;num_seqs=2;autogo=1
1.1	MYZPE13164_0_v1.0_000007660.4	MYZPE13164_G006_v1.0_000023130.4	Mp1087439_TGAC_V1.1_scaffold_1065	scaffold_122	https://genomevolution.org/coge//GEvo.pl?;fid1=2252580797;ref2=0;dr2up=220000;dr2down=220000;fid2=2252733733;dr1up=220000;dr1down=220000;num_seqs=2;autogo=1
1.1	MYZPE13164_0_v1.0_000007670.1	MYZPE13164_G006_v1.0_000023140.1	Mp1087439_TGAC_V1.1_scaffold_1065	scaffold_122	https://genomevolution.org/coge//GEvo.pl?;fid1=2252580802;ref2=0;dr2up=220000;dr2down=220000;fid2=2252733738;dr1up=220000;dr1down=220000;num_seqs=2;autogo=1
1.1	MYZPE13164_0_v1.0_000007680.2	MYZPE13164_G006_v1.0_000023150.1	Mp1087439_TGAC_V1.1_scaffold_1065	scaffold_122	https://genomevolution.org/coge//GEvo.pl?;fid1=2252580813;ref2=0;dr2up=110000;dr2down=110000;fid2=2252733743;dr1up=110000;dr1down=110000;num_seqs=2;autogo=1
1.1	MYZPE13164_0_v1.0_000007680.1	MYZPE13164_G006_v1.0_000023150.1	Mp1087439_TGAC_V1.1_scaffold_1065	scaffold_122	https://genomevolution.org/coge//GEvo.pl?;fid1=2252580807;ref2=0;dr2up=110000;dr2down=110000;fid2=2252733743;dr1up=110000;dr1down=110000;num_seqs=2;autogo=1
1.1	MYZPE13164_0_v1.0_000007680.4	MYZPE13164_G006_v1.0_000023150.3	Mp1087439_TGAC_V1.1_scaffold_1065	scaffold_122	https://genomevolution.org/coge//GEvo.pl?;fid1=2252580824;ref2=0;dr2up=110000;dr2down=110000;fid2=2252733754;dr1up=110000;dr1down=110000;num_seqs=2;autogo=1
1.1	MYZPE13164_0_v1.0_000007680.5	MYZPE13164_G006_v1.0_000023150.4	Mp1087439_TGAC_V1.1_scaffold_1065	scaffold_122	https://genomevolution.org/coge//GEvo.pl?;fid1=2252580829;ref2=0;dr2up=110000;dr2down=110000;fid2=2252733760;dr1up=110000;dr1down=110000;num_seqs=2;autogo=1
1.1	MYZPE13164_0_v1.0_000007680.3	MYZPE13164_G006_v1.0_000023150.3	Mp1087439_TGAC_V1.1_scaffold_1065	scaffold_122	https://genomevolution.org/coge//GEvo.pl?;fid1=2252580818;ref2=0;dr2up=110000;dr2down=110000;fid2=2252733754;dr1up=110000;dr1down=110000;num_seqs=2;autogo=1
1.1	MYZPE13164_0_v1.0_000007680.6	MYZPE13164_G006_v1.0_000023150.3	Mp1087439_TGAC_V1.1_scaffold_1065	scaffold_122	https://genomevolution.org/coge//GEvo.pl?;fid1=2252580835;ref2=0;dr2up=110000;dr2down=110000;fid2=2252733754;dr1up=110000;dr1down=110000;num_seqs=2;autogo=1
1.1	MYZPE13164_0_v1.0_000007680.7	MYZPE13164_G006_v1.0_000023150.4	Mp1087439_TGAC_V1.1_scaffold_1065	scaffold_122	https://genomevolution.org/coge//GEvo.pl?;fid1=2252580840;ref2=0;dr2up=110000;dr2down=110000;fid2=2252733760;dr1up=110000;dr1down=110000;num_seqs=2;autogo=1
1.1	MYZPE13164_0_v1.0_000007690.1	MYZPE13164_G006_v1.0_000023160.1	Mp1087439_TGAC_V1.1_scaffold_1065	scaffold_122	https://genomevolution.org/coge//GEvo.pl?;fid1=2252580847;ref2=0;dr2up=130000;dr2down=130000;fid2=2252733778;dr1up=130000;dr1down=130000;num_seqs=2;autogo=1
1.1	MYZPE13164_0_v1.0_000007700.1	MYZPE13164_G006_v1.0_000023170.1	Mp1087439_TGAC_V1.1_scaffold_1065	scaffold_122	https://genomevolution.org/coge//GEvo.pl?;fid1=2252580850;ref2=0;dr2up=140000;dr2down=140000;fid2=2252733781;dr1up=140000;dr1down=140000;num_seqs=2;autogo=1
1.1	MYZPE13164_0_v1.0_000007710.1	proxy	Mp1087439_TGAC_V1.1_scaffold_1065	scaffold_122	https://genomevolution.org/coge//GEvo.pl?;fid1=2252580853;ref2=0;dr2up=160000;dr2down=160000;x2=454274;chr2=scaffold_122;dsgid2=53455;dr1up=160000;dr1down=160000;num_seqs=2;autogo=1
1.1	MYZPE13164_0_v1.0_000007720.2	MYZPE13164_G006_v1.0_000023180.1	Mp1087439_TGAC_V1.1_scaffold_1065	scaffold_122	https://genomevolution.org/coge//GEvo.pl?;fid1=2252580864;ref2=0;dr2up=160000;dr2down=160000;fid2=2252733784;dr1up=160000;dr1down=160000;num_seqs=2;autogo=1
1.1	MYZPE13164_0_v1.0_000007720.1	MYZPE13164_G006_v1.0_000023180.1	Mp1087439_TGAC_V1.1_scaffold_1065	scaffold_122	https://genomevolution.org/coge//GEvo.pl?;fid1=2252580858;ref2=0;dr2up=160000;dr2down=160000;fid2=2252733784;dr1up=160000;dr1down=160000;num_seqs=2;autogo=1
1.1	MYZPE13164_0_v1.0_000007730.1	MYZPE13164_G006_v1.0_000023190.1	Mp1087439_TGAC_V1.1_scaffold_1065	scaffold_122	https://genomevolution.org/coge//GEvo.pl?;fid1=2252580869;ref2=0;dr2up=90000;dr2down=90000;fid2=2252733787;dr1up=90000;dr1down=90000;num_seqs=2;autogo=1
1.1	MYZPE13164_0_v1.0_000007750.1	MYZPE13164_G006_v1.0_000023200.2	Mp1087439_TGAC_V1.1_scaffold_1065	scaffold_122	https://genomevolution.org/coge//GEvo.pl?;fid1=2252580874;ref2=0;dr2up=100000;dr2down=100000;fid2=2252733794;dr1up=100000;dr1down=100000;num_seqs=2;autogo=1
1.1	MYZPE13164_0_v1.0_000007750.2	MYZPE13164_G006_v1.0_000023200.3	Mp1087439_TGAC_V1.1_scaffold_1065	scaffold_122	https://genomevolution.org/coge//GEvo.pl?;fid1=2252580878;ref2=0;dr2up=100000;dr2down=100000;fid2=2252733798;dr1up=100000;dr1down=100000;num_seqs=2;autogo=1
1.1	MYZPE13164_0_v1.0_000007760.1	MYZPE13164_G006_v1.0_000023210.1	Mp1087439_TGAC_V1.1_scaffold_1065	scaffold_122	https://genomevolution.org/coge//GEvo.pl?;fid1=2252580883;ref2=0;dr2up=190000;dr2down=190000;fid2=2252733803;dr1up=190000;dr1down=190000;num_seqs=2;autogo=1
1.1	MYZPE13164_0_v1.0_000007770.2	MYZPE13164_G006_v1.0_000023220.1	Mp1087439_TGAC_V1.1_scaffold_1065	scaffold_122	https://genomevolution.org/coge//GEvo.pl?;fid1=2252580894;ref2=0;dr2up=140000;dr2down=140000;fid2=2252733808;dr1up=140000;dr1down=140000;num_seqs=2;autogo=1
1.1	MYZPE13164_0_v1.0_000007770.1	MYZPE13164_G006_v1.0_000023220.1	Mp1087439_TGAC_V1.1_scaffold_1065	scaffold_122	https://genomevolution.org/coge//GEvo.pl?;fid1=2252580888;ref2=0;dr2up=140000;dr2down=140000;fid2=2252733808;dr1up=140000;dr1down=140000;num_seqs=2;autogo=1
1.1	MYZPE13164_0_v1.0_000007770.3	MYZPE13164_G006_v1.0_000023220.1	Mp1087439_TGAC_V1.1_scaffold_1065	scaffold_122	https://genomevolution.org/coge//GEvo.pl?;fid1=2252580900;ref2=0;dr2up=140000;dr2down=140000;fid2=2252733808;dr1up=140000;dr1down=140000;num_seqs=2;autogo=1
1.1	MYZPE13164_0_v1.0_000007780.3	MYZPE13164_G006_v1.0_000023230.1	Mp1087439_TGAC_V1.1_scaffold_1065	scaffold_122	https://genomevolution.org/coge//GEvo.pl?;fid1=2252580919;ref2=0;dr2up=130000;dr2down=130000;fid2=2252733828;dr1up=130000;dr1down=130000;num_seqs=2;autogo=1
1.1	MYZPE13164_0_v1.0_000007780.2	MYZPE13164_G006_v1.0_000023230.1	Mp1087439_TGAC_V1.1_scaffold_1065	scaffold_122	https://genomevolution.org/coge//GEvo.pl?;fid1=2252580913;ref2=0;dr2up=130000;dr2down=130000;fid2=2252733828;dr1up=130000;dr1down=130000;num_seqs=2;autogo=1
1.1	MYZPE13164_0_v1.0_000007780.1	MYZPE13164_G006_v1.0_000023230.1	Mp1087439_TGAC_V1.1_scaffold_1065	scaffold_122	https://genomevolution.org/coge//GEvo.pl?;fid1=2252580908;ref2=0;dr2up=130000;dr2down=130000;fid2=2252733828;dr1up=130000;dr1down=130000;num_seqs=2;autogo=1
1.1	MYZPE13164_0_v1.0_000007790.1	MYZPE13164_G006_v1.0_000023240.1	Mp1087439_TGAC_V1.1_scaffold_1065	scaffold_122	https://genomevolution.org/coge//GEvo.pl?;fid1=2252580924;ref2=0;dr2up=130000;dr2down=130000;fid2=2252733845;dr1up=130000;dr1down=130000;num_seqs=2;autogo=1
1.1	MYZPE13164_0_v1.0_000007540.1	MYZPE13164_G006_v1.0_000023010.1	Mp1087439_TGAC_V1.1_scaffold_1065	scaffold_122	https://genomevolution.org/coge//GEvo.pl?;fid1=2252580646;ref2=0;dr2up=160000;dr2down=160000;fid2=2252733569;dr1up=160000;dr1down=160000;num_seqs=2;autogo=1
1.1	MYZPE13164_0_v1.0_000007800.1	MYZPE13164_G006_v1.0_000023250.1	Mp1087439_TGAC_V1.1_scaffold_1065	scaffold_122	https://genomevolution.org/coge//GEvo.pl?;fid1=2252580927;ref2=0;dr2up=120000;dr2down=120000;fid2=2252733848;dr1up=120000;dr1down=120000;num_seqs=2;autogo=1
1.1	MYZPE13164_0_v1.0_000007810.4	MYZPE13164_G006_v1.0_000023260.1	Mp1087439_TGAC_V1.1_scaffold_1065	scaffold_122	https://genomevolution.org/coge//GEvo.pl?;fid1=2252580944;ref2=0;dr2up=110000;dr2down=110000;fid2=2252733862;dr1up=110000;dr1down=110000;num_seqs=2;autogo=1
1.1	MYZPE13164_0_v1.0_000007810.1	MYZPE13164_G006_v1.0_000023260.2	Mp1087439_TGAC_V1.1_scaffold_1065	scaffold_122	https://genomevolution.org/coge//GEvo.pl?;fid1=2252580930;ref2=0;dr2up=110000;dr2down=110000;fid2=2252733867;dr1up=110000;dr1down=110000;num_seqs=2;autogo=1
1.1	MYZPE13164_0_v1.0_000007810.2	MYZPE13164_G006_v1.0_000023260.2	Mp1087439_TGAC_V1.1_scaffold_1065	scaffold_122	https://genomevolution.org/coge//GEvo.pl?;fid1=2252580934;ref2=0;dr2up=110000;dr2down=110000;fid2=2252733867;dr1up=110000;dr1down=110000;num_seqs=2;autogo=1
1.1	MYZPE13164_0_v1.0_000007810.3	MYZPE13164_G006_v1.0_000023260.2	Mp1087439_TGAC_V1.1_scaffold_1065	scaffold_122	https://genomevolution.org/coge//GEvo.pl?;fid1=2252580939;ref2=0;dr2up=110000;dr2down=110000;fid2=2252733867;dr1up=110000;dr1down=110000;num_seqs=2;autogo=1
1.1	MYZPE13164_0_v1.0_000007820.1	MYZPE13164_G006_v1.0_000023290.1	Mp1087439_TGAC_V1.1_scaffold_1065	scaffold_122	https://genomevolution.org/coge//GEvo.pl?;fid1=2252580951;ref2=0;dr2up=110000;dr2down=110000;fid2=2252733894;dr1up=110000;dr1down=110000;num_seqs=2;autogo=1
1.1	MYZPE13164_0_v1.0_000007830.1	MYZPE13164_G006_v1.0_000023300.1	Mp1087439_TGAC_V1.1_scaffold_1065	scaffold_122	https://genomevolution.org/coge//GEvo.pl?;fid1=2252580957;ref2=0;dr2up=100000;dr2down=100000;fid2=2252733905;dr1up=100000;dr1down=100000;num_seqs=2;autogo=1
1.1	MYZPE13164_0_v1.0_000007840.5	MYZPE13164_G006_v1.0_000023310.1	Mp1087439_TGAC_V1.1_scaffold_1065	scaffold_122	https://genomevolution.org/coge//GEvo.pl?;fid1=2252580980;ref2=0;dr2up=120000;dr2down=120000;fid2=2252733909;dr1up=120000;dr1down=120000;num_seqs=2;autogo=1
1.1	MYZPE13164_0_v1.0_000007840.2	MYZPE13164_G006_v1.0_000023310.1	Mp1087439_TGAC_V1.1_scaffold_1065	scaffold_122	https://genomevolution.org/coge//GEvo.pl?;fid1=2252580965;ref2=0;dr2up=120000;dr2down=120000;fid2=2252733909;dr1up=120000;dr1down=120000;num_seqs=2;autogo=1
1.1	MYZPE13164_0_v1.0_000007840.4	MYZPE13164_G006_v1.0_000023310.1	Mp1087439_TGAC_V1.1_scaffold_1065	scaffold_122	https://genomevolution.org/coge//GEvo.pl?;fid1=2252580975;ref2=0;dr2up=110000;dr2down=110000;fid2=2252733909;dr1up=110000;dr1down=110000;num_seqs=2;autogo=1
1.1	MYZPE13164_0_v1.0_000007840.1	MYZPE13164_G006_v1.0_000023310.1	Mp1087439_TGAC_V1.1_scaffold_1065	scaffold_122	https://genomevolution.org/coge//GEvo.pl?;fid1=2252580961;ref2=0;dr2up=120000;dr2down=120000;fid2=2252733909;dr1up=120000;dr1down=120000;num_seqs=2;autogo=1
1.1	MYZPE13164_0_v1.0_000007850.1	MYZPE13164_G006_v1.0_000023320.1	Mp1087439_TGAC_V1.1_scaffold_1065	scaffold_122	https://genomevolution.org/coge//GEvo.pl?;fid1=2252580984;ref2=0;dr2up=90000;dr2down=90000;fid2=2252733912;dr1up=90000;dr1down=90000;num_seqs=2;autogo=1
1.1	MYZPE13164_0_v1.0_000007860.1	MYZPE13164_G006_v1.0_000023330.1	Mp1087439_TGAC_V1.1_scaffold_1065	scaffold_122	https://genomevolution.org/coge//GEvo.pl?;fid1=2252580987;ref2=0;dr2up=130000;dr2down=130000;fid2=2252733915;dr1up=130000;dr1down=130000;num_seqs=2;autogo=1
1.1	MYZPE13164_0_v1.0_000007560.2	MYZPE13164_G006_v1.0_000023030.2	Mp1087439_TGAC_V1.1_scaffold_1065	scaffold_122	https://genomevolution.org/coge//GEvo.pl?;fid1=2252580665;ref2=0;dr2up=100000;dr2down=100000;fid2=2252733595;dr1up=100000;dr1down=100000;num_seqs=2;autogo=1
1.1	MYZPE13164_0_v1.0_000007560.1	MYZPE13164_G006_v1.0_000023030.1	Mp1087439_TGAC_V1.1_scaffold_1065	scaffold_122	https://genomevolution.org/coge//GEvo.pl?;fid1=2252580661;ref2=0;dr2up=90000;dr2down=90000;fid2=2252733591;dr1up=90000;dr1down=90000;num_seqs=2;autogo=1
1.1	MYZPE13164_0_v1.0_000007550.1	MYZPE13164_G006_v1.0_000023020.1	Mp1087439_TGAC_V1.1_scaffold_1065	scaffold_122	https://genomevolution.org/coge//GEvo.pl?;fid1=2252580651;ref2=0;dr2up=130000;dr2down=130000;fid2=2252733578;dr1up=130000;dr1down=130000;num_seqs=2;autogo=1
1.1	MYZPE13164_0_v1.0_000007560.4	MYZPE13164_G006_v1.0_000023030.2	Mp1087439_TGAC_V1.1_scaffold_1065	scaffold_122	https://genomevolution.org/coge//GEvo.pl?;fid1=2252580674;ref2=0;dr2up=100000;dr2down=100000;fid2=2252733595;dr1up=100000;dr1down=100000;num_seqs=2;autogo=1
1.1	MYZPE13164_0_v1.0_000007560.3	MYZPE13164_G006_v1.0_000023030.2	Mp1087439_TGAC_V1.1_scaffold_1065	scaffold_122	https://genomevolution.org/coge//GEvo.pl?;fid1=2252580669;ref2=0;dr2up=100000;dr2down=100000;fid2=2252733595;dr1up=100000;dr1down=100000;num_seqs=2;autogo=1
1.1	MYZPE13164_0_v1.0_000007550.2	MYZPE13164_G006_v1.0_000023020.1	Mp1087439_TGAC_V1.1_scaffold_1065	scaffold_122	https://genomevolution.org/coge//GEvo.pl?;fid1=2252580655;ref2=0;dr2up=130000;dr2down=130000;fid2=2252733578;dr1up=130000;dr1down=130000;num_seqs=2;autogo=1
1.1	MYZPE13164_0_v1.0_000007570.2	MYZPE13164_G006_v1.0_000023040.1	Mp1087439_TGAC_V1.1_scaffold_1065	scaffold_122	https://genomevolution.org/coge//GEvo.pl?;fid1=2252580685;ref2=0;dr2up=100000;dr2down=100000;fid2=2252733604;dr1up=100000;dr1down=100000;num_seqs=2;autogo=1
1.1	MYZPE13164_0_v1.0_000007570.1	MYZPE13164_G006_v1.0_000023040.1	Mp1087439_TGAC_V1.1_scaffold_1065	scaffold_122	https://genomevolution.org/coge//GEvo.pl?;fid1=2252580679;ref2=0;dr2up=100000;dr2down=100000;fid2=2252733604;dr1up=100000;dr1down=100000;num_seqs=2;autogo=1
1.1	MYZPE13164_0_v1.0_000007570.3	MYZPE13164_G006_v1.0_000023040.1	Mp1087439_TGAC_V1.1_scaffold_1065	scaffold_122	https://genomevolution.org/coge//GEvo.pl?;fid1=2252580691;ref2=0;dr2up=100000;dr2down=100000;fid2=2252733604;dr1up=100000;dr1down=100000;num_seqs=2;autogo=1
1.1	MYZPE13164_0_v1.0_000007580.1	MYZPE13164_G006_v1.0_000023050.1	Mp1087439_TGAC_V1.1_scaffold_1065	scaffold_122	https://genomevolution.org/coge//GEvo.pl?;fid1=2252580698;ref2=0;dr2up=120000;dr2down=120000;fid2=2252733623;dr1up=120000;dr1down=120000;num_seqs=2;autogo=1
1.1	MYZPE13164_0_v1.0_000007590.1	MYZPE13164_G006_v1.0_000023060.1	Mp1087439_TGAC_V1.1_scaffold_1065	scaffold_122	https://genomevolution.org/coge//GEvo.pl?;fid1=2252580701;ref2=0;dr2up=130000;dr2down=130000;fid2=2252733626;dr1up=130000;dr1down=130000;num_seqs=2;autogo=1
1.1	MYZPE13164_0_v1.0_000008140.1	MYZPE13164_G006_v1.0_000070050.1	Mp1087439_TGAC_V1.1_scaffold_1069	scaffold_2	https://genomevolution.org/coge//GEvo.pl?;fid1=2252581249;ref2=0;dr2up=90000;dr2down=90000;rev2=1;fid2=2252762314;dr1up=90000;dr1down=90000;num_seqs=2;autogo=1
1.1	MYZPE13164_0_v1.0_000008150.1	MYZPE13164_G006_v1.0_000070040.1	Mp1087439_TGAC_V1.1_scaffold_1069	scaffold_2	https://genomevolution.org/coge//GEvo.pl?;fid1=2252581252;ref2=0;dr2up=120000;dr2down=120000;rev2=1;fid2=2252762311;dr1up=120000;dr1down=120000;num_seqs=2;autogo=1
1.1	MYZPE13164_0_v1.0_000008090.1	MYZPE13164_G006_v1.0_000070110.1	Mp1087439_TGAC_V1.1_scaffold_1069	scaffold_2	https://genomevolution.org/coge//GEvo.pl?;fid1=2252581151;ref2=0;dr2up=90000;dr2down=90000;rev2=1;fid2=2252762420;dr1up=90000;dr1down=90000;num_seqs=2;autogo=1
1.1	MYZPE13164_0_v1.0_000008080.1	MYZPE13164_G006_v1.0_000070120.1	Mp1087439_TGAC_V1.1_scaffold_1069	scaffold_2	https://genomevolution.org/coge//GEvo.pl?;fid1=2252581142;ref2=0;dr2up=110000;dr2down=110000;rev2=1;fid2=2252762424;dr1up=110000;dr1down=110000;num_seqs=2;autogo=1
1.1	MYZPE13164_0_v1.0_000008080.2	MYZPE13164_G006_v1.0_000070120.2	Mp1087439_TGAC_V1.1_scaffold_1069	scaffold_2	https://genomevolution.org/coge//GEvo.pl?;fid1=2252581146;ref2=0;dr2up=130000;dr2down=130000;rev2=1;fid2=2252762428;dr1up=130000;dr1down=130000;num_seqs=2;autogo=1
1.1	MYZPE13164_0_v1.0_000008100.3	MYZPE13164_G006_v1.0_000070100.1	Mp1087439_TGAC_V1.1_scaffold_1069	scaffold_2	https://genomevolution.org/coge//GEvo.pl?;fid1=2252581164;ref2=0;dr2up=70000;dr2down=70000;rev2=1;fid2=2252762404;dr1up=70000;dr1down=70000;num_seqs=2;autogo=1
1.1	MYZPE13164_0_v1.0_000008100.1	MYZPE13164_G006_v1.0_000070100.2	Mp1087439_TGAC_V1.1_scaffold_1069	scaffold_2	https://genomevolution.org/coge//GEvo.pl?;fid1=2252581155;ref2=0;dr2up=70000;dr2down=70000;rev2=1;fid2=2252762410;dr1up=70000;dr1down=70000;num_seqs=2;autogo=1
1.1	MYZPE13164_0_v1.0_000008100.2	MYZPE13164_G006_v1.0_000070100.1	Mp1087439_TGAC_V1.1_scaffold_1069	scaffold_2	https://genomevolution.org/coge//GEvo.pl?;fid1=2252581159;ref2=0;dr2up=70000;dr2down=70000;rev2=1;fid2=2252762404;dr1up=70000;dr1down=70000;num_seqs=2;autogo=1
1.1	MYZPE13164_0_v1.0_000008110.3	MYZPE13164_G006_v1.0_000070090.1	Mp1087439_TGAC_V1.1_scaffold_1069	scaffold_2	https://genomevolution.org/coge//GEvo.pl?;fid1=2252581180;ref2=0;dr2up=70000;dr2down=70000;rev2=1;fid2=2252762394;dr1up=70000;dr1down=70000;num_seqs=2;autogo=1
1.1	MYZPE13164_0_v1.0_000008110.1	MYZPE13164_G006_v1.0_000070090.1	Mp1087439_TGAC_V1.1_scaffold_1069	scaffold_2	https://genomevolution.org/coge//GEvo.pl?;fid1=2252581171;ref2=0;dr2up=70000;dr2down=70000;rev2=1;fid2=2252762394;dr1up=70000;dr1down=70000;num_seqs=2;autogo=1
1.1	MYZPE13164_0_v1.0_000008110.2	MYZPE13164_G006_v1.0_000070090.1	Mp1087439_TGAC_V1.1_scaffold_1069	scaffold_2	https://genomevolution.org/coge//GEvo.pl?;fid1=2252581175;ref2=0;dr2up=70000;dr2down=70000;rev2=1;fid2=2252762394;dr1up=70000;dr1down=70000;num_seqs=2;autogo=1
1.1	MYZPE13164_0_v1.0_000008120.1	MYZPE13164_G006_v1.0_000070080.1	Mp1087439_TGAC_V1.1_scaffold_1069	scaffold_2	https://genomevolution.org/coge//GEvo.pl?;fid1=2252581186;ref2=0;dr2up=90000;dr2down=90000;rev2=1;fid2=2252762356;dr1up=90000;dr1down=90000;num_seqs=2;autogo=1
1.1	MYZPE13164_0_v1.0_000008120.5	MYZPE13164_G006_v1.0_000070080.6	Mp1087439_TGAC_V1.1_scaffold_1069	scaffold_2	https://genomevolution.org/coge//GEvo.pl?;fid1=2252581208;ref2=0;dr2up=90000;dr2down=90000;rev2=1;fid2=2252762386;dr1up=90000;dr1down=90000;num_seqs=2;autogo=1
1.1	MYZPE13164_0_v1.0_000008120.4	MYZPE13164_G006_v1.0_000070080.7	Mp1087439_TGAC_V1.1_scaffold_1069	scaffold_2	https://genomevolution.org/coge//GEvo.pl?;fid1=2252581204;ref2=0;dr2up=80000;dr2down=80000;rev2=1;fid2=2252762389;dr1up=80000;dr1down=80000;num_seqs=2;autogo=1
1.1	MYZPE13164_0_v1.0_000008120.3	MYZPE13164_G006_v1.0_000070080.6	Mp1087439_TGAC_V1.1_scaffold_1069	scaffold_2	https://genomevolution.org/coge//GEvo.pl?;fid1=2252581198;ref2=0;dr2up=90000;dr2down=90000;rev2=1;fid2=2252762386;dr1up=90000;dr1down=90000;num_seqs=2;autogo=1
1.1	MYZPE13164_0_v1.0_000008120.2	MYZPE13164_G006_v1.0_000070080.6	Mp1087439_TGAC_V1.1_scaffold_1069	scaffold_2	https://genomevolution.org/coge//GEvo.pl?;fid1=2252581192;ref2=0;dr2up=90000;dr2down=90000;rev2=1;fid2=2252762386;dr1up=90000;dr1down=90000;num_seqs=2;autogo=1
1.1	MYZPE13164_0_v1.0_000008120.6	MYZPE13164_G006_v1.0_000070080.6	Mp1087439_TGAC_V1.1_scaffold_1069	scaffold_2	https://genomevolution.org/coge//GEvo.pl?;fid1=2252581211;ref2=0;dr2up=90000;dr2down=90000;rev2=1;fid2=2252762386;dr1up=90000;dr1down=90000;num_seqs=2;autogo=1
1.1	MYZPE13164_0_v1.0_000008130.5	MYZPE13164_G006_v1.0_000070070.1	Mp1087439_TGAC_V1.1_scaffold_1069	scaffold_2	https://genomevolution.org/coge//GEvo.pl?;fid1=2252581239;ref2=0;dr2up=110000;dr2down=110000;rev2=1;fid2=2252762325;dr1up=110000;dr1down=110000;num_seqs=2;autogo=1
1.1	MYZPE13164_0_v1.0_000008130.1	MYZPE13164_G006_v1.0_000070070.1	Mp1087439_TGAC_V1.1_scaffold_1069	scaffold_2	https://genomevolution.org/coge//GEvo.pl?;fid1=2252581218;ref2=0;dr2up=110000;dr2down=110000;rev2=1;fid2=2252762325;dr1up=110000;dr1down=110000;num_seqs=2;autogo=1
1.1	MYZPE13164_0_v1.0_000008130.3	MYZPE13164_G006_v1.0_000070070.1	Mp1087439_TGAC_V1.1_scaffold_1069	scaffold_2	https://genomevolution.org/coge//GEvo.pl?;fid1=2252581229;ref2=0;dr2up=110000;dr2down=110000;rev2=1;fid2=2252762325;dr1up=110000;dr1down=110000;num_seqs=2;autogo=1
1.1	MYZPE13164_0_v1.0_000008130.6	MYZPE13164_G006_v1.0_000070070.1	Mp1087439_TGAC_V1.1_scaffold_1069	scaffold_2	https://genomevolution.org/coge//GEvo.pl?;fid1=2252581245;ref2=0;dr2up=110000;dr2down=110000;rev2=1;fid2=2252762325;dr1up=110000;dr1down=110000;num_seqs=2;autogo=1
1.1	MYZPE13164_0_v1.0_000008130.2	MYZPE13164_G006_v1.0_000070070.1	Mp1087439_TGAC_V1.1_scaffold_1069	scaffold_2	https://genomevolution.org/coge//GEvo.pl?;fid1=2252581223;ref2=0;dr2up=110000;dr2down=110000;rev2=1;fid2=2252762325;dr1up=110000;dr1down=110000;num_seqs=2;autogo=1
1.1	MYZPE13164_0_v1.0_000008130.4	MYZPE13164_G006_v1.0_000070070.1	Mp1087439_TGAC_V1.1_scaffold_1069	scaffold_2	https://genomevolution.org/coge//GEvo.pl?;fid1=2252581234;ref2=0;dr2up=110000;dr2down=110000;rev2=1;fid2=2252762325;dr1up=110000;dr1down=110000;num_seqs=2;autogo=1
1.1	MYZPE13164_0_v1.0_000008210.1	MYZPE13164_G006_v1.0_000016620.1	Mp1087439_TGAC_V1.1_scaffold_107	scaffold_115	https://genomevolution.org/coge//GEvo.pl?;fid1=2252581287;ref2=0;dr2up=210000;dr2down=210000;fid2=2252729853;dr1up=210000;dr1down=210000;num_seqs=2;autogo=1
1.1	MYZPE13164_0_v1.0_000008210.2	MYZPE13164_G006_v1.0_000016620.1	Mp1087439_TGAC_V1.1_scaffold_107	scaffold_115	https://genomevolution.org/coge//GEvo.pl?;fid1=2252581291;ref2=0;dr2up=220000;dr2down=220000;fid2=2252729853;dr1up=220000;dr1down=220000;num_seqs=2;autogo=1
1.1	MYZPE13164_0_v1.0_000008220.2	MYZPE13164_G006_v1.0_000016630.1	Mp1087439_TGAC_V1.1_scaffold_107	scaffold_115	https://genomevolution.org/coge//GEvo.pl?;fid1=2252581299;ref2=0;dr2up=230000;dr2down=230000;fid2=2252729858;dr1up=230000;dr1down=230000;num_seqs=2;autogo=1
1.1	MYZPE13164_0_v1.0_000008220.1	MYZPE13164_G006_v1.0_000016630.1	Mp1087439_TGAC_V1.1_scaffold_107	scaffold_115	https://genomevolution.org/coge//GEvo.pl?;fid1=2252581294;ref2=0;dr2up=210000;dr2down=210000;fid2=2252729858;dr1up=210000;dr1down=210000;num_seqs=2;autogo=1
1.1	MYZPE13164_0_v1.0_000008230.1	MYZPE13164_G006_v1.0_000016640.1	Mp1087439_TGAC_V1.1_scaffold_107	scaffold_115	https://genomevolution.org/coge//GEvo.pl?;fid1=2252581304;ref2=0;dr2up=180000;dr2down=180000;fid2=2252729868;dr1up=180000;dr1down=180000;num_seqs=2;autogo=1
1.1	MYZPE13164_0_v1.0_000008250.1	MYZPE13164_G006_v1.0_000016660.1	Mp1087439_TGAC_V1.1_scaffold_107	scaffold_115	https://genomevolution.org/coge//GEvo.pl?;fid1=2252581325;ref2=0;dr2up=220000;dr2down=220000;fid2=2252729889;dr1up=220000;dr1down=220000;num_seqs=2;autogo=1
1.1	MYZPE13164_0_v1.0_000008240.3	MYZPE13164_G006_v1.0_000016650.1	Mp1087439_TGAC_V1.1_scaffold_107	scaffold_115	https://genomevolution.org/coge//GEvo.pl?;fid1=2252581319;ref2=0;dr2up=230000;dr2down=230000;fid2=2252729873;dr1up=230000;dr1down=230000;num_seqs=2;autogo=1
1.1	MYZPE13164_0_v1.0_000008240.1	MYZPE13164_G006_v1.0_000016650.1	Mp1087439_TGAC_V1.1_scaffold_107	scaffold_115	https://genomevolution.org/coge//GEvo.pl?;fid1=2252581309;ref2=0;dr2up=230000;dr2down=230000;fid2=2252729873;dr1up=230000;dr1down=230000;num_seqs=2;autogo=1
1.1	MYZPE13164_0_v1.0_000008240.2	MYZPE13164_G006_v1.0_000016650.2	Mp1087439_TGAC_V1.1_scaffold_107	scaffold_115	https://genomevolution.org/coge//GEvo.pl?;fid1=2252581314;ref2=0;dr2up=230000;dr2down=230000;fid2=2252729878;dr1up=230000;dr1down=230000;num_seqs=2;autogo=1
1.1	MYZPE13164_0_v1.0_000008260.1	MYZPE13164_G006_v1.0_000016670.1	Mp1087439_TGAC_V1.1_scaffold_107	scaffold_115	https://genomevolution.org/coge//GEvo.pl?;fid1=2252581330;ref2=0;dr2up=270000;dr2down=270000;fid2=2252729894;dr1up=270000;dr1down=270000;num_seqs=2;autogo=1
1.1	MYZPE13164_0_v1.0_000008270.1	MYZPE13164_G006_v1.0_000016680.1	Mp1087439_TGAC_V1.1_scaffold_107	scaffold_115	https://genomevolution.org/coge//GEvo.pl?;fid1=2252581338;ref2=0;dr2up=290000;dr2down=290000;fid2=2252729902;dr1up=290000;dr1down=290000;num_seqs=2;autogo=1
1.1	MYZPE13164_0_v1.0_000008280.1	MYZPE13164_G006_v1.0_000016690.1	Mp1087439_TGAC_V1.1_scaffold_107	scaffold_115	https://genomevolution.org/coge//GEvo.pl?;fid1=2252581343;ref2=0;dr2up=290000;dr2down=290000;fid2=2252729907;dr1up=290000;dr1down=290000;num_seqs=2;autogo=1
1.1	MYZPE13164_0_v1.0_000008280.2	MYZPE13164_G006_v1.0_000016690.1	Mp1087439_TGAC_V1.1_scaffold_107	scaffold_115	https://genomevolution.org/coge//GEvo.pl?;fid1=2252581350;ref2=0;dr2up=290000;dr2down=290000;fid2=2252729907;dr1up=290000;dr1down=290000;num_seqs=2;autogo=1
1.1	MYZPE13164_0_v1.0_000008290.1	MYZPE13164_G006_v1.0_000016700.1	Mp1087439_TGAC_V1.1_scaffold_107	scaffold_115	https://genomevolution.org/coge//GEvo.pl?;fid1=2252581357;ref2=0;dr2up=300000;dr2down=300000;fid2=2252729911;dr1up=300000;dr1down=300000;num_seqs=2;autogo=1
1.1	MYZPE13164_0_v1.0_000008290.2	MYZPE13164_G006_v1.0_000016700.2	Mp1087439_TGAC_V1.1_scaffold_107	scaffold_115	https://genomevolution.org/coge//GEvo.pl?;fid1=2252581362;ref2=0;dr2up=300000;dr2down=300000;fid2=2252729916;dr1up=300000;dr1down=300000;num_seqs=2;autogo=1
1.1	MYZPE13164_0_v1.0_000008300.1	MYZPE13164_G006_v1.0_000016710.1	Mp1087439_TGAC_V1.1_scaffold_107	scaffold_115	https://genomevolution.org/coge//GEvo.pl?;fid1=2252581368;ref2=0;dr2up=270000;dr2down=270000;fid2=2252729922;dr1up=270000;dr1down=270000;num_seqs=2;autogo=1
1.1	MYZPE13164_0_v1.0_000008300.2	MYZPE13164_G006_v1.0_000016710.1	Mp1087439_TGAC_V1.1_scaffold_107	scaffold_115	https://genomevolution.org/coge//GEvo.pl?;fid1=2252581374;ref2=0;dr2up=270000;dr2down=270000;fid2=2252729922;dr1up=270000;dr1down=270000;num_seqs=2;autogo=1
1.1	MYZPE13164_0_v1.0_000008300.3	MYZPE13164_G006_v1.0_000016710.1	Mp1087439_TGAC_V1.1_scaffold_107	scaffold_115	https://genomevolution.org/coge//GEvo.pl?;fid1=2252581381;ref2=0;dr2up=240000;dr2down=240000;fid2=2252729922;dr1up=240000;dr1down=240000;num_seqs=2;autogo=1
1.1	MYZPE13164_0_v1.0_000008310.3	MYZPE13164_G006_v1.0_000016730.1	Mp1087439_TGAC_V1.1_scaffold_107	scaffold_115	https://genomevolution.org/coge//GEvo.pl?;fid1=2252581396;ref2=0;dr2up=210000;dr2down=210000;fid2=2252729928;dr1up=210000;dr1down=210000;num_seqs=2;autogo=1
1.1	MYZPE13164_0_v1.0_000008310.1	MYZPE13164_G006_v1.0_000016730.1	Mp1087439_TGAC_V1.1_scaffold_107	scaffold_115	https://genomevolution.org/coge//GEvo.pl?;fid1=2252581386;ref2=0;dr2up=250000;dr2down=250000;fid2=2252729928;dr1up=250000;dr1down=250000;num_seqs=2;autogo=1
1.1	MYZPE13164_0_v1.0_000008310.2	MYZPE13164_G006_v1.0_000016730.1	Mp1087439_TGAC_V1.1_scaffold_107	scaffold_115	https://genomevolution.org/coge//GEvo.pl?;fid1=2252581391;ref2=0;dr2up=250000;dr2down=250000;fid2=2252729928;dr1up=250000;dr1down=250000;num_seqs=2;autogo=1
1.1	MYZPE13164_0_v1.0_000008320.1	MYZPE13164_G006_v1.0_000016740.3	Mp1087439_TGAC_V1.1_scaffold_107	scaffold_115	https://genomevolution.org/coge//GEvo.pl?;fid1=2252581402;ref2=0;dr2up=220000;dr2down=220000;fid2=2252729952;dr1up=220000;dr1down=220000;num_seqs=2;autogo=1
1.1	MYZPE13164_0_v1.0_000008330.1	MYZPE13164_G006_v1.0_000016750.1	Mp1087439_TGAC_V1.1_scaffold_107	scaffold_115	https://genomevolution.org/coge//GEvo.pl?;fid1=2252581405;ref2=0;dr2up=230000;dr2down=230000;fid2=2252729957;dr1up=230000;dr1down=230000;num_seqs=2;autogo=1
1.1	MYZPE13164_0_v1.0_000008340.1	MYZPE13164_G006_v1.0_000016760.1	Mp1087439_TGAC_V1.1_scaffold_107	scaffold_115	https://genomevolution.org/coge//GEvo.pl?;fid1=2252581408;ref2=0;dr2up=180000;dr2down=180000;fid2=2252729962;dr1up=180000;dr1down=180000;num_seqs=2;autogo=1
1.1	MYZPE13164_0_v1.0_000008350.1	MYZPE13164_G006_v1.0_000016770.1	Mp1087439_TGAC_V1.1_scaffold_107	scaffold_115	https://genomevolution.org/coge//GEvo.pl?;fid1=2252581413;ref2=0;dr2up=190000;dr2down=190000;fid2=2252729967;dr1up=190000;dr1down=190000;num_seqs=2;autogo=1
1.1	MYZPE13164_0_v1.0_000008360.1	MYZPE13164_G006_v1.0_000016780.1	Mp1087439_TGAC_V1.1_scaffold_107	scaffold_115	https://genomevolution.org/coge//GEvo.pl?;fid1=2252581419;ref2=0;dr2up=160000;dr2down=160000;fid2=2252729973;dr1up=160000;dr1down=160000;num_seqs=2;autogo=1
1.1	MYZPE13164_0_v1.0_000008370.2	MYZPE13164_G006_v1.0_000016790.2	Mp1087439_TGAC_V1.1_scaffold_107	scaffold_115	https://genomevolution.org/coge//GEvo.pl?;fid1=2252581428;ref2=0;dr2up=120000;dr2down=120000;fid2=2252729982;dr1up=120000;dr1down=120000;num_seqs=2;autogo=1
1.1	MYZPE13164_0_v1.0_000008370.1	MYZPE13164_G006_v1.0_000016790.1	Mp1087439_TGAC_V1.1_scaffold_107	scaffold_115	https://genomevolution.org/coge//GEvo.pl?;fid1=2252581424;ref2=0;dr2up=160000;dr2down=160000;fid2=2252729978;dr1up=160000;dr1down=160000;num_seqs=2;autogo=1
1.1	MYZPE13164_0_v1.0_000008370.3	MYZPE13164_G006_v1.0_000016790.3	Mp1087439_TGAC_V1.1_scaffold_107	scaffold_115	https://genomevolution.org/coge//GEvo.pl?;fid1=2252581432;ref2=0;dr2up=120000;dr2down=120000;fid2=2252729986;dr1up=120000;dr1down=120000;num_seqs=2;autogo=1
1.1	MYZPE13164_0_v1.0_000008380.1	MYZPE13164_G006_v1.0_000016800.1	Mp1087439_TGAC_V1.1_scaffold_107	scaffold_115	https://genomevolution.org/coge//GEvo.pl?;fid1=2252581437;ref2=0;dr2up=130000;dr2down=130000;fid2=2252729991;dr1up=130000;dr1down=130000;num_seqs=2;autogo=1
1.1	MYZPE13164_0_v1.0_000008390.1	MYZPE13164_G006_v1.0_000016810.1	Mp1087439_TGAC_V1.1_scaffold_107	scaffold_115	https://genomevolution.org/coge//GEvo.pl?;fid1=2252581440;ref2=0;dr2up=130000;dr2down=130000;fid2=2252729994;dr1up=130000;dr1down=130000;num_seqs=2;autogo=1
1.1	MYZPE13164_0_v1.0_000008400.1	MYZPE13164_G006_v1.0_000016820.1	Mp1087439_TGAC_V1.1_scaffold_107	scaffold_115	https://genomevolution.org/coge//GEvo.pl?;fid1=2252581445;ref2=0;dr2up=130000;dr2down=130000;fid2=2252729999;dr1up=130000;dr1down=130000;num_seqs=2;autogo=1
1.1	MYZPE13164_0_v1.0_000008400.2	MYZPE13164_G006_v1.0_000016820.1	Mp1087439_TGAC_V1.1_scaffold_107	scaffold_115	https://genomevolution.org/coge//GEvo.pl?;fid1=2252581449;ref2=0;dr2up=120000;dr2down=120000;fid2=2252729999;dr1up=120000;dr1down=120000;num_seqs=2;autogo=1
1.1	MYZPE13164_0_v1.0_000008190.2	MYZPE13164_G006_v1.0_000016600.1	Mp1087439_TGAC_V1.1_scaffold_107	scaffold_115	https://genomevolution.org/coge//GEvo.pl?;fid1=2252581271;ref2=0;dr2up=270000;dr2down=270000;fid2=2252729837;dr1up=270000;dr1down=270000;num_seqs=2;autogo=1
1.1	MYZPE13164_0_v1.0_000008190.1	MYZPE13164_G006_v1.0_000016600.1	Mp1087439_TGAC_V1.1_scaffold_107	scaffold_115	https://genomevolution.org/coge//GEvo.pl?;fid1=2252581265;ref2=0;dr2up=260000;dr2down=260000;fid2=2252729837;dr1up=260000;dr1down=260000;num_seqs=2;autogo=1
1.1	MYZPE13164_0_v1.0_000008180.1	MYZPE13164_G006_v1.0_000016590.1	Mp1087439_TGAC_V1.1_scaffold_107	scaffold_115	https://genomevolution.org/coge//GEvo.pl?;fid1=2252581255;ref2=0;dr2up=300000;dr2down=300000;fid2=2252729832;dr1up=300000;dr1down=300000;num_seqs=2;autogo=1
1.1	MYZPE13164_0_v1.0_000008180.2	MYZPE13164_G006_v1.0_000016590.1	Mp1087439_TGAC_V1.1_scaffold_107	scaffold_115	https://genomevolution.org/coge//GEvo.pl?;fid1=2252581259;ref2=0;dr2up=300000;dr2down=300000;fid2=2252729832;dr1up=300000;dr1down=300000;num_seqs=2;autogo=1
1.1	MYZPE13164_0_v1.0_000008200.1	MYZPE13164_G006_v1.0_000016610.1	Mp1087439_TGAC_V1.1_scaffold_107	scaffold_115	https://genomevolution.org/coge//GEvo.pl?;fid1=2252581278;ref2=0;dr2up=250000;dr2down=250000;fid2=2252729844;dr1up=250000;dr1down=250000;num_seqs=2;autogo=1
1.1	MYZPE13164_0_v1.0_000008200.2	MYZPE13164_G006_v1.0_000016610.2	Mp1087439_TGAC_V1.1_scaffold_107	scaffold_115	https://genomevolution.org/coge//GEvo.pl?;fid1=2252581282;ref2=0;dr2up=250000;dr2down=250000;fid2=2252729848;dr1up=250000;dr1down=250000;num_seqs=2;autogo=1
1.1	MYZPE13164_0_v1.0_000008610.1	MYZPE13164_G006_v1.0_000153510.1	Mp1087439_TGAC_V1.1_scaffold_1073	scaffold_578	https://genomevolution.org/coge//GEvo.pl?;fid1=2252581578;ref2=0;dr2up=20000;dr2down=20000;fid2=2252825611;dr1up=20000;dr1down=20000;num_seqs=2;autogo=1
1.1	MYZPE13164_0_v1.0_000008620.1	MYZPE13164_G006_v1.0_000153520.1	Mp1087439_TGAC_V1.1_scaffold_1073	scaffold_578	https://genomevolution.org/coge//GEvo.pl?;fid1=2252581588;ref2=0;dr2up=30000;dr2down=30000;fid2=2252825626;dr1up=30000;dr1down=30000;num_seqs=2;autogo=1
1.1	MYZPE13164_0_v1.0_000008590.1	MYZPE13164_G006_v1.0_000153480.1	Mp1087439_TGAC_V1.1_scaffold_1073	scaffold_578	https://genomevolution.org/coge//GEvo.pl?;fid1=2252581545;ref2=0;dr2up=30000;dr2down=30000;fid2=2252825582;dr1up=30000;dr1down=30000;num_seqs=2;autogo=1
1.1	MYZPE13164_0_v1.0_000008600.2	MYZPE13164_G006_v1.0_000153500.4	Mp1087439_TGAC_V1.1_scaffold_1073	scaffold_578	https://genomevolution.org/coge//GEvo.pl?;fid1=2252581555;ref2=0;dr2up=20000;dr2down=20000;fid2=2252825606;dr1up=20000;dr1down=20000;num_seqs=2;autogo=1
1.1	MYZPE13164_0_v1.0_000008660.1	MYZPE13164_G006_v1.0_000166860.1	Mp1087439_TGAC_V1.1_scaffold_1074	scaffold_673	https://genomevolution.org/coge//GEvo.pl?;fid1=2252581604;ref2=0;dr2up=90000;dr2down=90000;fid2=2252835610;dr1up=90000;dr1down=90000;num_seqs=2;autogo=1
1.1	MYZPE13164_0_v1.0_000008650.1	MYZPE13164_G006_v1.0_000166850.3	Mp1087439_TGAC_V1.1_scaffold_1074	scaffold_673	https://genomevolution.org/coge//GEvo.pl?;fid1=2252581598;ref2=0;dr2up=100000;dr2down=100000;fid2=2252835604;dr1up=100000;dr1down=100000;num_seqs=2;autogo=1
1.1	MYZPE13164_0_v1.0_000008670.1	MYZPE13164_G006_v1.0_000166870.1	Mp1087439_TGAC_V1.1_scaffold_1074	scaffold_673	https://genomevolution.org/coge//GEvo.pl?;fid1=2252581607;ref2=0;dr2up=70000;dr2down=70000;fid2=2252835613;dr1up=70000;dr1down=70000;num_seqs=2;autogo=1
1.1	MYZPE13164_0_v1.0_000008680.1	MYZPE13164_G006_v1.0_000166880.1	Mp1087439_TGAC_V1.1_scaffold_1074	scaffold_673	https://genomevolution.org/coge//GEvo.pl?;fid1=2252581610;ref2=0;dr2up=100000;dr2down=100000;fid2=2252835629;dr1up=100000;dr1down=100000;num_seqs=2;autogo=1
1.1	MYZPE13164_0_v1.0_000008800.1	MYZPE13164_G006_v1.0_000008670.1	Mp1087439_TGAC_V1.1_scaffold_1075	scaffold_106	https://genomevolution.org/coge//GEvo.pl?;fid1=2252581691;ref2=0;dr2up=140000;dr2down=140000;rev2=1;fid2=2252725271;dr1up=140000;dr1down=140000;num_seqs=2;autogo=1
1.1	MYZPE13164_0_v1.0_000008740.1	MYZPE13164_G006_v1.0_000008730.1	Mp1087439_TGAC_V1.1_scaffold_1075	scaffold_106	https://genomevolution.org/coge//GEvo.pl?;fid1=2252581626;ref2=0;dr2up=150000;dr2down=150000;rev2=1;fid2=2252725316;dr1up=150000;dr1down=150000;num_seqs=2;autogo=1
1.1	MYZPE13164_0_v1.0_000008740.2	MYZPE13164_G006_v1.0_000008730.2	Mp1087439_TGAC_V1.1_scaffold_1075	scaffold_106	https://genomevolution.org/coge//GEvo.pl?;fid1=2252581630;ref2=0;dr2up=150000;dr2down=150000;rev2=1;fid2=2252725320;dr1up=150000;dr1down=150000;num_seqs=2;autogo=1
1.1	MYZPE13164_0_v1.0_000008810.1	MYZPE13164_G006_v1.0_000008660.1	Mp1087439_TGAC_V1.1_scaffold_1075	scaffold_106	https://genomevolution.org/coge//GEvo.pl?;fid1=2252581697;ref2=0;dr2up=170000;dr2down=170000;rev2=1;fid2=2252725260;dr1up=170000;dr1down=170000;num_seqs=2;autogo=1
1.1	MYZPE13164_0_v1.0_000008820.1	MYZPE13164_G006_v1.0_000008640.2	Mp1087439_TGAC_V1.1_scaffold_1075	scaffold_106	https://genomevolution.org/coge//GEvo.pl?;fid1=2252581703;ref2=0;dr2up=180000;dr2down=180000;rev2=1;fid2=2252725240;dr1up=180000;dr1down=180000;num_seqs=2;autogo=1
1.1	MYZPE13164_0_v1.0_000008820.2	MYZPE13164_G006_v1.0_000008640.2	Mp1087439_TGAC_V1.1_scaffold_1075	scaffold_106	https://genomevolution.org/coge//GEvo.pl?;fid1=2252581707;ref2=0;dr2up=180000;dr2down=180000;rev2=1;fid2=2252725240;dr1up=180000;dr1down=180000;num_seqs=2;autogo=1
1.1	MYZPE13164_0_v1.0_000008830.3	MYZPE13164_G006_v1.0_000008650.1	Mp1087439_TGAC_V1.1_scaffold_1075	scaffold_106	https://genomevolution.org/coge//GEvo.pl?;fid1=2252581721;ref2=0;dr2up=180000;dr2down=180000;rev2=1;fid2=2252725250;dr1up=180000;dr1down=180000;num_seqs=2;autogo=1
1.1	MYZPE13164_0_v1.0_000008830.2	MYZPE13164_G006_v1.0_000008650.1	Mp1087439_TGAC_V1.1_scaffold_1075	scaffold_106	https://genomevolution.org/coge//GEvo.pl?;fid1=2252581717;ref2=0;dr2up=180000;dr2down=180000;rev2=1;fid2=2252725250;dr1up=180000;dr1down=180000;num_seqs=2;autogo=1
1.1	MYZPE13164_0_v1.0_000008830.1	MYZPE13164_G006_v1.0_000008650.1	Mp1087439_TGAC_V1.1_scaffold_1075	scaffold_106	https://genomevolution.org/coge//GEvo.pl?;fid1=2252581712;ref2=0;dr2up=180000;dr2down=180000;rev2=1;fid2=2252725250;dr1up=180000;dr1down=180000;num_seqs=2;autogo=1
1.1	MYZPE13164_0_v1.0_000008750.1	MYZPE13164_G006_v1.0_000008720.1	Mp1087439_TGAC_V1.1_scaffold_1075	scaffold_106	https://genomevolution.org/coge//GEvo.pl?;fid1=2252581635;ref2=0;dr2up=130000;dr2down=130000;rev2=1;fid2=2252725306;dr1up=130000;dr1down=130000;num_seqs=2;autogo=1
1.1	MYZPE13164_0_v1.0_000008750.2	MYZPE13164_G006_v1.0_000008720.1	Mp1087439_TGAC_V1.1_scaffold_1075	scaffold_106	https://genomevolution.org/coge//GEvo.pl?;fid1=2252581640;ref2=0;dr2up=130000;dr2down=130000;rev2=1;fid2=2252725306;dr1up=130000;dr1down=130000;num_seqs=2;autogo=1
1.1	MYZPE13164_0_v1.0_000008760.5	MYZPE13164_G006_v1.0_000008710.1	Mp1087439_TGAC_V1.1_scaffold_1075	scaffold_106	https://genomevolution.org/coge//GEvo.pl?;fid1=2252581664;ref2=0;dr2up=120000;dr2down=120000;rev2=1;fid2=2252725298;dr1up=120000;dr1down=120000;num_seqs=2;autogo=1
1.1	MYZPE13164_0_v1.0_000008760.2	MYZPE13164_G006_v1.0_000008710.1	Mp1087439_TGAC_V1.1_scaffold_1075	scaffold_106	https://genomevolution.org/coge//GEvo.pl?;fid1=2252581650;ref2=0;dr2up=120000;dr2down=120000;rev2=1;fid2=2252725298;dr1up=120000;dr1down=120000;num_seqs=2;autogo=1
1.1	MYZPE13164_0_v1.0_000008760.1	MYZPE13164_G006_v1.0_000008710.1	Mp1087439_TGAC_V1.1_scaffold_1075	scaffold_106	https://genomevolution.org/coge//GEvo.pl?;fid1=2252581645;ref2=0;dr2up=120000;dr2down=120000;rev2=1;fid2=2252725298;dr1up=120000;dr1down=120000;num_seqs=2;autogo=1
1.1	MYZPE13164_0_v1.0_000008760.3	MYZPE13164_G006_v1.0_000008710.1	Mp1087439_TGAC_V1.1_scaffold_1075	scaffold_106	https://genomevolution.org/coge//GEvo.pl?;fid1=2252581655;ref2=0;dr2up=120000;dr2down=120000;rev2=1;fid2=2252725298;dr1up=120000;dr1down=120000;num_seqs=2;autogo=1
1.1	MYZPE13164_0_v1.0_000008760.4	MYZPE13164_G006_v1.0_000008710.1	Mp1087439_TGAC_V1.1_scaffold_1075	scaffold_106	https://genomevolution.org/coge//GEvo.pl?;fid1=2252581659;ref2=0;dr2up=120000;dr2down=120000;rev2=1;fid2=2252725298;dr1up=120000;dr1down=120000;num_seqs=2;autogo=1
1.1	MYZPE13164_0_v1.0_000008770.1	MYZPE13164_G006_v1.0_000008700.1	Mp1087439_TGAC_V1.1_scaffold_1075	scaffold_106	https://genomevolution.org/coge//GEvo.pl?;fid1=2252581670;ref2=0;dr2up=120000;dr2down=120000;rev2=1;fid2=2252725293;dr1up=120000;dr1down=120000;num_seqs=2;autogo=1
1.1	MYZPE13164_0_v1.0_000008780.2	MYZPE13164_G006_v1.0_000008690.1	Mp1087439_TGAC_V1.1_scaffold_1075	scaffold_106	https://genomevolution.org/coge//GEvo.pl?;fid1=2252581680;ref2=0;dr2up=100000;dr2down=100000;rev2=1;fid2=2252725283;dr1up=100000;dr1down=100000;num_seqs=2;autogo=1
1.1	MYZPE13164_0_v1.0_000008780.1	MYZPE13164_G006_v1.0_000008690.1	Mp1087439_TGAC_V1.1_scaffold_1075	scaffold_106	https://genomevolution.org/coge//GEvo.pl?;fid1=2252581675;ref2=0;dr2up=100000;dr2down=100000;rev2=1;fid2=2252725283;dr1up=100000;dr1down=100000;num_seqs=2;autogo=1
1.1	MYZPE13164_0_v1.0_000008790.1	MYZPE13164_G006_v1.0_000008680.1	Mp1087439_TGAC_V1.1_scaffold_1075	scaffold_106	https://genomevolution.org/coge//GEvo.pl?;fid1=2252581685;ref2=0;dr2up=100000;dr2down=100000;rev2=1;fid2=2252725277;dr1up=100000;dr1down=100000;num_seqs=2;autogo=1
1.1	MYZPE13164_0_v1.0_000009070.1	MYZPE13164_G006_v1.0_000030920.3	Mp1087439_TGAC_V1.1_scaffold_1079	scaffold_131	https://genomevolution.org/coge//GEvo.pl?;fid1=2252581854;ref2=0;dr2up=20000;dr2down=20000;rev2=1;fid2=2252738527;dr1up=20000;dr1down=20000;num_seqs=2;autogo=1
1.1	MYZPE13164_0_v1.0_000009070.4	MYZPE13164_G006_v1.0_000030920.2	Mp1087439_TGAC_V1.1_scaffold_1079	scaffold_131	https://genomevolution.org/coge//GEvo.pl?;fid1=2252581870;ref2=0;dr2up=20000;dr2down=20000;rev2=1;fid2=2252738522;dr1up=20000;dr1down=20000;num_seqs=2;autogo=1
1.1	MYZPE13164_0_v1.0_000009070.3	MYZPE13164_G006_v1.0_000030920.1	Mp1087439_TGAC_V1.1_scaffold_1079	scaffold_131	https://genomevolution.org/coge//GEvo.pl?;fid1=2252581865;ref2=0;dr2up=20000;dr2down=20000;rev2=1;fid2=2252738517;dr1up=20000;dr1down=20000;num_seqs=2;autogo=1
1.1	MYZPE13164_0_v1.0_000009070.2	MYZPE13164_G006_v1.0_000030920.3	Mp1087439_TGAC_V1.1_scaffold_1079	scaffold_131	https://genomevolution.org/coge//GEvo.pl?;fid1=2252581860;ref2=0;dr2up=20000;dr2down=20000;rev2=1;fid2=2252738527;dr1up=20000;dr1down=20000;num_seqs=2;autogo=1
1.1	MYZPE13164_0_v1.0_000009080.2	MYZPE13164_G006_v1.0_000030910.1	Mp1087439_TGAC_V1.1_scaffold_1079	scaffold_131	https://genomevolution.org/coge//GEvo.pl?;fid1=2252581881;ref2=0;dr2up=30000;dr2down=30000;rev2=1;fid2=2252738507;dr1up=30000;dr1down=30000;num_seqs=2;autogo=1
1.1	MYZPE13164_0_v1.0_000009080.1	MYZPE13164_G006_v1.0_000030910.1	Mp1087439_TGAC_V1.1_scaffold_1079	scaffold_131	https://genomevolution.org/coge//GEvo.pl?;fid1=2252581876;ref2=0;dr2up=30000;dr2down=30000;rev2=1;fid2=2252738507;dr1up=30000;dr1down=30000;num_seqs=2;autogo=1
1.1	MYZPE13164_0_v1.0_000009090.3	MYZPE13164_G006_v1.0_000030900.2	Mp1087439_TGAC_V1.1_scaffold_1079	scaffold_131	https://genomevolution.org/coge//GEvo.pl?;fid1=2252581896;ref2=0;dr2up=30000;dr2down=30000;rev2=1;fid2=2252738492;dr1up=30000;dr1down=30000;num_seqs=2;autogo=1
1.1	MYZPE13164_0_v1.0_000009090.1	MYZPE13164_G006_v1.0_000030900.1	Mp1087439_TGAC_V1.1_scaffold_1079	scaffold_131	https://genomevolution.org/coge//GEvo.pl?;fid1=2252581886;ref2=0;dr2up=30000;dr2down=30000;rev2=1;fid2=2252738488;dr1up=30000;dr1down=30000;num_seqs=2;autogo=1
1.1	MYZPE13164_0_v1.0_000009090.2	MYZPE13164_G006_v1.0_000030900.2	Mp1087439_TGAC_V1.1_scaffold_1079	scaffold_131	https://genomevolution.org/coge//GEvo.pl?;fid1=2252581891;ref2=0;dr2up=30000;dr2down=30000;rev2=1;fid2=2252738492;dr1up=30000;dr1down=30000;num_seqs=2;autogo=1
1.1	MYZPE13164_0_v1.0_000009100.1	MYZPE13164_G006_v1.0_000030890.2	Mp1087439_TGAC_V1.1_scaffold_1079	scaffold_131	https://genomevolution.org/coge//GEvo.pl?;fid1=2252581901;ref2=0;dr2up=30000;dr2down=30000;rev2=1;fid2=2252738483;dr1up=30000;dr1down=30000;num_seqs=2;autogo=1
1.1	MYZPE13164_0_v1.0_000009100.2	MYZPE13164_G006_v1.0_000030890.1	Mp1087439_TGAC_V1.1_scaffold_1079	scaffold_131	https://genomevolution.org/coge//GEvo.pl?;fid1=2252581905;ref2=0;dr2up=30000;dr2down=30000;rev2=1;fid2=2252738478;dr1up=30000;dr1down=30000;num_seqs=2;autogo=1
1.1	MYZPE13164_0_v1.0_000009050.2	MYZPE13164_G006_v1.0_000030950.1	Mp1087439_TGAC_V1.1_scaffold_1079	scaffold_131	https://genomevolution.org/coge//GEvo.pl?;fid1=2252581838;ref2=0;dr2up=30000;dr2down=30000;rev2=1;fid2=2252738557;dr1up=30000;dr1down=30000;num_seqs=2;autogo=1
1.1	MYZPE13164_0_v1.0_000009050.1	MYZPE13164_G006_v1.0_000030950.1	Mp1087439_TGAC_V1.1_scaffold_1079	scaffold_131	https://genomevolution.org/coge//GEvo.pl?;fid1=2252581834;ref2=0;dr2up=30000;dr2down=30000;rev2=1;fid2=2252738557;dr1up=30000;dr1down=30000;num_seqs=2;autogo=1
1.1	MYZPE13164_0_v1.0_000009060.2	MYZPE13164_G006_v1.0_000030940.2	Mp1087439_TGAC_V1.1_scaffold_1079	scaffold_131	https://genomevolution.org/coge//GEvo.pl?;fid1=2252581849;ref2=0;dr2up=30000;dr2down=30000;rev2=1;fid2=2252738545;dr1up=30000;dr1down=30000;num_seqs=2;autogo=1
1.1	MYZPE13164_0_v1.0_000009060.1	MYZPE13164_G006_v1.0_000030940.2	Mp1087439_TGAC_V1.1_scaffold_1079	scaffold_131	https://genomevolution.org/coge//GEvo.pl?;fid1=2252581844;ref2=0;dr2up=30000;dr2down=30000;rev2=1;fid2=2252738545;dr1up=30000;dr1down=30000;num_seqs=2;autogo=1
1.1	MYZPE13164_0_v1.0_000009140.1	MYZPE13164_G006_v1.0_000150530.1	Mp1087439_TGAC_V1.1_scaffold_108	scaffold_553	https://genomevolution.org/coge//GEvo.pl?;fid1=2252581923;ref2=0;dr2up=50000;dr2down=50000;rev2=1;fid2=2252823139;dr1up=50000;dr1down=50000;num_seqs=2;autogo=1
1.1	MYZPE13164_0_v1.0_000009150.1	MYZPE13164_G006_v1.0_000150520.1	Mp1087439_TGAC_V1.1_scaffold_108	scaffold_553	https://genomevolution.org/coge//GEvo.pl?;fid1=2252581928;ref2=0;dr2up=40000;dr2down=40000;rev2=1;fid2=2252823134;dr1up=40000;dr1down=40000;num_seqs=2;autogo=1
1.1	MYZPE13164_0_v1.0_000009160.1	MYZPE13164_G006_v1.0_000150510.1	Mp1087439_TGAC_V1.1_scaffold_108	scaffold_553	https://genomevolution.org/coge//GEvo.pl?;fid1=2252581933;ref2=0;dr2up=30000;dr2down=30000;rev2=1;fid2=2252823129;dr1up=30000;dr1down=30000;num_seqs=2;autogo=1
1.1	MYZPE13164_0_v1.0_000009170.1	MYZPE13164_G006_v1.0_000150500.1	Mp1087439_TGAC_V1.1_scaffold_108	scaffold_553	https://genomevolution.org/coge//GEvo.pl?;fid1=2252581938;ref2=0;dr2up=50000;dr2down=50000;rev2=1;fid2=2252823119;dr1up=50000;dr1down=50000;num_seqs=2;autogo=1
1.1	MYZPE13164_0_v1.0_000009450.1	MYZPE13164_G006_v1.0_000001860.1	Mp1087439_TGAC_V1.1_scaffold_1087	scaffold_10	https://genomevolution.org/coge//GEvo.pl?;fid1=2252582069;ref2=0;dr2up=50000;dr2down=50000;rev2=1;fid2=2252720924;dr1up=50000;dr1down=50000;num_seqs=2;autogo=1
1.1	MYZPE13164_0_v1.0_000009480.1	MYZPE13164_G006_v1.0_000001830.2	Mp1087439_TGAC_V1.1_scaffold_1087	scaffold_10	https://genomevolution.org/coge//GEvo.pl?;fid1=2252582095;ref2=0;dr2up=50000;dr2down=50000;rev2=1;fid2=2252720875;dr1up=50000;dr1down=50000;num_seqs=2;autogo=1
1.1	MYZPE13164_0_v1.0_000009460.2	MYZPE13164_G006_v1.0_000001850.1	Mp1087439_TGAC_V1.1_scaffold_1087	scaffold_10	https://genomevolution.org/coge//GEvo.pl?;fid1=2252582077;ref2=0;dr2up=50000;dr2down=50000;rev2=1;fid2=2252720914;dr1up=50000;dr1down=50000;num_seqs=2;autogo=1
1.1	MYZPE13164_0_v1.0_000009470.1	MYZPE13164_G006_v1.0_000001840.1	Mp1087439_TGAC_V1.1_scaffold_1087	scaffold_10	https://genomevolution.org/coge//GEvo.pl?;fid1=2252582082;ref2=0;dr2up=40000;dr2down=40000;rev2=1;fid2=2252720906;dr1up=40000;dr1down=40000;num_seqs=2;autogo=1
1.1	MYZPE13164_0_v1.0_000009610.1	MYZPE13164_G006_v1.0_000188860.1	Mp1087439_TGAC_V1.1_scaffold_109	scaffold_85	https://genomevolution.org/coge//GEvo.pl?;fid1=2252582178;ref2=0;dr2up=210000;dr2down=210000;fid2=2252852220;dr1up=210000;dr1down=210000;num_seqs=2;autogo=1
1.1	MYZPE13164_0_v1.0_000009620.1	MYZPE13164_G006_v1.0_000188870.1	Mp1087439_TGAC_V1.1_scaffold_109	scaffold_85	https://genomevolution.org/coge//GEvo.pl?;fid1=2252582184;ref2=0;dr2up=200000;dr2down=200000;fid2=2252852226;dr1up=200000;dr1down=200000;num_seqs=2;autogo=1
1.1	MYZPE13164_0_v1.0_000009620.2	MYZPE13164_G006_v1.0_000188870.2	Mp1087439_TGAC_V1.1_scaffold_109	scaffold_85	https://genomevolution.org/coge//GEvo.pl?;fid1=2252582188;ref2=0;dr2up=200000;dr2down=200000;fid2=2252852230;dr1up=200000;dr1down=200000;num_seqs=2;autogo=1
1.1	MYZPE13164_0_v1.0_000009630.1	MYZPE13164_G006_v1.0_000188880.1	Mp1087439_TGAC_V1.1_scaffold_109	scaffold_85	https://genomevolution.org/coge//GEvo.pl?;fid1=2252582193;ref2=0;dr2up=210000;dr2down=210000;fid2=2252852235;dr1up=210000;dr1down=210000;num_seqs=2;autogo=1
1.1	MYZPE13164_0_v1.0_000009640.1	MYZPE13164_G006_v1.0_000188890.1	Mp1087439_TGAC_V1.1_scaffold_109	scaffold_85	https://genomevolution.org/coge//GEvo.pl?;fid1=2252582198;ref2=0;dr2up=200000;dr2down=200000;fid2=2252852244;dr1up=200000;dr1down=200000;num_seqs=2;autogo=1
1.1	MYZPE13164_0_v1.0_000009650.1	MYZPE13164_G006_v1.0_000188900.1	Mp1087439_TGAC_V1.1_scaffold_109	scaffold_85	https://genomevolution.org/coge//GEvo.pl?;fid1=2252582204;ref2=0;dr2up=200000;dr2down=200000;fid2=2252852250;dr1up=200000;dr1down=200000;num_seqs=2;autogo=1
1.1	MYZPE13164_0_v1.0_000009660.1	MYZPE13164_G006_v1.0_000188910.1	Mp1087439_TGAC_V1.1_scaffold_109	scaffold_85	https://genomevolution.org/coge//GEvo.pl?;fid1=2252582210;ref2=0;dr2up=170000;dr2down=170000;fid2=2252852266;dr1up=170000;dr1down=170000;num_seqs=2;autogo=1
1.1	MYZPE13164_0_v1.0_000009670.1	MYZPE13164_G006_v1.0_000188920.1	Mp1087439_TGAC_V1.1_scaffold_109	scaffold_85	https://genomevolution.org/coge//GEvo.pl?;fid1=2252582215;ref2=0;dr2up=200000;dr2down=200000;fid2=2252852271;dr1up=200000;dr1down=200000;num_seqs=2;autogo=1
1.1	MYZPE13164_0_v1.0_000009670.2	MYZPE13164_G006_v1.0_000188920.2	Mp1087439_TGAC_V1.1_scaffold_109	scaffold_85	https://genomevolution.org/coge//GEvo.pl?;fid1=2252582219;ref2=0;dr2up=200000;dr2down=200000;fid2=2252852275;dr1up=200000;dr1down=200000;num_seqs=2;autogo=1
1.1	MYZPE13164_0_v1.0_000009670.4	MYZPE13164_G006_v1.0_000188920.4	Mp1087439_TGAC_V1.1_scaffold_109	scaffold_85	https://genomevolution.org/coge//GEvo.pl?;fid1=2252582227;ref2=0;dr2up=200000;dr2down=200000;fid2=2252852283;dr1up=200000;dr1down=200000;num_seqs=2;autogo=1
1.1	MYZPE13164_0_v1.0_000009670.5	MYZPE13164_G006_v1.0_000188920.5	Mp1087439_TGAC_V1.1_scaffold_109	scaffold_85	https://genomevolution.org/coge//GEvo.pl?;fid1=2252582231;ref2=0;dr2up=200000;dr2down=200000;fid2=2252852287;dr1up=200000;dr1down=200000;num_seqs=2;autogo=1
1.1	MYZPE13164_0_v1.0_000009670.3	MYZPE13164_G006_v1.0_000188920.3	Mp1087439_TGAC_V1.1_scaffold_109	scaffold_85	https://genomevolution.org/coge//GEvo.pl?;fid1=2252582223;ref2=0;dr2up=200000;dr2down=200000;fid2=2252852279;dr1up=200000;dr1down=200000;num_seqs=2;autogo=1
1.1	MYZPE13164_0_v1.0_000009690.1	MYZPE13164_G006_v1.0_000188940.1	Mp1087439_TGAC_V1.1_scaffold_109	scaffold_85	https://genomevolution.org/coge//GEvo.pl?;fid1=2252582246;ref2=0;dr2up=280000;dr2down=280000;fid2=2252852302;dr1up=280000;dr1down=280000;num_seqs=2;autogo=1
1.1	MYZPE13164_0_v1.0_000009680.1	MYZPE13164_G006_v1.0_000188930.1	Mp1087439_TGAC_V1.1_scaffold_109	scaffold_85	https://genomevolution.org/coge//GEvo.pl?;fid1=2252582236;ref2=0;dr2up=290000;dr2down=290000;fid2=2252852292;dr1up=290000;dr1down=290000;num_seqs=2;autogo=1
1.1	MYZPE13164_0_v1.0_000009680.2	MYZPE13164_G006_v1.0_000188930.1	Mp1087439_TGAC_V1.1_scaffold_109	scaffold_85	https://genomevolution.org/coge//GEvo.pl?;fid1=2252582241;ref2=0;dr2up=290000;dr2down=290000;fid2=2252852292;dr1up=290000;dr1down=290000;num_seqs=2;autogo=1
1.1	MYZPE13164_0_v1.0_000009700.1	MYZPE13164_G006_v1.0_000188950.1	Mp1087439_TGAC_V1.1_scaffold_109	scaffold_85	https://genomevolution.org/coge//GEvo.pl?;fid1=2252582251;ref2=0;dr2up=290000;dr2down=290000;fid2=2252852311;dr1up=290000;dr1down=290000;num_seqs=2;autogo=1
1.1	MYZPE13164_0_v1.0_000009700.2	MYZPE13164_G006_v1.0_000188950.1	Mp1087439_TGAC_V1.1_scaffold_109	scaffold_85	https://genomevolution.org/coge//GEvo.pl?;fid1=2252582257;ref2=0;dr2up=290000;dr2down=290000;fid2=2252852311;dr1up=290000;dr1down=290000;num_seqs=2;autogo=1
1.1	MYZPE13164_0_v1.0_000009700.4	MYZPE13164_G006_v1.0_000188950.1	Mp1087439_TGAC_V1.1_scaffold_109	scaffold_85	https://genomevolution.org/coge//GEvo.pl?;fid1=2252582266;ref2=0;dr2up=200000;dr2down=200000;fid2=2252852311;dr1up=200000;dr1down=200000;num_seqs=2;autogo=1
1.1	MYZPE13164_0_v1.0_000009700.3	MYZPE13164_G006_v1.0_000188950.1	Mp1087439_TGAC_V1.1_scaffold_109	scaffold_85	https://genomevolution.org/coge//GEvo.pl?;fid1=2252582262;ref2=0;dr2up=200000;dr2down=200000;fid2=2252852311;dr1up=200000;dr1down=200000;num_seqs=2;autogo=1
1.1	MYZPE13164_0_v1.0_000009590.3	MYZPE13164_G006_v1.0_000188850.1	Mp1087439_TGAC_V1.1_scaffold_109	scaffold_85	https://genomevolution.org/coge//GEvo.pl?;fid1=2252582167;ref2=0;dr2up=290000;dr2down=290000;fid2=2252852205;dr1up=290000;dr1down=290000;num_seqs=2;autogo=1
1.1	MYZPE13164_0_v1.0_000009590.4	MYZPE13164_G006_v1.0_000188850.1	Mp1087439_TGAC_V1.1_scaffold_109	scaffold_85	https://genomevolution.org/coge//GEvo.pl?;fid1=2252582173;ref2=0;dr2up=300000;dr2down=300000;fid2=2252852205;dr1up=300000;dr1down=300000;num_seqs=2;autogo=1
1.1	MYZPE13164_0_v1.0_000009590.2	MYZPE13164_G006_v1.0_000188850.1	Mp1087439_TGAC_V1.1_scaffold_109	scaffold_85	https://genomevolution.org/coge//GEvo.pl?;fid1=2252582161;ref2=0;dr2up=290000;dr2down=290000;fid2=2252852205;dr1up=290000;dr1down=290000;num_seqs=2;autogo=1
1.1	MYZPE13164_0_v1.0_000009590.1	MYZPE13164_G006_v1.0_000188850.1	Mp1087439_TGAC_V1.1_scaffold_109	scaffold_85	https://genomevolution.org/coge//GEvo.pl?;fid1=2252582156;ref2=0;dr2up=290000;dr2down=290000;fid2=2252852205;dr1up=290000;dr1down=290000;num_seqs=2;autogo=1
1.1	MYZPE13164_0_v1.0_000009720.1	MYZPE13164_G006_v1.0_000188970.1	Mp1087439_TGAC_V1.1_scaffold_109	scaffold_85	https://genomevolution.org/coge//GEvo.pl?;fid1=2252582272;ref2=0;dr2up=210000;dr2down=210000;fid2=2252852332;dr1up=210000;dr1down=210000;num_seqs=2;autogo=1
1.1	MYZPE13164_0_v1.0_000009730.1	MYZPE13164_G006_v1.0_000188980.1	Mp1087439_TGAC_V1.1_scaffold_109	scaffold_85	https://genomevolution.org/coge//GEvo.pl?;fid1=2252582277;ref2=0;dr2up=210000;dr2down=210000;fid2=2252852337;dr1up=210000;dr1down=210000;num_seqs=2;autogo=1
1.1	MYZPE13164_0_v1.0_000009730.2	MYZPE13164_G006_v1.0_000188980.1	Mp1087439_TGAC_V1.1_scaffold_109	scaffold_85	https://genomevolution.org/coge//GEvo.pl?;fid1=2252582281;ref2=0;dr2up=200000;dr2down=200000;fid2=2252852337;dr1up=200000;dr1down=200000;num_seqs=2;autogo=1
1.1	MYZPE13164_0_v1.0_000009740.3	MYZPE13164_G006_v1.0_000188990.2	Mp1087439_TGAC_V1.1_scaffold_109	scaffold_85	https://genomevolution.org/coge//GEvo.pl?;fid1=2252582296;ref2=0;dr2up=200000;dr2down=200000;fid2=2252852351;dr1up=200000;dr1down=200000;num_seqs=2;autogo=1
1.1	MYZPE13164_0_v1.0_000009740.5	MYZPE13164_G006_v1.0_000188990.1	Mp1087439_TGAC_V1.1_scaffold_109	scaffold_85	https://genomevolution.org/coge//GEvo.pl?;fid1=2252582307;ref2=0;dr2up=170000;dr2down=170000;fid2=2252852346;dr1up=170000;dr1down=170000;num_seqs=2;autogo=1
1.1	MYZPE13164_0_v1.0_000009740.1	MYZPE13164_G006_v1.0_000188990.1	Mp1087439_TGAC_V1.1_scaffold_109	scaffold_85	https://genomevolution.org/coge//GEvo.pl?;fid1=2252582286;ref2=0;dr2up=210000;dr2down=210000;fid2=2252852346;dr1up=210000;dr1down=210000;num_seqs=2;autogo=1
1.1	MYZPE13164_0_v1.0_000009740.4	MYZPE13164_G006_v1.0_000188990.2	Mp1087439_TGAC_V1.1_scaffold_109	scaffold_85	https://genomevolution.org/coge//GEvo.pl?;fid1=2252582302;ref2=0;dr2up=200000;dr2down=200000;fid2=2252852351;dr1up=200000;dr1down=200000;num_seqs=2;autogo=1
1.1	MYZPE13164_0_v1.0_000009740.2	MYZPE13164_G006_v1.0_000188990.2	Mp1087439_TGAC_V1.1_scaffold_109	scaffold_85	https://genomevolution.org/coge//GEvo.pl?;fid1=2252582291;ref2=0;dr2up=210000;dr2down=210000;fid2=2252852351;dr1up=210000;dr1down=210000;num_seqs=2;autogo=1
1.1	MYZPE13164_0_v1.0_000009750.1	MYZPE13164_G006_v1.0_000189000.2	Mp1087439_TGAC_V1.1_scaffold_109	scaffold_85	https://genomevolution.org/coge//GEvo.pl?;fid1=2252582313;ref2=0;dr2up=130000;dr2down=130000;fid2=2252852373;dr1up=130000;dr1down=130000;num_seqs=2;autogo=1
1.1	MYZPE13164_0_v1.0_000009750.2	MYZPE13164_G006_v1.0_000189000.2	Mp1087439_TGAC_V1.1_scaffold_109	scaffold_85	https://genomevolution.org/coge//GEvo.pl?;fid1=2252582318;ref2=0;dr2up=60000;dr2down=60000;fid2=2252852373;dr1up=60000;dr1down=60000;num_seqs=2;autogo=1
1.1	MYZPE13164_0_v1.0_000009760.1	MYZPE13164_G006_v1.0_000189010.1	Mp1087439_TGAC_V1.1_scaffold_109	scaffold_85	https://genomevolution.org/coge//GEvo.pl?;fid1=2252582325;ref2=0;dr2up=100000;dr2down=100000;fid2=2252852379;dr1up=100000;dr1down=100000;num_seqs=2;autogo=1
1.1	MYZPE13164_0_v1.0_000009760.2	MYZPE13164_G006_v1.0_000189010.2	Mp1087439_TGAC_V1.1_scaffold_109	scaffold_85	https://genomevolution.org/coge//GEvo.pl?;fid1=2252582330;ref2=0;dr2up=130000;dr2down=130000;fid2=2252852384;dr1up=130000;dr1down=130000;num_seqs=2;autogo=1
1.1	MYZPE13164_0_v1.0_000009770.1	MYZPE13164_G006_v1.0_000189030.1	Mp1087439_TGAC_V1.1_scaffold_109	scaffold_85	https://genomevolution.org/coge//GEvo.pl?;fid1=2252582336;ref2=0;dr2up=220000;dr2down=220000;fid2=2252852393;dr1up=220000;dr1down=220000;num_seqs=2;autogo=1
1.1	MYZPE13164_0_v1.0_000009820.1	MYZPE13164_G006_v1.0_000167130.1	Mp1087439_TGAC_V1.1_scaffold_1091	scaffold_676	https://genomevolution.org/coge//GEvo.pl?;fid1=2252582346;ref2=0;dr2up=40000;dr2down=40000;rev2=1;fid2=2252835817;dr1up=40000;dr1down=40000;num_seqs=2;autogo=1
1.1	MYZPE13164_0_v1.0_000009830.1	MYZPE13164_G006_v1.0_000167120.1	Mp1087439_TGAC_V1.1_scaffold_1091	scaffold_676	https://genomevolution.org/coge//GEvo.pl?;fid1=2252582352;ref2=0;dr2up=30000;dr2down=30000;rev2=1;fid2=2252835807;dr1up=30000;dr1down=30000;num_seqs=2;autogo=1
1.1	MYZPE13164_0_v1.0_000009840.1	MYZPE13164_G006_v1.0_000167110.1	Mp1087439_TGAC_V1.1_scaffold_1091	scaffold_676	https://genomevolution.org/coge//GEvo.pl?;fid1=2252582357;ref2=0;dr2up=40000;dr2down=40000;rev2=1;fid2=2252835802;dr1up=40000;dr1down=40000;num_seqs=2;autogo=1
1.1	MYZPE13164_0_v1.0_000009850.1	MYZPE13164_G006_v1.0_000167100.1	Mp1087439_TGAC_V1.1_scaffold_1091	scaffold_676	https://genomevolution.org/coge//GEvo.pl?;fid1=2252582362;ref2=0;dr2up=40000;dr2down=40000;rev2=1;fid2=2252835791;dr1up=40000;dr1down=40000;num_seqs=2;autogo=1
1.1	MYZPE13164_0_v1.0_000009940.1	MYZPE13164_G006_v1.0_000109160.1	Mp1087439_TGAC_V1.1_scaffold_1093	scaffold_327	https://genomevolution.org/coge//GEvo.pl?;fid1=2252582405;ref2=0;dr2up=140000;dr2down=140000;fid2=2252790668;dr1up=140000;dr1down=140000;num_seqs=2;autogo=1
1.1	MYZPE13164_0_v1.0_000009950.1	MYZPE13164_G006_v1.0_000109180.1	Mp1087439_TGAC_V1.1_scaffold_1093	scaffold_327	https://genomevolution.org/coge//GEvo.pl?;fid1=2252582408;ref2=0;dr2up=160000;dr2down=160000;fid2=2252790674;dr1up=160000;dr1down=160000;num_seqs=2;autogo=1
1.1	MYZPE13164_0_v1.0_000009960.1	MYZPE13164_G006_v1.0_000109190.1	Mp1087439_TGAC_V1.1_scaffold_1093	scaffold_327	https://genomevolution.org/coge//GEvo.pl?;fid1=2252582411;ref2=0;dr2up=160000;dr2down=160000;fid2=2252790690;dr1up=160000;dr1down=160000;num_seqs=2;autogo=1
1.1	MYZPE13164_0_v1.0_000009930.1	MYZPE13164_G006_v1.0_000109150.1	Mp1087439_TGAC_V1.1_scaffold_1093	scaffold_327	https://genomevolution.org/coge//GEvo.pl?;fid1=2252582402;ref2=0;dr2up=160000;dr2down=160000;fid2=2252790665;dr1up=160000;dr1down=160000;num_seqs=2;autogo=1
1.1	MYZPE13164_0_v1.0_000010190.1	MYZPE13164_G006_v1.0_000065670.1	Mp1087439_TGAC_V1.1_scaffold_1096	scaffold_19	https://genomevolution.org/coge//GEvo.pl?;fid1=2252582619;ref2=0;dr2up=130000;dr2down=130000;fid2=2252759403;dr1up=130000;dr1down=130000;num_seqs=2;autogo=1
1.1	MYZPE13164_0_v1.0_000010190.2	MYZPE13164_G006_v1.0_000065670.1	Mp1087439_TGAC_V1.1_scaffold_1096	scaffold_19	https://genomevolution.org/coge//GEvo.pl?;fid1=2252582623;ref2=0;dr2up=130000;dr2down=130000;fid2=2252759403;dr1up=130000;dr1down=130000;num_seqs=2;autogo=1
1.1	MYZPE13164_0_v1.0_000010190.3	MYZPE13164_G006_v1.0_000065670.1	Mp1087439_TGAC_V1.1_scaffold_1096	scaffold_19	https://genomevolution.org/coge//GEvo.pl?;fid1=2252582628;ref2=0;dr2up=130000;dr2down=130000;fid2=2252759403;dr1up=130000;dr1down=130000;num_seqs=2;autogo=1
1.1	MYZPE13164_0_v1.0_000010200.1	MYZPE13164_G006_v1.0_000065680.1	Mp1087439_TGAC_V1.1_scaffold_1096	scaffold_19	https://genomevolution.org/coge//GEvo.pl?;fid1=2252582633;ref2=0;dr2up=110000;dr2down=110000;fid2=2252759413;dr1up=110000;dr1down=110000;num_seqs=2;autogo=1
1.1	MYZPE13164_0_v1.0_000010150.1	MYZPE13164_G006_v1.0_000065600.1	Mp1087439_TGAC_V1.1_scaffold_1096	scaffold_19	https://genomevolution.org/coge//GEvo.pl?;fid1=2252582544;ref2=0;dr2up=100000;dr2down=100000;fid2=2252759352;dr1up=100000;dr1down=100000;num_seqs=2;autogo=1
1.1	MYZPE13164_0_v1.0_000010150.2	MYZPE13164_G006_v1.0_000065600.2	Mp1087439_TGAC_V1.1_scaffold_1096	scaffold_19	https://genomevolution.org/coge//GEvo.pl?;fid1=2252582548;ref2=0;dr2up=100000;dr2down=100000;fid2=2252759356;dr1up=100000;dr1down=100000;num_seqs=2;autogo=1
1.1	MYZPE13164_0_v1.0_000010150.3	MYZPE13164_G006_v1.0_000065600.3	Mp1087439_TGAC_V1.1_scaffold_1096	scaffold_19	https://genomevolution.org/coge//GEvo.pl?;fid1=2252582552;ref2=0;dr2up=100000;dr2down=100000;fid2=2252759360;dr1up=100000;dr1down=100000;num_seqs=2;autogo=1
1.1	MYZPE13164_0_v1.0_000010160.1	MYZPE13164_G006_v1.0_000065630.1	Mp1087439_TGAC_V1.1_scaffold_1096	scaffold_19	https://genomevolution.org/coge//GEvo.pl?;fid1=2252582557;ref2=0;dr2up=90000;dr2down=90000;fid2=2252759368;dr1up=90000;dr1down=90000;num_seqs=2;autogo=1
1.1	MYZPE13164_0_v1.0_000010160.6	MYZPE13164_G006_v1.0_000065630.2	Mp1087439_TGAC_V1.1_scaffold_1096	scaffold_19	https://genomevolution.org/coge//GEvo.pl?;fid1=2252582582;ref2=0;dr2up=90000;dr2down=90000;fid2=2252759374;dr1up=90000;dr1down=90000;num_seqs=2;autogo=1
1.1	MYZPE13164_0_v1.0_000010160.2	MYZPE13164_G006_v1.0_000065630.2	Mp1087439_TGAC_V1.1_scaffold_1096	scaffold_19	https://genomevolution.org/coge//GEvo.pl?;fid1=2252582563;ref2=0;dr2up=90000;dr2down=90000;fid2=2252759374;dr1up=90000;dr1down=90000;num_seqs=2;autogo=1
1.1	MYZPE13164_0_v1.0_000010160.3	MYZPE13164_G006_v1.0_000065630.1	Mp1087439_TGAC_V1.1_scaffold_1096	scaffold_19	https://genomevolution.org/coge//GEvo.pl?;fid1=2252582568;ref2=0;dr2up=90000;dr2down=90000;fid2=2252759368;dr1up=90000;dr1down=90000;num_seqs=2;autogo=1
1.1	MYZPE13164_0_v1.0_000010160.5	MYZPE13164_G006_v1.0_000065630.1	Mp1087439_TGAC_V1.1_scaffold_1096	scaffold_19	https://genomevolution.org/coge//GEvo.pl?;fid1=2252582578;ref2=0;dr2up=90000;dr2down=90000;fid2=2252759368;dr1up=90000;dr1down=90000;num_seqs=2;autogo=1
1.1	MYZPE13164_0_v1.0_000010160.4	MYZPE13164_G006_v1.0_000065630.1	Mp1087439_TGAC_V1.1_scaffold_1096	scaffold_19	https://genomevolution.org/coge//GEvo.pl?;fid1=2252582573;ref2=0;dr2up=90000;dr2down=90000;fid2=2252759368;dr1up=90000;dr1down=90000;num_seqs=2;autogo=1
1.1	MYZPE13164_0_v1.0_000010170.1	MYZPE13164_G006_v1.0_000065640.1	Mp1087439_TGAC_V1.1_scaffold_1096	scaffold_19	https://genomevolution.org/coge//GEvo.pl?;fid1=2252582587;ref2=0;dr2up=80000;dr2down=80000;fid2=2252759394;dr1up=80000;dr1down=80000;num_seqs=2;autogo=1
1.1	MYZPE13164_0_v1.0_000010180.3	MYZPE13164_G006_v1.0_000065650.1	Mp1087439_TGAC_V1.1_scaffold_1096	scaffold_19	https://genomevolution.org/coge//GEvo.pl?;fid1=2252582598;ref2=0;dr2up=70000;dr2down=70000;fid2=2252759397;dr1up=70000;dr1down=70000;num_seqs=2;autogo=1
1.1	MYZPE13164_0_v1.0_000010180.4	MYZPE13164_G006_v1.0_000065650.1	Mp1087439_TGAC_V1.1_scaffold_1096	scaffold_19	https://genomevolution.org/coge//GEvo.pl?;fid1=2252582602;ref2=0;dr2up=70000;dr2down=70000;fid2=2252759397;dr1up=70000;dr1down=70000;num_seqs=2;autogo=1
1.1	MYZPE13164_0_v1.0_000010180.1	MYZPE13164_G006_v1.0_000065650.1	Mp1087439_TGAC_V1.1_scaffold_1096	scaffold_19	https://genomevolution.org/coge//GEvo.pl?;fid1=2252582590;ref2=0;dr2up=70000;dr2down=70000;fid2=2252759397;dr1up=70000;dr1down=70000;num_seqs=2;autogo=1
1.1	MYZPE13164_0_v1.0_000010180.5	MYZPE13164_G006_v1.0_000065650.1	Mp1087439_TGAC_V1.1_scaffold_1096	scaffold_19	https://genomevolution.org/coge//GEvo.pl?;fid1=2252582606;ref2=0;dr2up=70000;dr2down=70000;fid2=2252759397;dr1up=70000;dr1down=70000;num_seqs=2;autogo=1
1.1	MYZPE13164_0_v1.0_000010180.2	MYZPE13164_G006_v1.0_000065650.1	Mp1087439_TGAC_V1.1_scaffold_1096	scaffold_19	https://genomevolution.org/coge//GEvo.pl?;fid1=2252582594;ref2=0;dr2up=70000;dr2down=70000;fid2=2252759397;dr1up=70000;dr1down=70000;num_seqs=2;autogo=1
1.1	MYZPE13164_0_v1.0_000010180.7	MYZPE13164_G006_v1.0_000065650.1	Mp1087439_TGAC_V1.1_scaffold_1096	scaffold_19	https://genomevolution.org/coge//GEvo.pl?;fid1=2252582614;ref2=0;dr2up=70000;dr2down=70000;fid2=2252759397;dr1up=70000;dr1down=70000;num_seqs=2;autogo=1
1.1	MYZPE13164_0_v1.0_000010180.6	MYZPE13164_G006_v1.0_000065650.1	Mp1087439_TGAC_V1.1_scaffold_1096	scaffold_19	https://genomevolution.org/coge//GEvo.pl?;fid1=2252582610;ref2=0;dr2up=70000;dr2down=70000;fid2=2252759397;dr1up=70000;dr1down=70000;num_seqs=2;autogo=1
1.1	MYZPE13164_0_v1.0_000010140.1	MYZPE13164_G006_v1.0_000065590.1	Mp1087439_TGAC_V1.1_scaffold_1096	scaffold_19	https://genomevolution.org/coge//GEvo.pl?;fid1=2252582539;ref2=0;dr2up=130000;dr2down=130000;fid2=2252759347;dr1up=130000;dr1down=130000;num_seqs=2;autogo=1
1.1	MYZPE13164_0_v1.0_000010370.2	MYZPE13164_G006_v1.0_000188550.2	Mp1087439_TGAC_V1.1_scaffold_1098	scaffold_846	https://genomevolution.org/coge//GEvo.pl?;fid1=2252582788;ref2=0;dr2up=50000;dr2down=50000;fid2=2252851966;dr1up=50000;dr1down=50000;num_seqs=2;autogo=1
1.1	MYZPE13164_0_v1.0_000010370.1	MYZPE13164_G006_v1.0_000188550.1	Mp1087439_TGAC_V1.1_scaffold_1098	scaffold_846	https://genomevolution.org/coge//GEvo.pl?;fid1=2252582784;ref2=0;dr2up=50000;dr2down=50000;fid2=2252851962;dr1up=50000;dr1down=50000;num_seqs=2;autogo=1
1.1	MYZPE13164_0_v1.0_000010380.1	MYZPE13164_G006_v1.0_000188560.1	Mp1087439_TGAC_V1.1_scaffold_1098	scaffold_846	https://genomevolution.org/coge//GEvo.pl?;fid1=2252582793;ref2=0;dr2up=40000;dr2down=40000;fid2=2252851971;dr1up=40000;dr1down=40000;num_seqs=2;autogo=1
1.1	MYZPE13164_0_v1.0_000010380.2	MYZPE13164_G006_v1.0_000188560.1	Mp1087439_TGAC_V1.1_scaffold_1098	scaffold_846	https://genomevolution.org/coge//GEvo.pl?;fid1=2252582799;ref2=0;dr2up=40000;dr2down=40000;fid2=2252851971;dr1up=40000;dr1down=40000;num_seqs=2;autogo=1
1.1	MYZPE13164_0_v1.0_000010390.1	MYZPE13164_G006_v1.0_000188570.1	Mp1087439_TGAC_V1.1_scaffold_1098	scaffold_846	https://genomevolution.org/coge//GEvo.pl?;fid1=2252582806;ref2=0;dr2up=40000;dr2down=40000;fid2=2252851984;dr1up=40000;dr1down=40000;num_seqs=2;autogo=1
1.1	MYZPE13164_0_v1.0_000010390.2	MYZPE13164_G006_v1.0_000188570.1	Mp1087439_TGAC_V1.1_scaffold_1098	scaffold_846	https://genomevolution.org/coge//GEvo.pl?;fid1=2252582810;ref2=0;dr2up=40000;dr2down=40000;fid2=2252851984;dr1up=40000;dr1down=40000;num_seqs=2;autogo=1
1.1	MYZPE13164_0_v1.0_000010400.1	MYZPE13164_G006_v1.0_000188580.1	Mp1087439_TGAC_V1.1_scaffold_1098	scaffold_846	https://genomevolution.org/coge//GEvo.pl?;fid1=2252582816;ref2=0;dr2up=50000;dr2down=50000;fid2=2252851994;dr1up=50000;dr1down=50000;num_seqs=2;autogo=1
1.1	MYZPE13164_0_v1.0_000010400.2	MYZPE13164_G006_v1.0_000188580.1	Mp1087439_TGAC_V1.1_scaffold_1098	scaffold_846	https://genomevolution.org/coge//GEvo.pl?;fid1=2252582820;ref2=0;dr2up=50000;dr2down=50000;fid2=2252851994;dr1up=50000;dr1down=50000;num_seqs=2;autogo=1
1.1	MYZPE13164_0_v1.0_000010260.3	MYZPE13164_G006_v1.0_000188230.1	Mp1087439_TGAC_V1.1_scaffold_1098	scaffold_841	https://genomevolution.org/coge//GEvo.pl?;fid1=2252582677;ref2=0;dr2up=80000;dr2down=80000;fid2=2252851772;dr1up=80000;dr1down=80000;num_seqs=2;autogo=1
1.1	MYZPE13164_0_v1.0_000010260.1	MYZPE13164_G006_v1.0_000188230.1	Mp1087439_TGAC_V1.1_scaffold_1098	scaffold_841	https://genomevolution.org/coge//GEvo.pl?;fid1=2252582667;ref2=0;dr2up=80000;dr2down=80000;fid2=2252851772;dr1up=80000;dr1down=80000;num_seqs=2;autogo=1
1.1	MYZPE13164_0_v1.0_000010260.2	MYZPE13164_G006_v1.0_000188230.1	Mp1087439_TGAC_V1.1_scaffold_1098	scaffold_841	https://genomevolution.org/coge//GEvo.pl?;fid1=2252582672;ref2=0;dr2up=80000;dr2down=80000;fid2=2252851772;dr1up=80000;dr1down=80000;num_seqs=2;autogo=1
1.1	MYZPE13164_0_v1.0_000010410.1	MYZPE13164_G006_v1.0_000188590.1	Mp1087439_TGAC_V1.1_scaffold_1098	scaffold_846	https://genomevolution.org/coge//GEvo.pl?;fid1=2252582824;ref2=0;dr2up=60000;dr2down=60000;fid2=2252852004;dr1up=60000;dr1down=60000;num_seqs=2;autogo=1
1.1	MYZPE13164_0_v1.0_000010420.1	MYZPE13164_G006_v1.0_000188600.1	Mp1087439_TGAC_V1.1_scaffold_1098	scaffold_846	https://genomevolution.org/coge//GEvo.pl?;fid1=2252582829;ref2=0;dr2up=70000;dr2down=70000;fid2=2252852009;dr1up=70000;dr1down=70000;num_seqs=2;autogo=1
1.1	MYZPE13164_0_v1.0_000010420.2	MYZPE13164_G006_v1.0_000188600.1	Mp1087439_TGAC_V1.1_scaffold_1098	scaffold_846	https://genomevolution.org/coge//GEvo.pl?;fid1=2252582835;ref2=0;dr2up=70000;dr2down=70000;fid2=2252852009;dr1up=70000;dr1down=70000;num_seqs=2;autogo=1
1.1	MYZPE13164_0_v1.0_000010270.2	MYZPE13164_G006_v1.0_000188240.2	Mp1087439_TGAC_V1.1_scaffold_1098	scaffold_841	https://genomevolution.org/coge//GEvo.pl?;fid1=2252582688;ref2=0;dr2up=70000;dr2down=70000;fid2=2252851783;dr1up=70000;dr1down=70000;num_seqs=2;autogo=1
1.1	MYZPE13164_0_v1.0_000010270.1	MYZPE13164_G006_v1.0_000188240.2	Mp1087439_TGAC_V1.1_scaffold_1098	scaffold_841	https://genomevolution.org/coge//GEvo.pl?;fid1=2252582683;ref2=0;dr2up=70000;dr2down=70000;fid2=2252851783;dr1up=70000;dr1down=70000;num_seqs=2;autogo=1
1.1	MYZPE13164_0_v1.0_000010250.1	proxy	Mp1087439_TGAC_V1.1_scaffold_1098	scaffold_841	https://genomevolution.org/coge//GEvo.pl?;fid1=2252582654;ref2=0;dr2up=80000;dr2down=80000;x2=3178;chr2=scaffold_841;dsgid2=53455;dr1up=80000;dr1down=80000;num_seqs=2;autogo=1
1.1	MYZPE13164_0_v1.0_000010430.2	proxy	Mp1087439_TGAC_V1.1_scaffold_1098	scaffold_846	https://genomevolution.org/coge//GEvo.pl?;fid1=2252582846;ref2=0;dr2up=70000;dr2down=70000;x2=65966;chr2=scaffold_846;dsgid2=53455;dr1up=70000;dr1down=70000;num_seqs=2;autogo=1
1.1	MYZPE13164_0_v1.0_000010430.1	proxy	Mp1087439_TGAC_V1.1_scaffold_1098	scaffold_846	https://genomevolution.org/coge//GEvo.pl?;fid1=2252582841;ref2=0;dr2up=70000;dr2down=70000;x2=65966;chr2=scaffold_846;dsgid2=53455;dr1up=70000;dr1down=70000;num_seqs=2;autogo=1
1.1	MYZPE13164_0_v1.0_000010430.3	proxy	Mp1087439_TGAC_V1.1_scaffold_1098	scaffold_846	https://genomevolution.org/coge//GEvo.pl?;fid1=2252582850;ref2=0;dr2up=70000;dr2down=70000;x2=65966;chr2=scaffold_846;dsgid2=53455;dr1up=70000;dr1down=70000;num_seqs=2;autogo=1
1.1	MYZPE13164_0_v1.0_000010280.1	MYZPE13164_G006_v1.0_000188250.1	Mp1087439_TGAC_V1.1_scaffold_1098	scaffold_841	https://genomevolution.org/coge//GEvo.pl?;fid1=2252582692;ref2=0;dr2up=60000;dr2down=60000;fid2=2252851787;dr1up=60000;dr1down=60000;num_seqs=2;autogo=1
1.1	MYZPE13164_0_v1.0_000010250.2	proxy	Mp1087439_TGAC_V1.1_scaffold_1098	scaffold_841	https://genomevolution.org/coge//GEvo.pl?;fid1=2252582659;ref2=0;dr2up=80000;dr2down=80000;x2=3178;chr2=scaffold_841;dsgid2=53455;dr1up=80000;dr1down=80000;num_seqs=2;autogo=1
1.1	MYZPE13164_0_v1.0_000010440.1	proxy	Mp1087439_TGAC_V1.1_scaffold_1098	scaffold_846	https://genomevolution.org/coge//GEvo.pl?;fid1=2252582857;ref2=0;dr2up=70000;dr2down=70000;x2=65966;chr2=scaffold_846;dsgid2=53455;dr1up=70000;dr1down=70000;num_seqs=2;autogo=1
1.1	MYZPE13164_0_v1.0_000010240.1	proxy	Mp1087439_TGAC_V1.1_scaffold_1098	scaffold_841	https://genomevolution.org/coge//GEvo.pl?;fid1=2252582649;ref2=0;dr2up=80000;dr2down=80000;x2=3178;chr2=scaffold_841;dsgid2=53455;dr1up=80000;dr1down=80000;num_seqs=2;autogo=1
1.1	MYZPE13164_0_v1.0_000010290.1	MYZPE13164_G006_v1.0_000188260.1	Mp1087439_TGAC_V1.1_scaffold_1098	scaffold_841	https://genomevolution.org/coge//GEvo.pl?;fid1=2252582697;ref2=0;dr2up=50000;dr2down=50000;fid2=2252851796;dr1up=50000;dr1down=50000;num_seqs=2;autogo=1
1.1	MYZPE13164_0_v1.0_000010300.1	MYZPE13164_G006_v1.0_000188270.1	Mp1087439_TGAC_V1.1_scaffold_1098	scaffold_841	https://genomevolution.org/coge//GEvo.pl?;fid1=2252582702;ref2=0;dr2up=50000;dr2down=50000;fid2=2252851806;dr1up=50000;dr1down=50000;num_seqs=2;autogo=1
1.1	MYZPE13164_0_v1.0_000010300.2	MYZPE13164_G006_v1.0_000188270.2	Mp1087439_TGAC_V1.1_scaffold_1098	scaffold_841	https://genomevolution.org/coge//GEvo.pl?;fid1=2252582706;ref2=0;dr2up=50000;dr2down=50000;fid2=2252851810;dr1up=50000;dr1down=50000;num_seqs=2;autogo=1
1.1	MYZPE13164_0_v1.0_000010310.1	MYZPE13164_G006_v1.0_000188280.1	Mp1087439_TGAC_V1.1_scaffold_1098	scaffold_841	https://genomevolution.org/coge//GEvo.pl?;fid1=2252582711;ref2=0;dr2up=40000;dr2down=40000;fid2=2252851815;dr1up=40000;dr1down=40000;num_seqs=2;autogo=1
1.1	MYZPE13164_0_v1.0_000010320.1	MYZPE13164_G006_v1.0_000188290.1	Mp1087439_TGAC_V1.1_scaffold_1098	scaffold_841	https://genomevolution.org/coge//GEvo.pl?;fid1=2252582716;ref2=0;dr2up=50000;dr2down=50000;fid2=2252851820;dr1up=50000;dr1down=50000;num_seqs=2;autogo=1
1.1	MYZPE13164_0_v1.0_000010320.2	MYZPE13164_G006_v1.0_000188290.1	Mp1087439_TGAC_V1.1_scaffold_1098	scaffold_841	https://genomevolution.org/coge//GEvo.pl?;fid1=2252582720;ref2=0;dr2up=50000;dr2down=50000;fid2=2252851820;dr1up=50000;dr1down=50000;num_seqs=2;autogo=1
1.1	MYZPE13164_0_v1.0_000010330.1	MYZPE13164_G006_v1.0_000188300.1	Mp1087439_TGAC_V1.1_scaffold_1098	scaffold_841	https://genomevolution.org/coge//GEvo.pl?;fid1=2252582725;ref2=0;dr2up=50000;dr2down=50000;fid2=2252851829;dr1up=50000;dr1down=50000;num_seqs=2;autogo=1
1.1	MYZPE13164_0_v1.0_000010330.2	MYZPE13164_G006_v1.0_000188300.2	Mp1087439_TGAC_V1.1_scaffold_1098	scaffold_841	https://genomevolution.org/coge//GEvo.pl?;fid1=2252582730;ref2=0;dr2up=50000;dr2down=50000;fid2=2252851834;dr1up=50000;dr1down=50000;num_seqs=2;autogo=1
1.1	MYZPE13164_0_v1.0_000010340.2	MYZPE13164_G006_v1.0_000188310.2	Mp1087439_TGAC_V1.1_scaffold_1098	scaffold_841	https://genomevolution.org/coge//GEvo.pl?;fid1=2252582744;ref2=0;dr2up=70000;dr2down=70000;fid2=2252851848;dr1up=70000;dr1down=70000;num_seqs=2;autogo=1
1.1	MYZPE13164_0_v1.0_000010340.1	MYZPE13164_G006_v1.0_000188310.1	Mp1087439_TGAC_V1.1_scaffold_1098	scaffold_841	https://genomevolution.org/coge//GEvo.pl?;fid1=2252582738;ref2=0;dr2up=70000;dr2down=70000;fid2=2252851842;dr1up=70000;dr1down=70000;num_seqs=2;autogo=1
1.1	MYZPE13164_0_v1.0_000010350.3	MYZPE13164_G006_v1.0_000188320.1	Mp1087439_TGAC_V1.1_scaffold_1098	scaffold_841	https://genomevolution.org/coge//GEvo.pl?;fid1=2252582761;ref2=0;dr2up=80000;dr2down=80000;fid2=2252851854;dr1up=80000;dr1down=80000;num_seqs=2;autogo=1
1.1	MYZPE13164_0_v1.0_000010350.1	MYZPE13164_G006_v1.0_000188320.1	Mp1087439_TGAC_V1.1_scaffold_1098	scaffold_841	https://genomevolution.org/coge//GEvo.pl?;fid1=2252582750;ref2=0;dr2up=80000;dr2down=80000;fid2=2252851854;dr1up=80000;dr1down=80000;num_seqs=2;autogo=1
1.1	MYZPE13164_0_v1.0_000010350.2	MYZPE13164_G006_v1.0_000188320.1	Mp1087439_TGAC_V1.1_scaffold_1098	scaffold_841	https://genomevolution.org/coge//GEvo.pl?;fid1=2252582756;ref2=0;dr2up=80000;dr2down=80000;fid2=2252851854;dr1up=80000;dr1down=80000;num_seqs=2;autogo=1
1.1	MYZPE13164_0_v1.0_000010360.3	MYZPE13164_G006_v1.0_000188540.1	Mp1087439_TGAC_V1.1_scaffold_1098	scaffold_846	https://genomevolution.org/coge//GEvo.pl?;fid1=2252582777;ref2=0;dr2up=60000;dr2down=60000;fid2=2252851951;dr1up=60000;dr1down=60000;num_seqs=2;autogo=1
1.1	MYZPE13164_0_v1.0_000010360.2	proxy	Mp1087439_TGAC_V1.1_scaffold_1098	scaffold_841	https://genomevolution.org/coge//GEvo.pl?;fid1=2252582772;ref2=0;dr2up=80000;dr2down=80000;x2=77228;chr2=scaffold_841;dsgid2=53455;dr1up=80000;dr1down=80000;num_seqs=2;autogo=1
1.1	MYZPE13164_0_v1.0_000010360.1	proxy	Mp1087439_TGAC_V1.1_scaffold_1098	scaffold_841	https://genomevolution.org/coge//GEvo.pl?;fid1=2252582767;ref2=0;dr2up=80000;dr2down=80000;x2=77228;chr2=scaffold_841;dsgid2=53455;dr1up=80000;dr1down=80000;num_seqs=2;autogo=1
1.1	MYZPE13164_0_v1.0_000010560.1	MYZPE13164_G006_v1.0_000103520.1	Mp1087439_TGAC_V1.1_scaffold_11	scaffold_301	https://genomevolution.org/coge//GEvo.pl?;fid1=2252582936;ref2=0;dr2up=20000;dr2down=20000;fid2=2252786587;dr1up=20000;dr1down=20000;num_seqs=2;autogo=1
1.1	MYZPE13164_0_v1.0_000010570.1	MYZPE13164_G006_v1.0_000103530.1	Mp1087439_TGAC_V1.1_scaffold_11	scaffold_301	https://genomevolution.org/coge//GEvo.pl?;fid1=2252582939;ref2=0;dr2up=10000;dr2down=10000;fid2=2252786590;dr1up=10000;dr1down=10000;num_seqs=2;autogo=1
1.1	MYZPE13164_0_v1.0_000010580.1	MYZPE13164_G006_v1.0_000103540.1	Mp1087439_TGAC_V1.1_scaffold_11	scaffold_301	https://genomevolution.org/coge//GEvo.pl?;fid1=2252582942;ref2=0;dr2up=10000;dr2down=10000;fid2=2252786593;dr1up=10000;dr1down=10000;num_seqs=2;autogo=1
1.1	MYZPE13164_0_v1.0_000010590.1	MYZPE13164_G006_v1.0_000103550.1	Mp1087439_TGAC_V1.1_scaffold_11	scaffold_301	https://genomevolution.org/coge//GEvo.pl?;fid1=2252582945;ref2=0;dr2up=20000;dr2down=20000;fid2=2252786596;dr1up=20000;dr1down=20000;num_seqs=2;autogo=1
1.1	MYZPE13164_0_v1.0_000010680.3	MYZPE13164_G006_v1.0_000183300.2	Mp1087439_TGAC_V1.1_scaffold_110	scaffold_8	https://genomevolution.org/coge//GEvo.pl?;fid1=2252583063;ref2=0;dr2up=290000;dr2down=290000;fid2=2252848234;dr1up=290000;dr1down=290000;num_seqs=2;autogo=1
1.1	MYZPE13164_0_v1.0_000010680.2	MYZPE13164_G006_v1.0_000183300.2	Mp1087439_TGAC_V1.1_scaffold_110	scaffold_8	https://genomevolution.org/coge//GEvo.pl?;fid1=2252583059;ref2=0;dr2up=290000;dr2down=290000;fid2=2252848234;dr1up=290000;dr1down=290000;num_seqs=2;autogo=1
1.1	MYZPE13164_0_v1.0_000010680.1	MYZPE13164_G006_v1.0_000183300.1	Mp1087439_TGAC_V1.1_scaffold_110	scaffold_8	https://genomevolution.org/coge//GEvo.pl?;fid1=2252583055;ref2=0;dr2up=290000;dr2down=290000;fid2=2252848230;dr1up=290000;dr1down=290000;num_seqs=2;autogo=1
1.1	MYZPE13164_0_v1.0_000010690.1	MYZPE13164_G006_v1.0_000183310.1	Mp1087439_TGAC_V1.1_scaffold_110	scaffold_8	https://genomevolution.org/coge//GEvo.pl?;fid1=2252583069;ref2=0;dr2up=270000;dr2down=270000;fid2=2252848244;dr1up=270000;dr1down=270000;num_seqs=2;autogo=1
1.1	MYZPE13164_0_v1.0_000010690.2	MYZPE13164_G006_v1.0_000183310.2	Mp1087439_TGAC_V1.1_scaffold_110	scaffold_8	https://genomevolution.org/coge//GEvo.pl?;fid1=2252583074;ref2=0;dr2up=270000;dr2down=270000;fid2=2252848249;dr1up=270000;dr1down=270000;num_seqs=2;autogo=1
1.1	MYZPE13164_0_v1.0_000010610.1	MYZPE13164_G006_v1.0_000183220.1	Mp1087439_TGAC_V1.1_scaffold_110	scaffold_8	https://genomevolution.org/coge//GEvo.pl?;fid1=2252582951;ref2=0;dr2up=100000;dr2down=100000;fid2=2252848128;dr1up=100000;dr1down=100000;num_seqs=2;autogo=1
1.1	MYZPE13164_0_v1.0_000010700.1	MYZPE13164_G006_v1.0_000183330.1	Mp1087439_TGAC_V1.1_scaffold_110	scaffold_8	https://genomevolution.org/coge//GEvo.pl?;fid1=2252583082;ref2=0;dr2up=250000;dr2down=250000;fid2=2252848262;dr1up=250000;dr1down=250000;num_seqs=2;autogo=1
1.1	MYZPE13164_0_v1.0_000010710.1	MYZPE13164_G006_v1.0_000183340.1	Mp1087439_TGAC_V1.1_scaffold_110	scaffold_8	https://genomevolution.org/coge//GEvo.pl?;fid1=2252583088;ref2=0;dr2up=250000;dr2down=250000;fid2=2252848268;dr1up=250000;dr1down=250000;num_seqs=2;autogo=1
1.1	MYZPE13164_0_v1.0_000010720.4	MYZPE13164_G006_v1.0_000183350.1	Mp1087439_TGAC_V1.1_scaffold_110	scaffold_8	https://genomevolution.org/coge//GEvo.pl?;fid1=2252583108;ref2=0;dr2up=240000;dr2down=240000;fid2=2252848273;dr1up=240000;dr1down=240000;num_seqs=2;autogo=1
1.1	MYZPE13164_0_v1.0_000010720.1	MYZPE13164_G006_v1.0_000183350.1	Mp1087439_TGAC_V1.1_scaffold_110	scaffold_8	https://genomevolution.org/coge//GEvo.pl?;fid1=2252583093;ref2=0;dr2up=240000;dr2down=240000;fid2=2252848273;dr1up=240000;dr1down=240000;num_seqs=2;autogo=1
1.1	MYZPE13164_0_v1.0_000010720.3	MYZPE13164_G006_v1.0_000183350.1	Mp1087439_TGAC_V1.1_scaffold_110	scaffold_8	https://genomevolution.org/coge//GEvo.pl?;fid1=2252583103;ref2=0;dr2up=240000;dr2down=240000;fid2=2252848273;dr1up=240000;dr1down=240000;num_seqs=2;autogo=1
1.1	MYZPE13164_0_v1.0_000010720.2	MYZPE13164_G006_v1.0_000183350.1	Mp1087439_TGAC_V1.1_scaffold_110	scaffold_8	https://genomevolution.org/coge//GEvo.pl?;fid1=2252583098;ref2=0;dr2up=240000;dr2down=240000;fid2=2252848273;dr1up=240000;dr1down=240000;num_seqs=2;autogo=1
1.1	MYZPE13164_0_v1.0_000010730.1	MYZPE13164_G006_v1.0_000183360.1	Mp1087439_TGAC_V1.1_scaffold_110	scaffold_8	https://genomevolution.org/coge//GEvo.pl?;fid1=2252583113;ref2=0;dr2up=230000;dr2down=230000;fid2=2252848293;dr1up=230000;dr1down=230000;num_seqs=2;autogo=1
1.1	MYZPE13164_0_v1.0_000010730.2	MYZPE13164_G006_v1.0_000183360.2	Mp1087439_TGAC_V1.1_scaffold_110	scaffold_8	https://genomevolution.org/coge//GEvo.pl?;fid1=2252583117;ref2=0;dr2up=230000;dr2down=230000;fid2=2252848297;dr1up=230000;dr1down=230000;num_seqs=2;autogo=1
1.1	MYZPE13164_0_v1.0_000010740.1	MYZPE13164_G006_v1.0_000183370.1	Mp1087439_TGAC_V1.1_scaffold_110	scaffold_8	https://genomevolution.org/coge//GEvo.pl?;fid1=2252583122;ref2=0;dr2up=220000;dr2down=220000;fid2=2252848302;dr1up=220000;dr1down=220000;num_seqs=2;autogo=1
1.1	MYZPE13164_0_v1.0_000010740.4	MYZPE13164_G006_v1.0_000183370.1	Mp1087439_TGAC_V1.1_scaffold_110	scaffold_8	https://genomevolution.org/coge//GEvo.pl?;fid1=2252583139;ref2=0;dr2up=470000;dr2down=470000;fid2=2252848302;dr1up=470000;dr1down=470000;num_seqs=2;autogo=1
1.1	MYZPE13164_0_v1.0_000010740.5	MYZPE13164_G006_v1.0_000183370.1	Mp1087439_TGAC_V1.1_scaffold_110	scaffold_8	https://genomevolution.org/coge//GEvo.pl?;fid1=2252583145;ref2=0;dr2up=470000;dr2down=470000;fid2=2252848302;dr1up=470000;dr1down=470000;num_seqs=2;autogo=1
1.1	MYZPE13164_0_v1.0_000010740.2	MYZPE13164_G006_v1.0_000183370.1	Mp1087439_TGAC_V1.1_scaffold_110	scaffold_8	https://genomevolution.org/coge//GEvo.pl?;fid1=2252583127;ref2=0;dr2up=470000;dr2down=470000;fid2=2252848302;dr1up=470000;dr1down=470000;num_seqs=2;autogo=1
1.1	MYZPE13164_0_v1.0_000010740.3	MYZPE13164_G006_v1.0_000183370.1	Mp1087439_TGAC_V1.1_scaffold_110	scaffold_8	https://genomevolution.org/coge//GEvo.pl?;fid1=2252583133;ref2=0;dr2up=470000;dr2down=470000;fid2=2252848302;dr1up=470000;dr1down=470000;num_seqs=2;autogo=1
1.1	MYZPE13164_0_v1.0_000010750.5	MYZPE13164_G006_v1.0_000183380.3	Mp1087439_TGAC_V1.1_scaffold_110	scaffold_8	https://genomevolution.org/coge//GEvo.pl?;fid1=2252583171;ref2=0;dr2up=420000;dr2down=420000;fid2=2252848341;dr1up=420000;dr1down=420000;num_seqs=2;autogo=1
1.1	MYZPE13164_0_v1.0_000010750.1	MYZPE13164_G006_v1.0_000183380.1	Mp1087439_TGAC_V1.1_scaffold_110	scaffold_8	https://genomevolution.org/coge//GEvo.pl?;fid1=2252583151;ref2=0;dr2up=420000;dr2down=420000;fid2=2252848331;dr1up=420000;dr1down=420000;num_seqs=2;autogo=1
1.1	MYZPE13164_0_v1.0_000010750.6	MYZPE13164_G006_v1.0_000183380.3	Mp1087439_TGAC_V1.1_scaffold_110	scaffold_8	https://genomevolution.org/coge//GEvo.pl?;fid1=2252583176;ref2=0;dr2up=420000;dr2down=420000;fid2=2252848341;dr1up=420000;dr1down=420000;num_seqs=2;autogo=1
1.1	MYZPE13164_0_v1.0_000010750.7	MYZPE13164_G006_v1.0_000183380.1	Mp1087439_TGAC_V1.1_scaffold_110	scaffold_8	https://genomevolution.org/coge//GEvo.pl?;fid1=2252583181;ref2=0;dr2up=420000;dr2down=420000;fid2=2252848331;dr1up=420000;dr1down=420000;num_seqs=2;autogo=1
1.1	MYZPE13164_0_v1.0_000010750.4	MYZPE13164_G006_v1.0_000183380.1	Mp1087439_TGAC_V1.1_scaffold_110	scaffold_8	https://genomevolution.org/coge//GEvo.pl?;fid1=2252583166;ref2=0;dr2up=420000;dr2down=420000;fid2=2252848331;dr1up=420000;dr1down=420000;num_seqs=2;autogo=1
1.1	MYZPE13164_0_v1.0_000010750.8	MYZPE13164_G006_v1.0_000183380.3	Mp1087439_TGAC_V1.1_scaffold_110	scaffold_8	https://genomevolution.org/coge//GEvo.pl?;fid1=2252583186;ref2=0;dr2up=420000;dr2down=420000;fid2=2252848341;dr1up=420000;dr1down=420000;num_seqs=2;autogo=1
1.1	MYZPE13164_0_v1.0_000010750.2	MYZPE13164_G006_v1.0_000183380.3	Mp1087439_TGAC_V1.1_scaffold_110	scaffold_8	https://genomevolution.org/coge//GEvo.pl?;fid1=2252583156;ref2=0;dr2up=420000;dr2down=420000;fid2=2252848341;dr1up=420000;dr1down=420000;num_seqs=2;autogo=1
1.1	MYZPE13164_0_v1.0_000010750.3	MYZPE13164_G006_v1.0_000183380.1	Mp1087439_TGAC_V1.1_scaffold_110	scaffold_8	https://genomevolution.org/coge//GEvo.pl?;fid1=2252583161;ref2=0;dr2up=420000;dr2down=420000;fid2=2252848331;dr1up=420000;dr1down=420000;num_seqs=2;autogo=1
1.1	MYZPE13164_0_v1.0_000010760.1	MYZPE13164_G006_v1.0_000183390.1	Mp1087439_TGAC_V1.1_scaffold_110	scaffold_8	https://genomevolution.org/coge//GEvo.pl?;fid1=2252583192;ref2=0;dr2up=370000;dr2down=370000;fid2=2252848362;dr1up=370000;dr1down=370000;num_seqs=2;autogo=1
1.1	MYZPE13164_0_v1.0_000010620.1	MYZPE13164_G006_v1.0_000183230.1	Mp1087439_TGAC_V1.1_scaffold_110	scaffold_8	https://genomevolution.org/coge//GEvo.pl?;fid1=2252582957;ref2=0;dr2up=90000;dr2down=90000;fid2=2252848134;dr1up=90000;dr1down=90000;num_seqs=2;autogo=1
1.1	MYZPE13164_0_v1.0_000010620.3	MYZPE13164_G006_v1.0_000183230.3	Mp1087439_TGAC_V1.1_scaffold_110	scaffold_8	https://genomevolution.org/coge//GEvo.pl?;fid1=2252582965;ref2=0;dr2up=90000;dr2down=90000;fid2=2252848142;dr1up=90000;dr1down=90000;num_seqs=2;autogo=1
1.1	MYZPE13164_0_v1.0_000010620.2	MYZPE13164_G006_v1.0_000183230.2	Mp1087439_TGAC_V1.1_scaffold_110	scaffold_8	https://genomevolution.org/coge//GEvo.pl?;fid1=2252582961;ref2=0;dr2up=90000;dr2down=90000;fid2=2252848138;dr1up=90000;dr1down=90000;num_seqs=2;autogo=1
1.1	MYZPE13164_0_v1.0_000010620.4	MYZPE13164_G006_v1.0_000183230.4	Mp1087439_TGAC_V1.1_scaffold_110	scaffold_8	https://genomevolution.org/coge//GEvo.pl?;fid1=2252582969;ref2=0;dr2up=80000;dr2down=80000;fid2=2252848146;dr1up=80000;dr1down=80000;num_seqs=2;autogo=1
1.1	MYZPE13164_0_v1.0_000010770.1	MYZPE13164_G006_v1.0_000183400.1	Mp1087439_TGAC_V1.1_scaffold_110	scaffold_8	https://genomevolution.org/coge//GEvo.pl?;fid1=2252583196;ref2=0;dr2up=300000;dr2down=300000;fid2=2252848366;dr1up=300000;dr1down=300000;num_seqs=2;autogo=1
1.1	MYZPE13164_0_v1.0_000010770.2	MYZPE13164_G006_v1.0_000183400.1	Mp1087439_TGAC_V1.1_scaffold_110	scaffold_8	https://genomevolution.org/coge//GEvo.pl?;fid1=2252583200;ref2=0;dr2up=300000;dr2down=300000;fid2=2252848366;dr1up=300000;dr1down=300000;num_seqs=2;autogo=1
1.1	MYZPE13164_0_v1.0_000010780.1	MYZPE13164_G006_v1.0_000183410.1	Mp1087439_TGAC_V1.1_scaffold_110	scaffold_8	https://genomevolution.org/coge//GEvo.pl?;fid1=2252583205;ref2=0;dr2up=290000;dr2down=290000;fid2=2252848375;dr1up=290000;dr1down=290000;num_seqs=2;autogo=1
1.1	MYZPE13164_0_v1.0_000010780.5	MYZPE13164_G006_v1.0_000183410.1	Mp1087439_TGAC_V1.1_scaffold_110	scaffold_8	https://genomevolution.org/coge//GEvo.pl?;fid1=2252583226;ref2=0;dr2up=330000;dr2down=330000;fid2=2252848375;dr1up=330000;dr1down=330000;num_seqs=2;autogo=1
1.1	MYZPE13164_0_v1.0_000010780.2	MYZPE13164_G006_v1.0_000183410.1	Mp1087439_TGAC_V1.1_scaffold_110	scaffold_8	https://genomevolution.org/coge//GEvo.pl?;fid1=2252583210;ref2=0;dr2up=290000;dr2down=290000;fid2=2252848375;dr1up=290000;dr1down=290000;num_seqs=2;autogo=1
1.1	MYZPE13164_0_v1.0_000010780.3	MYZPE13164_G006_v1.0_000183410.1	Mp1087439_TGAC_V1.1_scaffold_110	scaffold_8	https://genomevolution.org/coge//GEvo.pl?;fid1=2252583216;ref2=0;dr2up=290000;dr2down=290000;fid2=2252848375;dr1up=290000;dr1down=290000;num_seqs=2;autogo=1
1.1	MYZPE13164_0_v1.0_000010780.4	MYZPE13164_G006_v1.0_000183410.1	Mp1087439_TGAC_V1.1_scaffold_110	scaffold_8	https://genomevolution.org/coge//GEvo.pl?;fid1=2252583221;ref2=0;dr2up=330000;dr2down=330000;fid2=2252848375;dr1up=330000;dr1down=330000;num_seqs=2;autogo=1
1.1	MYZPE13164_0_v1.0_000010790.1	MYZPE13164_G006_v1.0_000183420.1	Mp1087439_TGAC_V1.1_scaffold_110	scaffold_8	https://genomevolution.org/coge//GEvo.pl?;fid1=2252583232;ref2=0;dr2up=310000;dr2down=310000;fid2=2252848402;dr1up=310000;dr1down=310000;num_seqs=2;autogo=1
1.1	MYZPE13164_0_v1.0_000010800.2	MYZPE13164_G006_v1.0_000183430.1	Mp1087439_TGAC_V1.1_scaffold_110	scaffold_8	https://genomevolution.org/coge//GEvo.pl?;fid1=2252583241;ref2=0;dr2up=310000;dr2down=310000;fid2=2252848407;dr1up=310000;dr1down=310000;num_seqs=2;autogo=1
1.1	MYZPE13164_0_v1.0_000010800.1	MYZPE13164_G006_v1.0_000183430.1	Mp1087439_TGAC_V1.1_scaffold_110	scaffold_8	https://genomevolution.org/coge//GEvo.pl?;fid1=2252583236;ref2=0;dr2up=310000;dr2down=310000;fid2=2252848407;dr1up=310000;dr1down=310000;num_seqs=2;autogo=1
1.1	MYZPE13164_0_v1.0_000010810.1	MYZPE13164_G006_v1.0_000183440.1	Mp1087439_TGAC_V1.1_scaffold_110	scaffold_8	https://genomevolution.org/coge//GEvo.pl?;fid1=2252583246;ref2=0;dr2up=300000;dr2down=300000;fid2=2252848417;dr1up=300000;dr1down=300000;num_seqs=2;autogo=1
1.1	MYZPE13164_0_v1.0_000010810.2	MYZPE13164_G006_v1.0_000183440.1	Mp1087439_TGAC_V1.1_scaffold_110	scaffold_8	https://genomevolution.org/coge//GEvo.pl?;fid1=2252583251;ref2=0;dr2up=300000;dr2down=300000;fid2=2252848417;dr1up=300000;dr1down=300000;num_seqs=2;autogo=1
1.1	MYZPE13164_0_v1.0_000010820.1	MYZPE13164_G006_v1.0_000183450.1	Mp1087439_TGAC_V1.1_scaffold_110	scaffold_8	https://genomevolution.org/coge//GEvo.pl?;fid1=2252583257;ref2=0;dr2up=280000;dr2down=280000;fid2=2252848428;dr1up=280000;dr1down=280000;num_seqs=2;autogo=1
1.1	MYZPE13164_0_v1.0_000010830.1	MYZPE13164_G006_v1.0_000183470.1	Mp1087439_TGAC_V1.1_scaffold_110	scaffold_8	https://genomevolution.org/coge//GEvo.pl?;fid1=2252583260;ref2=0;dr2up=280000;dr2down=280000;fid2=2252848434;dr1up=280000;dr1down=280000;num_seqs=2;autogo=1
1.1	MYZPE13164_0_v1.0_000010840.1	MYZPE13164_G006_v1.0_000183490.1	Mp1087439_TGAC_V1.1_scaffold_110	scaffold_8	https://genomevolution.org/coge//GEvo.pl?;fid1=2252583263;ref2=0;dr2up=270000;dr2down=270000;fid2=2252848440;dr1up=270000;dr1down=270000;num_seqs=2;autogo=1
1.1	MYZPE13164_0_v1.0_000010850.1	MYZPE13164_G006_v1.0_000183500.1	Mp1087439_TGAC_V1.1_scaffold_110	scaffold_8	https://genomevolution.org/coge//GEvo.pl?;fid1=2252583266;ref2=0;dr2up=270000;dr2down=270000;fid2=2252848443;dr1up=270000;dr1down=270000;num_seqs=2;autogo=1
1.1	MYZPE13164_0_v1.0_000010860.1	MYZPE13164_G006_v1.0_000183510.1	Mp1087439_TGAC_V1.1_scaffold_110	scaffold_8	https://genomevolution.org/coge//GEvo.pl?;fid1=2252583269;ref2=0;dr2up=260000;dr2down=260000;fid2=2252848446;dr1up=260000;dr1down=260000;num_seqs=2;autogo=1
1.1	MYZPE13164_0_v1.0_000010630.1	MYZPE13164_G006_v1.0_000183240.1	Mp1087439_TGAC_V1.1_scaffold_110	scaffold_8	https://genomevolution.org/coge//GEvo.pl?;fid1=2252582974;ref2=0;dr2up=80000;dr2down=80000;fid2=2252848155;dr1up=80000;dr1down=80000;num_seqs=2;autogo=1
1.1	MYZPE13164_0_v1.0_000010630.3	MYZPE13164_G006_v1.0_000183240.2	Mp1087439_TGAC_V1.1_scaffold_110	scaffold_8	https://genomevolution.org/coge//GEvo.pl?;fid1=2252582982;ref2=0;dr2up=110000;dr2down=110000;fid2=2252848159;dr1up=110000;dr1down=110000;num_seqs=2;autogo=1
1.1	MYZPE13164_0_v1.0_000010630.2	MYZPE13164_G006_v1.0_000183240.2	Mp1087439_TGAC_V1.1_scaffold_110	scaffold_8	https://genomevolution.org/coge//GEvo.pl?;fid1=2252582978;ref2=0;dr2up=100000;dr2down=100000;fid2=2252848159;dr1up=100000;dr1down=100000;num_seqs=2;autogo=1
1.1	MYZPE13164_0_v1.0_000010630.5	MYZPE13164_G006_v1.0_000183240.2	Mp1087439_TGAC_V1.1_scaffold_110	scaffold_8	https://genomevolution.org/coge//GEvo.pl?;fid1=2252582992;ref2=0;dr2up=120000;dr2down=120000;fid2=2252848159;dr1up=120000;dr1down=120000;num_seqs=2;autogo=1
1.1	MYZPE13164_0_v1.0_000010630.4	MYZPE13164_G006_v1.0_000183240.2	Mp1087439_TGAC_V1.1_scaffold_110	scaffold_8	https://genomevolution.org/coge//GEvo.pl?;fid1=2252582987;ref2=0;dr2up=120000;dr2down=120000;fid2=2252848159;dr1up=120000;dr1down=120000;num_seqs=2;autogo=1
1.1	MYZPE13164_0_v1.0_000010880.1	MYZPE13164_G006_v1.0_000183540.1	Mp1087439_TGAC_V1.1_scaffold_110	scaffold_8	https://genomevolution.org/coge//GEvo.pl?;fid1=2252583274;ref2=0;dr2up=350000;dr2down=350000;fid2=2252848456;dr1up=350000;dr1down=350000;num_seqs=2;autogo=1
1.1	MYZPE13164_0_v1.0_000010640.1	MYZPE13164_G006_v1.0_000183250.1	Mp1087439_TGAC_V1.1_scaffold_110	scaffold_8	https://genomevolution.org/coge//GEvo.pl?;fid1=2252582999;ref2=0;dr2up=110000;dr2down=110000;fid2=2252848180;dr1up=110000;dr1down=110000;num_seqs=2;autogo=1
1.1	MYZPE13164_0_v1.0_000010890.1	MYZPE13164_G006_v1.0_000183540.1	Mp1087439_TGAC_V1.1_scaffold_110	scaffold_8	https://genomevolution.org/coge//GEvo.pl?;fid1=2252583277;ref2=0;dr2up=350000;dr2down=350000;fid2=2252848456;dr1up=350000;dr1down=350000;num_seqs=2;autogo=1
1.1	MYZPE13164_0_v1.0_000010900.3	MYZPE13164_G006_v1.0_000183550.3	Mp1087439_TGAC_V1.1_scaffold_110	scaffold_8	https://genomevolution.org/coge//GEvo.pl?;fid1=2252583290;ref2=0;dr2up=390000;dr2down=390000;fid2=2252848472;dr1up=390000;dr1down=390000;num_seqs=2;autogo=1
1.1	MYZPE13164_0_v1.0_000010900.1	MYZPE13164_G006_v1.0_000183550.3	Mp1087439_TGAC_V1.1_scaffold_110	scaffold_8	https://genomevolution.org/coge//GEvo.pl?;fid1=2252583280;ref2=0;dr2up=390000;dr2down=390000;fid2=2252848472;dr1up=390000;dr1down=390000;num_seqs=2;autogo=1
1.1	MYZPE13164_0_v1.0_000010900.2	MYZPE13164_G006_v1.0_000183550.3	Mp1087439_TGAC_V1.1_scaffold_110	scaffold_8	https://genomevolution.org/coge//GEvo.pl?;fid1=2252583285;ref2=0;dr2up=390000;dr2down=390000;fid2=2252848472;dr1up=390000;dr1down=390000;num_seqs=2;autogo=1
1.1	MYZPE13164_0_v1.0_000010910.1	MYZPE13164_G006_v1.0_000183560.1	Mp1087439_TGAC_V1.1_scaffold_110	scaffold_8	https://genomevolution.org/coge//GEvo.pl?;fid1=2252583295;ref2=0;dr2up=390000;dr2down=390000;fid2=2252848477;dr1up=390000;dr1down=390000;num_seqs=2;autogo=1
1.1	MYZPE13164_0_v1.0_000010910.2	MYZPE13164_G006_v1.0_000183560.1	Mp1087439_TGAC_V1.1_scaffold_110	scaffold_8	https://genomevolution.org/coge//GEvo.pl?;fid1=2252583299;ref2=0;dr2up=390000;dr2down=390000;fid2=2252848477;dr1up=390000;dr1down=390000;num_seqs=2;autogo=1
1.1	MYZPE13164_0_v1.0_000010920.1	MYZPE13164_G006_v1.0_000183570.1	Mp1087439_TGAC_V1.1_scaffold_110	scaffold_8	https://genomevolution.org/coge//GEvo.pl?;fid1=2252583305;ref2=0;dr2up=420000;dr2down=420000;fid2=2252848487;dr1up=420000;dr1down=420000;num_seqs=2;autogo=1
1.1	MYZPE13164_0_v1.0_000010930.2	MYZPE13164_G006_v1.0_000183600.2	Mp1087439_TGAC_V1.1_scaffold_110	scaffold_8	https://genomevolution.org/coge//GEvo.pl?;fid1=2252583314;ref2=0;dr2up=450000;dr2down=450000;fid2=2252848506;dr1up=450000;dr1down=450000;num_seqs=2;autogo=1
1.1	MYZPE13164_0_v1.0_000010930.1	MYZPE13164_G006_v1.0_000183600.1	Mp1087439_TGAC_V1.1_scaffold_110	scaffold_8	https://genomevolution.org/coge//GEvo.pl?;fid1=2252583310;ref2=0;dr2up=450000;dr2down=450000;fid2=2252848502;dr1up=450000;dr1down=450000;num_seqs=2;autogo=1
1.1	MYZPE13164_0_v1.0_000010940.1	MYZPE13164_G006_v1.0_000183610.1	Mp1087439_TGAC_V1.1_scaffold_110	scaffold_8	https://genomevolution.org/coge//GEvo.pl?;fid1=2252583320;ref2=0;dr2up=460000;dr2down=460000;fid2=2252848512;dr1up=460000;dr1down=460000;num_seqs=2;autogo=1
1.1	MYZPE13164_0_v1.0_000010950.3	MYZPE13164_G006_v1.0_000183620.4	Mp1087439_TGAC_V1.1_scaffold_110	scaffold_8	https://genomevolution.org/coge//GEvo.pl?;fid1=2252583337;ref2=0;dr2up=460000;dr2down=460000;fid2=2252848533;dr1up=460000;dr1down=460000;num_seqs=2;autogo=1
1.1	MYZPE13164_0_v1.0_000010950.1	MYZPE13164_G006_v1.0_000183620.2	Mp1087439_TGAC_V1.1_scaffold_110	scaffold_8	https://genomevolution.org/coge//GEvo.pl?;fid1=2252583325;ref2=0;dr2up=460000;dr2down=460000;fid2=2252848522;dr1up=460000;dr1down=460000;num_seqs=2;autogo=1
1.1	MYZPE13164_0_v1.0_000010950.4	MYZPE13164_G006_v1.0_000183620.2	Mp1087439_TGAC_V1.1_scaffold_110	scaffold_8	https://genomevolution.org/coge//GEvo.pl?;fid1=2252583342;ref2=0;dr2up=320000;dr2down=320000;fid2=2252848522;dr1up=320000;dr1down=320000;num_seqs=2;autogo=1
1.1	MYZPE13164_0_v1.0_000010950.2	MYZPE13164_G006_v1.0_000183620.4	Mp1087439_TGAC_V1.1_scaffold_110	scaffold_8	https://genomevolution.org/coge//GEvo.pl?;fid1=2252583331;ref2=0;dr2up=460000;dr2down=460000;fid2=2252848533;dr1up=460000;dr1down=460000;num_seqs=2;autogo=1
1.1	MYZPE13164_0_v1.0_000010960.1	MYZPE13164_G006_v1.0_000183630.1	Mp1087439_TGAC_V1.1_scaffold_110	scaffold_8	https://genomevolution.org/coge//GEvo.pl?;fid1=2252583348;ref2=0;dr2up=330000;dr2down=330000;fid2=2252848540;dr1up=330000;dr1down=330000;num_seqs=2;autogo=1
1.1	MYZPE13164_0_v1.0_000010960.2	MYZPE13164_G006_v1.0_000183630.2	Mp1087439_TGAC_V1.1_scaffold_110	scaffold_8	https://genomevolution.org/coge//GEvo.pl?;fid1=2252583353;ref2=0;dr2up=330000;dr2down=330000;fid2=2252848545;dr1up=330000;dr1down=330000;num_seqs=2;autogo=1
1.1	MYZPE13164_0_v1.0_000010970.1	MYZPE13164_G006_v1.0_000183640.1	Mp1087439_TGAC_V1.1_scaffold_110	scaffold_8	https://genomevolution.org/coge//GEvo.pl?;fid1=2252583358;ref2=0;dr2up=340000;dr2down=340000;fid2=2252848550;dr1up=340000;dr1down=340000;num_seqs=2;autogo=1
1.1	MYZPE13164_0_v1.0_000010970.2	MYZPE13164_G006_v1.0_000183640.2	Mp1087439_TGAC_V1.1_scaffold_110	scaffold_8	https://genomevolution.org/coge//GEvo.pl?;fid1=2252583362;ref2=0;dr2up=340000;dr2down=340000;fid2=2252848554;dr1up=340000;dr1down=340000;num_seqs=2;autogo=1
1.1	MYZPE13164_0_v1.0_000010970.3	MYZPE13164_G006_v1.0_000183640.1	Mp1087439_TGAC_V1.1_scaffold_110	scaffold_8	https://genomevolution.org/coge//GEvo.pl?;fid1=2252583367;ref2=0;dr2up=340000;dr2down=340000;fid2=2252848550;dr1up=340000;dr1down=340000;num_seqs=2;autogo=1
1.1	MYZPE13164_0_v1.0_000010980.1	MYZPE13164_G006_v1.0_000183650.1	Mp1087439_TGAC_V1.1_scaffold_110	scaffold_8	https://genomevolution.org/coge//GEvo.pl?;fid1=2252583374;ref2=0;dr2up=350000;dr2down=350000;fid2=2252848566;dr1up=350000;dr1down=350000;num_seqs=2;autogo=1
1.1	MYZPE13164_0_v1.0_000010980.2	MYZPE13164_G006_v1.0_000183650.1	Mp1087439_TGAC_V1.1_scaffold_110	scaffold_8	https://genomevolution.org/coge//GEvo.pl?;fid1=2252583378;ref2=0;dr2up=350000;dr2down=350000;fid2=2252848566;dr1up=350000;dr1down=350000;num_seqs=2;autogo=1
1.1	MYZPE13164_0_v1.0_000010990.1	MYZPE13164_G006_v1.0_000183660.1	Mp1087439_TGAC_V1.1_scaffold_110	scaffold_8	https://genomevolution.org/coge//GEvo.pl?;fid1=2252583383;ref2=0;dr2up=350000;dr2down=350000;fid2=2252848575;dr1up=350000;dr1down=350000;num_seqs=2;autogo=1
1.1	MYZPE13164_0_v1.0_000011000.2	MYZPE13164_G006_v1.0_000183670.2	Mp1087439_TGAC_V1.1_scaffold_110	scaffold_8	https://genomevolution.org/coge//GEvo.pl?;fid1=2252583393;ref2=0;dr2up=360000;dr2down=360000;fid2=2252848585;dr1up=360000;dr1down=360000;num_seqs=2;autogo=1
1.1	MYZPE13164_0_v1.0_000011000.1	MYZPE13164_G006_v1.0_000183670.1	Mp1087439_TGAC_V1.1_scaffold_110	scaffold_8	https://genomevolution.org/coge//GEvo.pl?;fid1=2252583388;ref2=0;dr2up=360000;dr2down=360000;fid2=2252848580;dr1up=360000;dr1down=360000;num_seqs=2;autogo=1
1.1	MYZPE13164_0_v1.0_000011000.5	MYZPE13164_G006_v1.0_000183670.5	Mp1087439_TGAC_V1.1_scaffold_110	scaffold_8	https://genomevolution.org/coge//GEvo.pl?;fid1=2252583410;ref2=0;dr2up=360000;dr2down=360000;fid2=2252848602;dr1up=360000;dr1down=360000;num_seqs=2;autogo=1
1.1	MYZPE13164_0_v1.0_000011000.3	MYZPE13164_G006_v1.0_000183670.3	Mp1087439_TGAC_V1.1_scaffold_110	scaffold_8	https://genomevolution.org/coge//GEvo.pl?;fid1=2252583399;ref2=0;dr2up=360000;dr2down=360000;fid2=2252848591;dr1up=360000;dr1down=360000;num_seqs=2;autogo=1
1.1	MYZPE13164_0_v1.0_000011000.4	MYZPE13164_G006_v1.0_000183670.1	Mp1087439_TGAC_V1.1_scaffold_110	scaffold_8	https://genomevolution.org/coge//GEvo.pl?;fid1=2252583404;ref2=0;dr2up=360000;dr2down=360000;fid2=2252848580;dr1up=360000;dr1down=360000;num_seqs=2;autogo=1
1.1	MYZPE13164_0_v1.0_000011010.1	MYZPE13164_G006_v1.0_000183680.1	Mp1087439_TGAC_V1.1_scaffold_110	scaffold_8	https://genomevolution.org/coge//GEvo.pl?;fid1=2252583417;ref2=0;dr2up=80000;dr2down=80000;fid2=2252848609;dr1up=80000;dr1down=80000;num_seqs=2;autogo=1
1.1	MYZPE13164_0_v1.0_000011020.1	MYZPE13164_G006_v1.0_000183690.1	Mp1087439_TGAC_V1.1_scaffold_110	scaffold_8	https://genomevolution.org/coge//GEvo.pl?;fid1=2252583423;ref2=0;dr2up=100000;dr2down=100000;fid2=2252848615;dr1up=100000;dr1down=100000;num_seqs=2;autogo=1
1.1	MYZPE13164_0_v1.0_000011020.3	MYZPE13164_G006_v1.0_000183690.1	Mp1087439_TGAC_V1.1_scaffold_110	scaffold_8	https://genomevolution.org/coge//GEvo.pl?;fid1=2252583431;ref2=0;dr2up=90000;dr2down=90000;fid2=2252848615;dr1up=90000;dr1down=90000;num_seqs=2;autogo=1
1.1	MYZPE13164_0_v1.0_000011020.2	MYZPE13164_G006_v1.0_000183690.2	Mp1087439_TGAC_V1.1_scaffold_110	scaffold_8	https://genomevolution.org/coge//GEvo.pl?;fid1=2252583427;ref2=0;dr2up=100000;dr2down=100000;fid2=2252848619;dr1up=100000;dr1down=100000;num_seqs=2;autogo=1
1.1	MYZPE13164_0_v1.0_000011020.4	MYZPE13164_G006_v1.0_000183690.4	Mp1087439_TGAC_V1.1_scaffold_110	scaffold_8	https://genomevolution.org/coge//GEvo.pl?;fid1=2252583436;ref2=0;dr2up=80000;dr2down=80000;fid2=2252848628;dr1up=80000;dr1down=80000;num_seqs=2;autogo=1
1.1	MYZPE13164_0_v1.0_000011030.5	MYZPE13164_G006_v1.0_000183700.1	Mp1087439_TGAC_V1.1_scaffold_110	scaffold_8	https://genomevolution.org/coge//GEvo.pl?;fid1=2252583461;ref2=0;dr2up=90000;dr2down=90000;fid2=2252848633;dr1up=90000;dr1down=90000;num_seqs=2;autogo=1
1.1	MYZPE13164_0_v1.0_000011030.9	MYZPE13164_G006_v1.0_000183700.1	Mp1087439_TGAC_V1.1_scaffold_110	scaffold_8	https://genomevolution.org/coge//GEvo.pl?;fid1=2252583483;ref2=0;dr2up=90000;dr2down=90000;fid2=2252848633;dr1up=90000;dr1down=90000;num_seqs=2;autogo=1
1.1	MYZPE13164_0_v1.0_000011030.2	MYZPE13164_G006_v1.0_000183700.1	Mp1087439_TGAC_V1.1_scaffold_110	scaffold_8	https://genomevolution.org/coge//GEvo.pl?;fid1=2252583446;ref2=0;dr2up=100000;dr2down=100000;fid2=2252848633;dr1up=100000;dr1down=100000;num_seqs=2;autogo=1
1.1	MYZPE13164_0_v1.0_000011030.4	MYZPE13164_G006_v1.0_000183700.1	Mp1087439_TGAC_V1.1_scaffold_110	scaffold_8	https://genomevolution.org/coge//GEvo.pl?;fid1=2252583456;ref2=0;dr2up=100000;dr2down=100000;fid2=2252848633;dr1up=100000;dr1down=100000;num_seqs=2;autogo=1
1.1	MYZPE13164_0_v1.0_000011030.3	MYZPE13164_G006_v1.0_000183700.1	Mp1087439_TGAC_V1.1_scaffold_110	scaffold_8	https://genomevolution.org/coge//GEvo.pl?;fid1=2252583451;ref2=0;dr2up=100000;dr2down=100000;fid2=2252848633;dr1up=100000;dr1down=100000;num_seqs=2;autogo=1
1.1	MYZPE13164_0_v1.0_000011030.1	MYZPE13164_G006_v1.0_000183700.1	Mp1087439_TGAC_V1.1_scaffold_110	scaffold_8	https://genomevolution.org/coge//GEvo.pl?;fid1=2252583441;ref2=0;dr2up=100000;dr2down=100000;fid2=2252848633;dr1up=100000;dr1down=100000;num_seqs=2;autogo=1
1.1	MYZPE13164_0_v1.0_000011030.7	MYZPE13164_G006_v1.0_000183700.6	Mp1087439_TGAC_V1.1_scaffold_110	scaffold_8	https://genomevolution.org/coge//GEvo.pl?;fid1=2252583472;ref2=0;dr2up=90000;dr2down=90000;fid2=2252848658;dr1up=90000;dr1down=90000;num_seqs=2;autogo=1
1.1	MYZPE13164_0_v1.0_000011030.8	MYZPE13164_G006_v1.0_000183700.6	Mp1087439_TGAC_V1.1_scaffold_110	scaffold_8	https://genomevolution.org/coge//GEvo.pl?;fid1=2252583478;ref2=0;dr2up=80000;dr2down=80000;fid2=2252848658;dr1up=80000;dr1down=80000;num_seqs=2;autogo=1
1.1	MYZPE13164_0_v1.0_000011030.6	MYZPE13164_G006_v1.0_000183700.6	Mp1087439_TGAC_V1.1_scaffold_110	scaffold_8	https://genomevolution.org/coge//GEvo.pl?;fid1=2252583466;ref2=0;dr2up=90000;dr2down=90000;fid2=2252848658;dr1up=90000;dr1down=90000;num_seqs=2;autogo=1
1.1	MYZPE13164_0_v1.0_000011040.1	MYZPE13164_G006_v1.0_000183710.1	Mp1087439_TGAC_V1.1_scaffold_110	scaffold_8	https://genomevolution.org/coge//GEvo.pl?;fid1=2252583488;ref2=0;dr2up=80000;dr2down=80000;fid2=2252848678;dr1up=80000;dr1down=80000;num_seqs=2;autogo=1
1.1	MYZPE13164_0_v1.0_000011050.2	MYZPE13164_G006_v1.0_000183720.1	Mp1087439_TGAC_V1.1_scaffold_110	scaffold_8	https://genomevolution.org/coge//GEvo.pl?;fid1=2252583499;ref2=0;dr2up=70000;dr2down=70000;fid2=2252848684;dr1up=70000;dr1down=70000;num_seqs=2;autogo=1
1.1	MYZPE13164_0_v1.0_000011050.1	MYZPE13164_G006_v1.0_000183720.2	Mp1087439_TGAC_V1.1_scaffold_110	scaffold_8	https://genomevolution.org/coge//GEvo.pl?;fid1=2252583494;ref2=0;dr2up=80000;dr2down=80000;fid2=2252848688;dr1up=80000;dr1down=80000;num_seqs=2;autogo=1
1.1	MYZPE13164_0_v1.0_000011050.3	MYZPE13164_G006_v1.0_000183720.1	Mp1087439_TGAC_V1.1_scaffold_110	scaffold_8	https://genomevolution.org/coge//GEvo.pl?;fid1=2252583504;ref2=0;dr2up=70000;dr2down=70000;fid2=2252848684;dr1up=70000;dr1down=70000;num_seqs=2;autogo=1
1.1	MYZPE13164_0_v1.0_000011060.1	MYZPE13164_G006_v1.0_000183730.1	Mp1087439_TGAC_V1.1_scaffold_110	scaffold_8	https://genomevolution.org/coge//GEvo.pl?;fid1=2252583509;ref2=0;dr2up=70000;dr2down=70000;fid2=2252848699;dr1up=70000;dr1down=70000;num_seqs=2;autogo=1
1.1	MYZPE13164_0_v1.0_000011070.4	MYZPE13164_G006_v1.0_000183740.4	Mp1087439_TGAC_V1.1_scaffold_110	scaffold_8	https://genomevolution.org/coge//GEvo.pl?;fid1=2252583532;ref2=0;dr2up=80000;dr2down=80000;fid2=2252848722;dr1up=80000;dr1down=80000;num_seqs=2;autogo=1
1.1	MYZPE13164_0_v1.0_000011070.1	MYZPE13164_G006_v1.0_000183740.1	Mp1087439_TGAC_V1.1_scaffold_110	scaffold_8	https://genomevolution.org/coge//GEvo.pl?;fid1=2252583516;ref2=0;dr2up=80000;dr2down=80000;fid2=2252848706;dr1up=80000;dr1down=80000;num_seqs=2;autogo=1
1.1	MYZPE13164_0_v1.0_000011070.2	MYZPE13164_G006_v1.0_000183740.1	Mp1087439_TGAC_V1.1_scaffold_110	scaffold_8	https://genomevolution.org/coge//GEvo.pl?;fid1=2252583521;ref2=0;dr2up=60000;dr2down=60000;fid2=2252848706;dr1up=60000;dr1down=60000;num_seqs=2;autogo=1
1.1	MYZPE13164_0_v1.0_000011070.3	MYZPE13164_G006_v1.0_000183740.1	Mp1087439_TGAC_V1.1_scaffold_110	scaffold_8	https://genomevolution.org/coge//GEvo.pl?;fid1=2252583527;ref2=0;dr2up=60000;dr2down=60000;fid2=2252848706;dr1up=60000;dr1down=60000;num_seqs=2;autogo=1
1.1	MYZPE13164_0_v1.0_000011080.1	MYZPE13164_G006_v1.0_000183750.1	Mp1087439_TGAC_V1.1_scaffold_110	scaffold_8	https://genomevolution.org/coge//GEvo.pl?;fid1=2252583538;ref2=0;dr2up=60000;dr2down=60000;fid2=2252848734;dr1up=60000;dr1down=60000;num_seqs=2;autogo=1
1.1	MYZPE13164_0_v1.0_000011090.1	proxy	Mp1087439_TGAC_V1.1_scaffold_110	scaffold_8	https://genomevolution.org/coge//GEvo.pl?;fid1=2252583541;ref2=0;dr2up=70000;dr2down=70000;x2=1609235;chr2=scaffold_8;dsgid2=53455;dr1up=70000;dr1down=70000;num_seqs=2;autogo=1
1.1	MYZPE13164_0_v1.0_000011100.1	MYZPE13164_G006_v1.0_000183760.1	Mp1087439_TGAC_V1.1_scaffold_110	scaffold_8	https://genomevolution.org/coge//GEvo.pl?;fid1=2252583544;ref2=0;dr2up=70000;dr2down=70000;fid2=2252848739;dr1up=70000;dr1down=70000;num_seqs=2;autogo=1
1.1	MYZPE13164_0_v1.0_000011110.2	MYZPE13164_G006_v1.0_000183770.2	Mp1087439_TGAC_V1.1_scaffold_110	scaffold_8	https://genomevolution.org/coge//GEvo.pl?;fid1=2252583554;ref2=0;dr2up=40000;dr2down=40000;fid2=2252848749;dr1up=40000;dr1down=40000;num_seqs=2;autogo=1
1.1	MYZPE13164_0_v1.0_000011110.1	MYZPE13164_G006_v1.0_000183770.1	Mp1087439_TGAC_V1.1_scaffold_110	scaffold_8	https://genomevolution.org/coge//GEvo.pl?;fid1=2252583549;ref2=0;dr2up=40000;dr2down=40000;fid2=2252848744;dr1up=40000;dr1down=40000;num_seqs=2;autogo=1
1.1	MYZPE13164_0_v1.0_000011110.3	MYZPE13164_G006_v1.0_000183770.1	Mp1087439_TGAC_V1.1_scaffold_110	scaffold_8	https://genomevolution.org/coge//GEvo.pl?;fid1=2252583559;ref2=0;dr2up=40000;dr2down=40000;fid2=2252848744;dr1up=40000;dr1down=40000;num_seqs=2;autogo=1
1.1	MYZPE13164_0_v1.0_000011120.2	MYZPE13164_G006_v1.0_000183780.1	Mp1087439_TGAC_V1.1_scaffold_110	scaffold_8	https://genomevolution.org/coge//GEvo.pl?;fid1=2252583567;ref2=0;dr2up=40000;dr2down=40000;fid2=2252848759;dr1up=40000;dr1down=40000;num_seqs=2;autogo=1
1.1	MYZPE13164_0_v1.0_000011120.1	MYZPE13164_G006_v1.0_000183780.1	Mp1087439_TGAC_V1.1_scaffold_110	scaffold_8	https://genomevolution.org/coge//GEvo.pl?;fid1=2252583564;ref2=0;dr2up=40000;dr2down=40000;fid2=2252848759;dr1up=40000;dr1down=40000;num_seqs=2;autogo=1
1.1	MYZPE13164_0_v1.0_000011130.1	MYZPE13164_G006_v1.0_000183790.1	Mp1087439_TGAC_V1.1_scaffold_110	scaffold_8	https://genomevolution.org/coge//GEvo.pl?;fid1=2252583573;ref2=0;dr2up=60000;dr2down=60000;fid2=2252848764;dr1up=60000;dr1down=60000;num_seqs=2;autogo=1
1.1	MYZPE13164_0_v1.0_000011140.1	MYZPE13164_G006_v1.0_000183800.1	Mp1087439_TGAC_V1.1_scaffold_110	scaffold_8	https://genomevolution.org/coge//GEvo.pl?;fid1=2252583578;ref2=0;dr2up=60000;dr2down=60000;fid2=2252848769;dr1up=60000;dr1down=60000;num_seqs=2;autogo=1
1.1	MYZPE13164_0_v1.0_000011150.1	MYZPE13164_G006_v1.0_000183790.1	Mp1087439_TGAC_V1.1_scaffold_110	scaffold_8	https://genomevolution.org/coge//GEvo.pl?;fid1=2252583583;ref2=0;dr2up=60000;dr2down=60000;fid2=2252848764;dr1up=60000;dr1down=60000;num_seqs=2;autogo=1
1.1	MYZPE13164_0_v1.0_000011160.1	MYZPE13164_G006_v1.0_000183810.1	Mp1087439_TGAC_V1.1_scaffold_110	scaffold_8	https://genomevolution.org/coge//GEvo.pl?;fid1=2252583588;ref2=0;dr2up=70000;dr2down=70000;fid2=2252848774;dr1up=70000;dr1down=70000;num_seqs=2;autogo=1
1.1	MYZPE13164_0_v1.0_000011170.1	proxy	Mp1087439_TGAC_V1.1_scaffold_110	scaffold_8	https://genomevolution.org/coge//GEvo.pl?;fid1=2252583593;ref2=0;dr2up=60000;dr2down=60000;x2=1645848;chr2=scaffold_8;dsgid2=53455;dr1up=60000;dr1down=60000;num_seqs=2;autogo=1
1.1	MYZPE13164_0_v1.0_000010650.1	MYZPE13164_G006_v1.0_000183270.1	Mp1087439_TGAC_V1.1_scaffold_110	scaffold_8	https://genomevolution.org/coge//GEvo.pl?;fid1=2252583005;ref2=0;dr2up=90000;dr2down=90000;fid2=2252848190;dr1up=90000;dr1down=90000;num_seqs=2;autogo=1
1.1	MYZPE13164_0_v1.0_000010650.2	MYZPE13164_G006_v1.0_000183270.1	Mp1087439_TGAC_V1.1_scaffold_110	scaffold_8	https://genomevolution.org/coge//GEvo.pl?;fid1=2252583010;ref2=0;dr2up=270000;dr2down=270000;fid2=2252848190;dr1up=270000;dr1down=270000;num_seqs=2;autogo=1
1.1	MYZPE13164_0_v1.0_000010650.4	MYZPE13164_G006_v1.0_000183270.4	Mp1087439_TGAC_V1.1_scaffold_110	scaffold_8	https://genomevolution.org/coge//GEvo.pl?;fid1=2252583020;ref2=0;dr2up=270000;dr2down=270000;fid2=2252848205;dr1up=270000;dr1down=270000;num_seqs=2;autogo=1
1.1	MYZPE13164_0_v1.0_000010650.3	MYZPE13164_G006_v1.0_000183270.1	Mp1087439_TGAC_V1.1_scaffold_110	scaffold_8	https://genomevolution.org/coge//GEvo.pl?;fid1=2252583015;ref2=0;dr2up=270000;dr2down=270000;fid2=2252848190;dr1up=270000;dr1down=270000;num_seqs=2;autogo=1
1.1	MYZPE13164_0_v1.0_000011180.1	proxy	Mp1087439_TGAC_V1.1_scaffold_110	scaffold_8	https://genomevolution.org/coge//GEvo.pl?;fid1=2252583596;ref2=0;dr2up=60000;dr2down=60000;x2=1645848;chr2=scaffold_8;dsgid2=53455;dr1up=60000;dr1down=60000;num_seqs=2;autogo=1
1.1	MYZPE13164_0_v1.0_000011190.1	proxy	Mp1087439_TGAC_V1.1_scaffold_110	scaffold_8	https://genomevolution.org/coge//GEvo.pl?;fid1=2252583599;ref2=0;dr2up=60000;dr2down=60000;x2=1645848;chr2=scaffold_8;dsgid2=53455;dr1up=60000;dr1down=60000;num_seqs=2;autogo=1
1.1	MYZPE13164_0_v1.0_000011200.1	proxy	Mp1087439_TGAC_V1.1_scaffold_110	scaffold_8	https://genomevolution.org/coge//GEvo.pl?;fid1=2252583602;ref2=0;dr2up=60000;dr2down=60000;x2=1645848;chr2=scaffold_8;dsgid2=53455;dr1up=60000;dr1down=60000;num_seqs=2;autogo=1
1.1	MYZPE13164_0_v1.0_000011210.2	proxy	Mp1087439_TGAC_V1.1_scaffold_110	scaffold_8	https://genomevolution.org/coge//GEvo.pl?;fid1=2252583611;ref2=0;dr2up=40000;dr2down=40000;x2=1645848;chr2=scaffold_8;dsgid2=53455;dr1up=40000;dr1down=40000;num_seqs=2;autogo=1
1.1	MYZPE13164_0_v1.0_000011210.1	proxy	Mp1087439_TGAC_V1.1_scaffold_110	scaffold_8	https://genomevolution.org/coge//GEvo.pl?;fid1=2252583605;ref2=0;dr2up=50000;dr2down=50000;x2=1645848;chr2=scaffold_8;dsgid2=53455;dr1up=50000;dr1down=50000;num_seqs=2;autogo=1
1.1	MYZPE13164_0_v1.0_000011210.3	proxy	Mp1087439_TGAC_V1.1_scaffold_110	scaffold_8	https://genomevolution.org/coge//GEvo.pl?;fid1=2252583616;ref2=0;dr2up=40000;dr2down=40000;x2=1645848;chr2=scaffold_8;dsgid2=53455;dr1up=40000;dr1down=40000;num_seqs=2;autogo=1
1.1	MYZPE13164_0_v1.0_000010660.2	MYZPE13164_G006_v1.0_000183280.1	Mp1087439_TGAC_V1.1_scaffold_110	scaffold_8	https://genomevolution.org/coge//GEvo.pl?;fid1=2252583030;ref2=0;dr2up=260000;dr2down=260000;fid2=2252848210;dr1up=260000;dr1down=260000;num_seqs=2;autogo=1
1.1	MYZPE13164_0_v1.0_000010660.3	MYZPE13164_G006_v1.0_000183280.1	Mp1087439_TGAC_V1.1_scaffold_110	scaffold_8	https://genomevolution.org/coge//GEvo.pl?;fid1=2252583034;ref2=0;dr2up=260000;dr2down=260000;fid2=2252848210;dr1up=260000;dr1down=260000;num_seqs=2;autogo=1
1.1	MYZPE13164_0_v1.0_000010660.1	MYZPE13164_G006_v1.0_000183280.1	Mp1087439_TGAC_V1.1_scaffold_110	scaffold_8	https://genomevolution.org/coge//GEvo.pl?;fid1=2252583025;ref2=0;dr2up=260000;dr2down=260000;fid2=2252848210;dr1up=260000;dr1down=260000;num_seqs=2;autogo=1
1.1	MYZPE13164_0_v1.0_000010670.3	MYZPE13164_G006_v1.0_000183290.1	Mp1087439_TGAC_V1.1_scaffold_110	scaffold_8	https://genomevolution.org/coge//GEvo.pl?;fid1=2252583049;ref2=0;dr2up=290000;dr2down=290000;fid2=2252848215;dr1up=290000;dr1down=290000;num_seqs=2;autogo=1
1.1	MYZPE13164_0_v1.0_000010670.2	MYZPE13164_G006_v1.0_000183290.1	Mp1087439_TGAC_V1.1_scaffold_110	scaffold_8	https://genomevolution.org/coge//GEvo.pl?;fid1=2252583045;ref2=0;dr2up=250000;dr2down=250000;fid2=2252848215;dr1up=250000;dr1down=250000;num_seqs=2;autogo=1
1.1	MYZPE13164_0_v1.0_000010670.1	MYZPE13164_G006_v1.0_000183290.1	Mp1087439_TGAC_V1.1_scaffold_110	scaffold_8	https://genomevolution.org/coge//GEvo.pl?;fid1=2252583040;ref2=0;dr2up=250000;dr2down=250000;fid2=2252848215;dr1up=250000;dr1down=250000;num_seqs=2;autogo=1
1.1	MYZPE13164_0_v1.0_000011300.1	MYZPE13164_G006_v1.0_000074810.1	Mp1087439_TGAC_V1.1_scaffold_1101	scaffold_21	https://genomevolution.org/coge//GEvo.pl?;fid1=2252583646;ref2=0;dr2up=70000;dr2down=70000;rev2=1;fid2=2252766021;dr1up=70000;dr1down=70000;num_seqs=2;autogo=1
1.1	MYZPE13164_0_v1.0_000011310.1	MYZPE13164_G006_v1.0_000074790.1	Mp1087439_TGAC_V1.1_scaffold_1101	scaffold_21	https://genomevolution.org/coge//GEvo.pl?;fid1=2252583651;ref2=0;dr2up=60000;dr2down=60000;rev2=1;fid2=2252766015;dr1up=60000;dr1down=60000;num_seqs=2;autogo=1
1.1	MYZPE13164_0_v1.0_000011320.1	MYZPE13164_G006_v1.0_000074780.1	Mp1087439_TGAC_V1.1_scaffold_1101	scaffold_21	https://genomevolution.org/coge//GEvo.pl?;fid1=2252583654;ref2=0;dr2up=70000;dr2down=70000;rev2=1;fid2=2252766012;dr1up=70000;dr1down=70000;num_seqs=2;autogo=1
1.1	MYZPE13164_0_v1.0_000011330.1	MYZPE13164_G006_v1.0_000074770.1	Mp1087439_TGAC_V1.1_scaffold_1101	scaffold_21	https://genomevolution.org/coge//GEvo.pl?;fid1=2252583657;ref2=0;dr2up=70000;dr2down=70000;rev2=1;fid2=2252766009;dr1up=70000;dr1down=70000;num_seqs=2;autogo=1
1.1	MYZPE13164_0_v1.0_000011340.1	MYZPE13164_G006_v1.0_000074760.1	Mp1087439_TGAC_V1.1_scaffold_1101	scaffold_21	https://genomevolution.org/coge//GEvo.pl?;fid1=2252583671;ref2=0;dr2up=80000;dr2down=80000;rev2=1;fid2=2252766004;dr1up=80000;dr1down=80000;num_seqs=2;autogo=1
1.1	MYZPE13164_0_v1.0_000011350.1	MYZPE13164_G006_v1.0_000074750.1	Mp1087439_TGAC_V1.1_scaffold_1101	scaffold_21	https://genomevolution.org/coge//GEvo.pl?;fid1=2252583676;ref2=0;dr2up=80000;dr2down=80000;rev2=1;fid2=2252765999;dr1up=80000;dr1down=80000;num_seqs=2;autogo=1
1.1	MYZPE13164_0_v1.0_000011390.1	MYZPE13164_G006_v1.0_000074720.1	Mp1087439_TGAC_V1.1_scaffold_1101	scaffold_21	https://genomevolution.org/coge//GEvo.pl?;fid1=2252583682;ref2=0;dr2up=90000;dr2down=90000;rev2=1;fid2=2252765995;dr1up=90000;dr1down=90000;num_seqs=2;autogo=1
1.1	MYZPE13164_0_v1.0_000011400.1	MYZPE13164_G006_v1.0_000074720.1	Mp1087439_TGAC_V1.1_scaffold_1101	scaffold_21	https://genomevolution.org/coge//GEvo.pl?;fid1=2252583686;ref2=0;dr2up=90000;dr2down=90000;rev2=1;fid2=2252765995;dr1up=90000;dr1down=90000;num_seqs=2;autogo=1
1.1	MYZPE13164_0_v1.0_000011410.1	MYZPE13164_G006_v1.0_000074710.1	Mp1087439_TGAC_V1.1_scaffold_1101	scaffold_21	https://genomevolution.org/coge//GEvo.pl?;fid1=2252583689;ref2=0;dr2up=90000;dr2down=90000;rev2=1;fid2=2252765990;dr1up=90000;dr1down=90000;num_seqs=2;autogo=1
1.1	MYZPE13164_0_v1.0_000011420.1	MYZPE13164_G006_v1.0_000074700.1	Mp1087439_TGAC_V1.1_scaffold_1101	scaffold_21	https://genomevolution.org/coge//GEvo.pl?;fid1=2252583693;ref2=0;dr2up=90000;dr2down=90000;rev2=1;fid2=2252765985;dr1up=90000;dr1down=90000;num_seqs=2;autogo=1
1.1	MYZPE13164_0_v1.0_000011290.1	MYZPE13164_G006_v1.0_000074830.1	Mp1087439_TGAC_V1.1_scaffold_1101	scaffold_21	https://genomevolution.org/coge//GEvo.pl?;fid1=2252583641;ref2=0;dr2up=90000;dr2down=90000;rev2=1;fid2=2252766029;dr1up=90000;dr1down=90000;num_seqs=2;autogo=1
1.1	MYZPE13164_0_v1.0_000011430.1	MYZPE13164_G006_v1.0_000074690.1	Mp1087439_TGAC_V1.1_scaffold_1101	scaffold_21	https://genomevolution.org/coge//GEvo.pl?;fid1=2252583698;ref2=0;dr2up=100000;dr2down=100000;rev2=1;fid2=2252765979;dr1up=100000;dr1down=100000;num_seqs=2;autogo=1
1.1	MYZPE13164_0_v1.0_000011700.1	MYZPE13164_G006_v1.0_000069650.1	Mp1087439_TGAC_V1.1_scaffold_1105	scaffold_2	https://genomevolution.org/coge//GEvo.pl?;fid1=2252583864;ref2=0;dr2up=100000;dr2down=100000;fid2=2252761915;dr1up=100000;dr1down=100000;num_seqs=2;autogo=1
1.1	MYZPE13164_0_v1.0_000011640.1	MYZPE13164_G006_v1.0_000069580.1	Mp1087439_TGAC_V1.1_scaffold_1105	scaffold_2	https://genomevolution.org/coge//GEvo.pl?;fid1=2252583769;ref2=0;dr2up=80000;dr2down=80000;fid2=2252761832;dr1up=80000;dr1down=80000;num_seqs=2;autogo=1
1.1	MYZPE13164_0_v1.0_000011650.2	MYZPE13164_G006_v1.0_000069590.2	Mp1087439_TGAC_V1.1_scaffold_1105	scaffold_2	https://genomevolution.org/coge//GEvo.pl?;fid1=2252583776;ref2=0;dr2up=60000;dr2down=60000;fid2=2252761839;dr1up=60000;dr1down=60000;num_seqs=2;autogo=1
1.1	MYZPE13164_0_v1.0_000011650.1	MYZPE13164_G006_v1.0_000069590.1	Mp1087439_TGAC_V1.1_scaffold_1105	scaffold_2	https://genomevolution.org/coge//GEvo.pl?;fid1=2252583772;ref2=0;dr2up=60000;dr2down=60000;fid2=2252761835;dr1up=60000;dr1down=60000;num_seqs=2;autogo=1
1.1	MYZPE13164_0_v1.0_000011660.2	MYZPE13164_G006_v1.0_000069600.1	Mp1087439_TGAC_V1.1_scaffold_1105	scaffold_2	https://genomevolution.org/coge//GEvo.pl?;fid1=2252583790;ref2=0;dr2up=40000;dr2down=40000;fid2=2252761844;dr1up=40000;dr1down=40000;num_seqs=2;autogo=1
1.1	MYZPE13164_0_v1.0_000011660.3	MYZPE13164_G006_v1.0_000069600.1	Mp1087439_TGAC_V1.1_scaffold_1105	scaffold_2	https://genomevolution.org/coge//GEvo.pl?;fid1=2252583795;ref2=0;dr2up=40000;dr2down=40000;fid2=2252761844;dr1up=40000;dr1down=40000;num_seqs=2;autogo=1
1.1	MYZPE13164_0_v1.0_000011660.1	MYZPE13164_G006_v1.0_000069600.1	Mp1087439_TGAC_V1.1_scaffold_1105	scaffold_2	https://genomevolution.org/coge//GEvo.pl?;fid1=2252583781;ref2=0;dr2up=40000;dr2down=40000;fid2=2252761844;dr1up=40000;dr1down=40000;num_seqs=2;autogo=1
1.1	MYZPE13164_0_v1.0_000011670.2	MYZPE13164_G006_v1.0_000069610.1	Mp1087439_TGAC_V1.1_scaffold_1105	scaffold_2	https://genomevolution.org/coge//GEvo.pl?;fid1=2252583806;ref2=0;dr2up=50000;dr2down=50000;fid2=2252761863;dr1up=50000;dr1down=50000;num_seqs=2;autogo=1
1.1	MYZPE13164_0_v1.0_000011670.1	MYZPE13164_G006_v1.0_000069610.1	Mp1087439_TGAC_V1.1_scaffold_1105	scaffold_2	https://genomevolution.org/coge//GEvo.pl?;fid1=2252583800;ref2=0;dr2up=50000;dr2down=50000;fid2=2252761863;dr1up=50000;dr1down=50000;num_seqs=2;autogo=1
1.1	MYZPE13164_0_v1.0_000011680.4	MYZPE13164_G006_v1.0_000069630.3	Mp1087439_TGAC_V1.1_scaffold_1105	scaffold_2	https://genomevolution.org/coge//GEvo.pl?;fid1=2252583828;ref2=0;dr2up=60000;dr2down=60000;fid2=2252761880;dr1up=60000;dr1down=60000;num_seqs=2;autogo=1
1.1	MYZPE13164_0_v1.0_000011680.3	MYZPE13164_G006_v1.0_000069630.3	Mp1087439_TGAC_V1.1_scaffold_1105	scaffold_2	https://genomevolution.org/coge//GEvo.pl?;fid1=2252583823;ref2=0;dr2up=60000;dr2down=60000;fid2=2252761880;dr1up=60000;dr1down=60000;num_seqs=2;autogo=1
1.1	MYZPE13164_0_v1.0_000011680.5	MYZPE13164_G006_v1.0_000069630.4	Mp1087439_TGAC_V1.1_scaffold_1105	scaffold_2	https://genomevolution.org/coge//GEvo.pl?;fid1=2252583832;ref2=0;dr2up=70000;dr2down=70000;fid2=2252761883;dr1up=70000;dr1down=70000;num_seqs=2;autogo=1
1.1	MYZPE13164_0_v1.0_000011680.1	MYZPE13164_G006_v1.0_000069630.3	Mp1087439_TGAC_V1.1_scaffold_1105	scaffold_2	https://genomevolution.org/coge//GEvo.pl?;fid1=2252583812;ref2=0;dr2up=60000;dr2down=60000;fid2=2252761880;dr1up=60000;dr1down=60000;num_seqs=2;autogo=1
1.1	MYZPE13164_0_v1.0_000011680.2	MYZPE13164_G006_v1.0_000069630.3	Mp1087439_TGAC_V1.1_scaffold_1105	scaffold_2	https://genomevolution.org/coge//GEvo.pl?;fid1=2252583818;ref2=0;dr2up=60000;dr2down=60000;fid2=2252761880;dr1up=60000;dr1down=60000;num_seqs=2;autogo=1
1.1	MYZPE13164_0_v1.0_000011630.1	proxy	Mp1087439_TGAC_V1.1_scaffold_1105	scaffold_2	https://genomevolution.org/coge//GEvo.pl?;fid1=2252583764;ref2=0;dr2up=80000;dr2down=80000;x2=1088152;chr2=scaffold_2;dsgid2=53455;dr1up=80000;dr1down=80000;num_seqs=2;autogo=1
1.1	MYZPE13164_0_v1.0_000011690.5	MYZPE13164_G006_v1.0_000069640.5	Mp1087439_TGAC_V1.1_scaffold_1105	scaffold_2	https://genomevolution.org/coge//GEvo.pl?;fid1=2252583859;ref2=0;dr2up=80000;dr2down=80000;fid2=2252761910;dr1up=80000;dr1down=80000;num_seqs=2;autogo=1
1.1	MYZPE13164_0_v1.0_000011690.4	MYZPE13164_G006_v1.0_000069640.1	Mp1087439_TGAC_V1.1_scaffold_1105	scaffold_2	https://genomevolution.org/coge//GEvo.pl?;fid1=2252583854;ref2=0;dr2up=80000;dr2down=80000;fid2=2252761888;dr1up=80000;dr1down=80000;num_seqs=2;autogo=1
1.1	MYZPE13164_0_v1.0_000011690.2	MYZPE13164_G006_v1.0_000069640.2	Mp1087439_TGAC_V1.1_scaffold_1105	scaffold_2	https://genomevolution.org/coge//GEvo.pl?;fid1=2252583845;ref2=0;dr2up=80000;dr2down=80000;fid2=2252761896;dr1up=80000;dr1down=80000;num_seqs=2;autogo=1
1.1	MYZPE13164_0_v1.0_000011690.1	MYZPE13164_G006_v1.0_000069640.1	Mp1087439_TGAC_V1.1_scaffold_1105	scaffold_2	https://genomevolution.org/coge//GEvo.pl?;fid1=2252583837;ref2=0;dr2up=80000;dr2down=80000;fid2=2252761888;dr1up=80000;dr1down=80000;num_seqs=2;autogo=1
1.1	MYZPE13164_0_v1.0_000011690.3	MYZPE13164_G006_v1.0_000069640.1	Mp1087439_TGAC_V1.1_scaffold_1105	scaffold_2	https://genomevolution.org/coge//GEvo.pl?;fid1=2252583849;ref2=0;dr2up=80000;dr2down=80000;fid2=2252761888;dr1up=80000;dr1down=80000;num_seqs=2;autogo=1
1.1	MYZPE13164_0_v1.0_000011980.1	proxy	Mp1087439_TGAC_V1.1_scaffold_1108	scaffold_811	https://genomevolution.org/coge//GEvo.pl?;fid1=2252584023;ref2=0;dr2up=70000;dr2down=70000;rev2=1;x2=18988;chr2=scaffold_811;dsgid2=53455;dr1up=70000;dr1down=70000;num_seqs=2;autogo=1
1.1	MYZPE13164_0_v1.0_000011890.1	MYZPE13164_G006_v1.0_000185410.1	Mp1087439_TGAC_V1.1_scaffold_1108	scaffold_811	https://genomevolution.org/coge//GEvo.pl?;fid1=2252583945;ref2=0;dr2up=60000;dr2down=60000;rev2=1;fid2=2252849830;dr1up=60000;dr1down=60000;num_seqs=2;autogo=1
1.1	MYZPE13164_0_v1.0_000011860.2	MYZPE13164_G006_v1.0_000185440.1	Mp1087439_TGAC_V1.1_scaffold_1108	scaffold_811	https://genomevolution.org/coge//GEvo.pl?;fid1=2252583918;ref2=0;dr2up=70000;dr2down=70000;rev2=1;fid2=2252849863;dr1up=70000;dr1down=70000;num_seqs=2;autogo=1
1.1	MYZPE13164_0_v1.0_000011860.1	MYZPE13164_G006_v1.0_000185440.1	Mp1087439_TGAC_V1.1_scaffold_1108	scaffold_811	https://genomevolution.org/coge//GEvo.pl?;fid1=2252583913;ref2=0;dr2up=60000;dr2down=60000;rev2=1;fid2=2252849863;dr1up=60000;dr1down=60000;num_seqs=2;autogo=1
1.1	MYZPE13164_0_v1.0_000011900.1	MYZPE13164_G006_v1.0_000185400.1	Mp1087439_TGAC_V1.1_scaffold_1108	scaffold_811	https://genomevolution.org/coge//GEvo.pl?;fid1=2252583949;ref2=0;dr2up=60000;dr2down=60000;rev2=1;fid2=2252849821;dr1up=60000;dr1down=60000;num_seqs=2;autogo=1
1.1	MYZPE13164_0_v1.0_000011910.1	MYZPE13164_G006_v1.0_000185390.1	Mp1087439_TGAC_V1.1_scaffold_1108	scaffold_811	https://genomevolution.org/coge//GEvo.pl?;fid1=2252583954;ref2=0;dr2up=60000;dr2down=60000;rev2=1;fid2=2252849816;dr1up=60000;dr1down=60000;num_seqs=2;autogo=1
1.1	MYZPE13164_0_v1.0_000011920.1	MYZPE13164_G006_v1.0_000185380.1	Mp1087439_TGAC_V1.1_scaffold_1108	scaffold_811	https://genomevolution.org/coge//GEvo.pl?;fid1=2252583959;ref2=0;dr2up=50000;dr2down=50000;rev2=1;fid2=2252849813;dr1up=50000;dr1down=50000;num_seqs=2;autogo=1
1.1	MYZPE13164_0_v1.0_000011870.1	MYZPE13164_G006_v1.0_000185430.4	Mp1087439_TGAC_V1.1_scaffold_1108	scaffold_811	https://genomevolution.org/coge//GEvo.pl?;fid1=2252583923;ref2=0;dr2up=70000;dr2down=70000;rev2=1;fid2=2252849858;dr1up=70000;dr1down=70000;num_seqs=2;autogo=1
1.1	MYZPE13164_0_v1.0_000011930.1	MYZPE13164_G006_v1.0_000185370.1	Mp1087439_TGAC_V1.1_scaffold_1108	scaffold_811	https://genomevolution.org/coge//GEvo.pl?;fid1=2252583962;ref2=0;dr2up=50000;dr2down=50000;rev2=1;fid2=2252849810;dr1up=50000;dr1down=50000;num_seqs=2;autogo=1
1.1	MYZPE13164_0_v1.0_000011940.1	MYZPE13164_G006_v1.0_000185360.1	Mp1087439_TGAC_V1.1_scaffold_1108	scaffold_811	https://genomevolution.org/coge//GEvo.pl?;fid1=2252583965;ref2=0;dr2up=40000;dr2down=40000;rev2=1;fid2=2252849805;dr1up=40000;dr1down=40000;num_seqs=2;autogo=1
1.1	MYZPE13164_0_v1.0_000011870.2	MYZPE13164_G006_v1.0_000185430.2	Mp1087439_TGAC_V1.1_scaffold_1108	scaffold_811	https://genomevolution.org/coge//GEvo.pl?;fid1=2252583928;ref2=0;dr2up=70000;dr2down=70000;rev2=1;fid2=2252849847;dr1up=70000;dr1down=70000;num_seqs=2;autogo=1
1.1	MYZPE13164_0_v1.0_000011950.7	MYZPE13164_G006_v1.0_000185340.1	Mp1087439_TGAC_V1.1_scaffold_1108	scaffold_811	https://genomevolution.org/coge//GEvo.pl?;fid1=2252584002;ref2=0;dr2up=50000;dr2down=50000;rev2=1;fid2=2252849763;dr1up=50000;dr1down=50000;num_seqs=2;autogo=1
1.1	MYZPE13164_0_v1.0_000011950.4	MYZPE13164_G006_v1.0_000185340.1	Mp1087439_TGAC_V1.1_scaffold_1108	scaffold_811	https://genomevolution.org/coge//GEvo.pl?;fid1=2252583986;ref2=0;dr2up=50000;dr2down=50000;rev2=1;fid2=2252849763;dr1up=50000;dr1down=50000;num_seqs=2;autogo=1
1.1	MYZPE13164_0_v1.0_000011950.3	MYZPE13164_G006_v1.0_000185340.1	Mp1087439_TGAC_V1.1_scaffold_1108	scaffold_811	https://genomevolution.org/coge//GEvo.pl?;fid1=2252583981;ref2=0;dr2up=50000;dr2down=50000;rev2=1;fid2=2252849763;dr1up=50000;dr1down=50000;num_seqs=2;autogo=1
1.1	MYZPE13164_0_v1.0_000011950.5	MYZPE13164_G006_v1.0_000185340.2	Mp1087439_TGAC_V1.1_scaffold_1108	scaffold_811	https://genomevolution.org/coge//GEvo.pl?;fid1=2252583991;ref2=0;dr2up=50000;dr2down=50000;rev2=1;fid2=2252849768;dr1up=50000;dr1down=50000;num_seqs=2;autogo=1
1.1	MYZPE13164_0_v1.0_000011950.1	MYZPE13164_G006_v1.0_000185340.1	Mp1087439_TGAC_V1.1_scaffold_1108	scaffold_811	https://genomevolution.org/coge//GEvo.pl?;fid1=2252583970;ref2=0;dr2up=50000;dr2down=50000;rev2=1;fid2=2252849763;dr1up=50000;dr1down=50000;num_seqs=2;autogo=1
1.1	MYZPE13164_0_v1.0_000011950.6	MYZPE13164_G006_v1.0_000185340.1	Mp1087439_TGAC_V1.1_scaffold_1108	scaffold_811	https://genomevolution.org/coge//GEvo.pl?;fid1=2252583997;ref2=0;dr2up=50000;dr2down=50000;rev2=1;fid2=2252849763;dr1up=50000;dr1down=50000;num_seqs=2;autogo=1
1.1	MYZPE13164_0_v1.0_000011950.2	MYZPE13164_G006_v1.0_000185340.1	Mp1087439_TGAC_V1.1_scaffold_1108	scaffold_811	https://genomevolution.org/coge//GEvo.pl?;fid1=2252583975;ref2=0;dr2up=50000;dr2down=50000;rev2=1;fid2=2252849763;dr1up=50000;dr1down=50000;num_seqs=2;autogo=1
1.1	MYZPE13164_0_v1.0_000011960.2	MYZPE13164_G006_v1.0_000185330.1	Mp1087439_TGAC_V1.1_scaffold_1108	scaffold_811	https://genomevolution.org/coge//GEvo.pl?;fid1=2252584013;ref2=0;dr2up=60000;dr2down=60000;rev2=1;fid2=2252849751;dr1up=60000;dr1down=60000;num_seqs=2;autogo=1
1.1	MYZPE13164_0_v1.0_000011960.1	MYZPE13164_G006_v1.0_000185330.1	Mp1087439_TGAC_V1.1_scaffold_1108	scaffold_811	https://genomevolution.org/coge//GEvo.pl?;fid1=2252584008;ref2=0;dr2up=60000;dr2down=60000;rev2=1;fid2=2252849751;dr1up=60000;dr1down=60000;num_seqs=2;autogo=1
1.1	MYZPE13164_0_v1.0_000011970.1	MYZPE13164_G006_v1.0_000185310.1	Mp1087439_TGAC_V1.1_scaffold_1108	scaffold_811	https://genomevolution.org/coge//GEvo.pl?;fid1=2252584020;ref2=0;dr2up=70000;dr2down=70000;rev2=1;fid2=2252849743;dr1up=70000;dr1down=70000;num_seqs=2;autogo=1
1.1	MYZPE13164_0_v1.0_000011880.2	MYZPE13164_G006_v1.0_000185420.1	Mp1087439_TGAC_V1.1_scaffold_1108	scaffold_811	https://genomevolution.org/coge//GEvo.pl?;fid1=2252583939;ref2=0;dr2up=70000;dr2down=70000;rev2=1;fid2=2252849833;dr1up=70000;dr1down=70000;num_seqs=2;autogo=1
1.1	MYZPE13164_0_v1.0_000011880.1	MYZPE13164_G006_v1.0_000185420.2	Mp1087439_TGAC_V1.1_scaffold_1108	scaffold_811	https://genomevolution.org/coge//GEvo.pl?;fid1=2252583934;ref2=0;dr2up=70000;dr2down=70000;rev2=1;fid2=2252849837;dr1up=70000;dr1down=70000;num_seqs=2;autogo=1
1.1	MYZPE13164_0_v1.0_000012100.1	proxy	Mp1087439_TGAC_V1.1_scaffold_111	scaffold_317	https://genomevolution.org/coge//GEvo.pl?;fid1=2252584080;ref2=0;dr2up=200000;dr2down=200000;x2=75201;chr2=scaffold_317;dsgid2=53455;dr1up=200000;dr1down=200000;num_seqs=2;autogo=1
1.1	MYZPE13164_0_v1.0_000012110.2	MYZPE13164_G006_v1.0_000106830.1	Mp1087439_TGAC_V1.1_scaffold_111	scaffold_317	https://genomevolution.org/coge//GEvo.pl?;fid1=2252584090;ref2=0;dr2up=200000;dr2down=200000;fid2=2252788918;dr1up=200000;dr1down=200000;num_seqs=2;autogo=1
1.1	MYZPE13164_0_v1.0_000012110.1	MYZPE13164_G006_v1.0_000106830.1	Mp1087439_TGAC_V1.1_scaffold_111	scaffold_317	https://genomevolution.org/coge//GEvo.pl?;fid1=2252584085;ref2=0;dr2up=200000;dr2down=200000;fid2=2252788918;dr1up=200000;dr1down=200000;num_seqs=2;autogo=1
1.1	MYZPE13164_0_v1.0_000012120.1	MYZPE13164_G006_v1.0_000106840.1	Mp1087439_TGAC_V1.1_scaffold_111	scaffold_317	https://genomevolution.org/coge//GEvo.pl?;fid1=2252584094;ref2=0;dr2up=120000;dr2down=120000;fid2=2252788924;dr1up=120000;dr1down=120000;num_seqs=2;autogo=1
1.1	MYZPE13164_0_v1.0_000012130.1	MYZPE13164_G006_v1.0_000106850.1	Mp1087439_TGAC_V1.1_scaffold_111	scaffold_317	https://genomevolution.org/coge//GEvo.pl?;fid1=2252584099;ref2=0;dr2up=130000;dr2down=130000;fid2=2252788929;dr1up=130000;dr1down=130000;num_seqs=2;autogo=1
1.1	MYZPE13164_0_v1.0_000012140.1	MYZPE13164_G006_v1.0_000106860.1	Mp1087439_TGAC_V1.1_scaffold_111	scaffold_317	https://genomevolution.org/coge//GEvo.pl?;fid1=2252584102;ref2=0;dr2up=140000;dr2down=140000;fid2=2252788932;dr1up=140000;dr1down=140000;num_seqs=2;autogo=1
1.1	MYZPE13164_0_v1.0_000012150.1	MYZPE13164_G006_v1.0_000106870.1	Mp1087439_TGAC_V1.1_scaffold_111	scaffold_317	https://genomevolution.org/coge//GEvo.pl?;fid1=2252584105;ref2=0;dr2up=140000;dr2down=140000;fid2=2252788935;dr1up=140000;dr1down=140000;num_seqs=2;autogo=1
1.1	MYZPE13164_0_v1.0_000012160.1	MYZPE13164_G006_v1.0_000106880.1	Mp1087439_TGAC_V1.1_scaffold_111	scaffold_317	https://genomevolution.org/coge//GEvo.pl?;fid1=2252584110;ref2=0;dr2up=150000;dr2down=150000;fid2=2252788940;dr1up=150000;dr1down=150000;num_seqs=2;autogo=1
1.1	MYZPE13164_0_v1.0_000012170.1	MYZPE13164_G006_v1.0_000106890.1	Mp1087439_TGAC_V1.1_scaffold_111	scaffold_317	https://genomevolution.org/coge//GEvo.pl?;fid1=2252584115;ref2=0;dr2up=180000;dr2down=180000;fid2=2252788945;dr1up=180000;dr1down=180000;num_seqs=2;autogo=1
1.1	MYZPE13164_0_v1.0_000012170.2	MYZPE13164_G006_v1.0_000106890.2	Mp1087439_TGAC_V1.1_scaffold_111	scaffold_317	https://genomevolution.org/coge//GEvo.pl?;fid1=2252584120;ref2=0;dr2up=180000;dr2down=180000;fid2=2252788950;dr1up=180000;dr1down=180000;num_seqs=2;autogo=1
1.1	MYZPE13164_0_v1.0_000012180.1	MYZPE13164_G006_v1.0_000106900.1	Mp1087439_TGAC_V1.1_scaffold_111	scaffold_317	https://genomevolution.org/coge//GEvo.pl?;fid1=2252584126;ref2=0;dr2up=180000;dr2down=180000;fid2=2252788956;dr1up=180000;dr1down=180000;num_seqs=2;autogo=1
1.1	MYZPE13164_0_v1.0_000012190.1	MYZPE13164_G006_v1.0_000106910.1	Mp1087439_TGAC_V1.1_scaffold_111	scaffold_317	https://genomevolution.org/coge//GEvo.pl?;fid1=2252584131;ref2=0;dr2up=200000;dr2down=200000;fid2=2252788961;dr1up=200000;dr1down=200000;num_seqs=2;autogo=1
1.1	MYZPE13164_0_v1.0_000012200.1	MYZPE13164_G006_v1.0_000106920.1	Mp1087439_TGAC_V1.1_scaffold_111	scaffold_317	https://genomevolution.org/coge//GEvo.pl?;fid1=2252584137;ref2=0;dr2up=220000;dr2down=220000;fid2=2252788967;dr1up=220000;dr1down=220000;num_seqs=2;autogo=1
1.1	MYZPE13164_0_v1.0_000012220.1	MYZPE13164_G006_v1.0_000181500.1	Mp1087439_TGAC_V1.1_scaffold_1110	scaffold_79	https://genomevolution.org/coge//GEvo.pl?;fid1=2252584149;ref2=0;dr2up=50000;dr2down=50000;fid2=2252846982;dr1up=50000;dr1down=50000;num_seqs=2;autogo=1
1.1	MYZPE13164_0_v1.0_000012230.1	MYZPE13164_G006_v1.0_000181500.1	Mp1087439_TGAC_V1.1_scaffold_1110	scaffold_79	https://genomevolution.org/coge//GEvo.pl?;fid1=2252584153;ref2=0;dr2up=50000;dr2down=50000;fid2=2252846982;dr1up=50000;dr1down=50000;num_seqs=2;autogo=1
1.1	MYZPE13164_0_v1.0_000012240.1	MYZPE13164_G006_v1.0_000181510.1	Mp1087439_TGAC_V1.1_scaffold_1110	scaffold_79	https://genomevolution.org/coge//GEvo.pl?;fid1=2252584156;ref2=0;dr2up=50000;dr2down=50000;fid2=2252846985;dr1up=50000;dr1down=50000;num_seqs=2;autogo=1
1.1	MYZPE13164_0_v1.0_000012250.1	MYZPE13164_G006_v1.0_000181520.1	Mp1087439_TGAC_V1.1_scaffold_1110	scaffold_79	https://genomevolution.org/coge//GEvo.pl?;fid1=2252584161;ref2=0;dr2up=40000;dr2down=40000;fid2=2252846990;dr1up=40000;dr1down=40000;num_seqs=2;autogo=1
1.1	MYZPE13164_0_v1.0_000012250.3	MYZPE13164_G006_v1.0_000181520.1	Mp1087439_TGAC_V1.1_scaffold_1110	scaffold_79	https://genomevolution.org/coge//GEvo.pl?;fid1=2252584171;ref2=0;dr2up=40000;dr2down=40000;fid2=2252846990;dr1up=40000;dr1down=40000;num_seqs=2;autogo=1
1.1	MYZPE13164_0_v1.0_000012250.2	MYZPE13164_G006_v1.0_000181520.2	Mp1087439_TGAC_V1.1_scaffold_1110	scaffold_79	https://genomevolution.org/coge//GEvo.pl?;fid1=2252584166;ref2=0;dr2up=40000;dr2down=40000;fid2=2252846995;dr1up=40000;dr1down=40000;num_seqs=2;autogo=1
1.1	MYZPE13164_0_v1.0_000012250.4	MYZPE13164_G006_v1.0_000181520.3	Mp1087439_TGAC_V1.1_scaffold_1110	scaffold_79	https://genomevolution.org/coge//GEvo.pl?;fid1=2252584176;ref2=0;dr2up=40000;dr2down=40000;fid2=2252847000;dr1up=40000;dr1down=40000;num_seqs=2;autogo=1
1.1	MYZPE13164_0_v1.0_000012260.4	MYZPE13164_G006_v1.0_000181530.4	Mp1087439_TGAC_V1.1_scaffold_1110	scaffold_79	https://genomevolution.org/coge//GEvo.pl?;fid1=2252584195;ref2=0;dr2up=40000;dr2down=40000;fid2=2252847019;dr1up=40000;dr1down=40000;num_seqs=2;autogo=1
1.1	MYZPE13164_0_v1.0_000012260.1	MYZPE13164_G006_v1.0_000181530.4	Mp1087439_TGAC_V1.1_scaffold_1110	scaffold_79	https://genomevolution.org/coge//GEvo.pl?;fid1=2252584181;ref2=0;dr2up=40000;dr2down=40000;fid2=2252847019;dr1up=40000;dr1down=40000;num_seqs=2;autogo=1
1.1	MYZPE13164_0_v1.0_000012260.3	MYZPE13164_G006_v1.0_000181530.4	Mp1087439_TGAC_V1.1_scaffold_1110	scaffold_79	https://genomevolution.org/coge//GEvo.pl?;fid1=2252584191;ref2=0;dr2up=40000;dr2down=40000;fid2=2252847019;dr1up=40000;dr1down=40000;num_seqs=2;autogo=1
1.1	MYZPE13164_0_v1.0_000012260.2	MYZPE13164_G006_v1.0_000181530.4	Mp1087439_TGAC_V1.1_scaffold_1110	scaffold_79	https://genomevolution.org/coge//GEvo.pl?;fid1=2252584186;ref2=0;dr2up=40000;dr2down=40000;fid2=2252847019;dr1up=40000;dr1down=40000;num_seqs=2;autogo=1
1.1	MYZPE13164_0_v1.0_000012210.1	MYZPE13164_G006_v1.0_000181490.1	Mp1087439_TGAC_V1.1_scaffold_1110	scaffold_79	https://genomevolution.org/coge//GEvo.pl?;fid1=2252584143;ref2=0;dr2up=60000;dr2down=60000;fid2=2252846971;dr1up=60000;dr1down=60000;num_seqs=2;autogo=1
1.1	MYZPE13164_0_v1.0_000012270.2	MYZPE13164_G006_v1.0_000181540.1	Mp1087439_TGAC_V1.1_scaffold_1110	scaffold_79	https://genomevolution.org/coge//GEvo.pl?;fid1=2252584205;ref2=0;dr2up=60000;dr2down=60000;fid2=2252847024;dr1up=60000;dr1down=60000;num_seqs=2;autogo=1
1.1	MYZPE13164_0_v1.0_000012270.1	MYZPE13164_G006_v1.0_000181540.1	Mp1087439_TGAC_V1.1_scaffold_1110	scaffold_79	https://genomevolution.org/coge//GEvo.pl?;fid1=2252584200;ref2=0;dr2up=60000;dr2down=60000;fid2=2252847024;dr1up=60000;dr1down=60000;num_seqs=2;autogo=1
1.1	MYZPE13164_0_v1.0_000012280.1	MYZPE13164_G006_v1.0_000181550.1	Mp1087439_TGAC_V1.1_scaffold_1110	scaffold_79	https://genomevolution.org/coge//GEvo.pl?;fid1=2252584211;ref2=0;dr2up=80000;dr2down=80000;fid2=2252847035;dr1up=80000;dr1down=80000;num_seqs=2;autogo=1
1.1	MYZPE13164_0_v1.0_000012380.1	proxy	Mp1087439_TGAC_V1.1_scaffold_1112	scaffold_755	https://genomevolution.org/coge//GEvo.pl?;fid1=2252584287;ref2=0;dr2up=80000;dr2down=80000;x2=108154;chr2=scaffold_755;dsgid2=53455;dr1up=80000;dr1down=80000;num_seqs=2;autogo=1
1.1	MYZPE13164_0_v1.0_000012390.1	proxy	Mp1087439_TGAC_V1.1_scaffold_1112	scaffold_755	https://genomevolution.org/coge//GEvo.pl?;fid1=2252584290;ref2=0;dr2up=80000;dr2down=80000;x2=108154;chr2=scaffold_755;dsgid2=53455;dr1up=80000;dr1down=80000;num_seqs=2;autogo=1
1.1	MYZPE13164_0_v1.0_000012400.1	proxy	Mp1087439_TGAC_V1.1_scaffold_1112	scaffold_755	https://genomevolution.org/coge//GEvo.pl?;fid1=2252584293;ref2=0;dr2up=80000;dr2down=80000;x2=108154;chr2=scaffold_755;dsgid2=53455;dr1up=80000;dr1down=80000;num_seqs=2;autogo=1
1.1	MYZPE13164_0_v1.0_000012410.1	proxy	Mp1087439_TGAC_V1.1_scaffold_1112	scaffold_755	https://genomevolution.org/coge//GEvo.pl?;fid1=2252584296;ref2=0;dr2up=80000;dr2down=80000;x2=108154;chr2=scaffold_755;dsgid2=53455;dr1up=80000;dr1down=80000;num_seqs=2;autogo=1
1.1	MYZPE13164_0_v1.0_000012420.1	proxy	Mp1087439_TGAC_V1.1_scaffold_1112	scaffold_755	https://genomevolution.org/coge//GEvo.pl?;fid1=2252584299;ref2=0;dr2up=80000;dr2down=80000;x2=108154;chr2=scaffold_755;dsgid2=53455;dr1up=80000;dr1down=80000;num_seqs=2;autogo=1
1.1	MYZPE13164_0_v1.0_000012330.1	MYZPE13164_G006_v1.0_000178080.1	Mp1087439_TGAC_V1.1_scaffold_1112	scaffold_755	https://genomevolution.org/coge//GEvo.pl?;fid1=2252584228;ref2=0;dr2up=80000;dr2down=80000;fid2=2252844224;dr1up=80000;dr1down=80000;num_seqs=2;autogo=1
1.1	MYZPE13164_0_v1.0_000012340.1	MYZPE13164_G006_v1.0_000178090.1	Mp1087439_TGAC_V1.1_scaffold_1112	scaffold_755	https://genomevolution.org/coge//GEvo.pl?;fid1=2252584231;ref2=0;dr2up=80000;dr2down=80000;fid2=2252844227;dr1up=80000;dr1down=80000;num_seqs=2;autogo=1
1.1	MYZPE13164_0_v1.0_000012350.1	MYZPE13164_G006_v1.0_000178100.1	Mp1087439_TGAC_V1.1_scaffold_1112	scaffold_755	https://genomevolution.org/coge//GEvo.pl?;fid1=2252584241;ref2=0;dr2up=50000;dr2down=50000;fid2=2252844231;dr1up=50000;dr1down=50000;num_seqs=2;autogo=1
1.1	MYZPE13164_0_v1.0_000012360.4	MYZPE13164_G006_v1.0_000178110.1	Mp1087439_TGAC_V1.1_scaffold_1112	scaffold_755	https://genomevolution.org/coge//GEvo.pl?;fid1=2252584262;ref2=0;dr2up=80000;dr2down=80000;fid2=2252844237;dr1up=80000;dr1down=80000;num_seqs=2;autogo=1
1.1	MYZPE13164_0_v1.0_000012360.6	MYZPE13164_G006_v1.0_000178110.6	Mp1087439_TGAC_V1.1_scaffold_1112	scaffold_755	https://genomevolution.org/coge//GEvo.pl?;fid1=2252584273;ref2=0;dr2up=80000;dr2down=80000;fid2=2252844263;dr1up=80000;dr1down=80000;num_seqs=2;autogo=1
1.1	MYZPE13164_0_v1.0_000012360.1	MYZPE13164_G006_v1.0_000178110.1	Mp1087439_TGAC_V1.1_scaffold_1112	scaffold_755	https://genomevolution.org/coge//GEvo.pl?;fid1=2252584247;ref2=0;dr2up=80000;dr2down=80000;fid2=2252844237;dr1up=80000;dr1down=80000;num_seqs=2;autogo=1
1.1	MYZPE13164_0_v1.0_000012360.3	MYZPE13164_G006_v1.0_000178110.1	Mp1087439_TGAC_V1.1_scaffold_1112	scaffold_755	https://genomevolution.org/coge//GEvo.pl?;fid1=2252584256;ref2=0;dr2up=80000;dr2down=80000;fid2=2252844237;dr1up=80000;dr1down=80000;num_seqs=2;autogo=1
1.1	MYZPE13164_0_v1.0_000012360.7	MYZPE13164_G006_v1.0_000178110.1	Mp1087439_TGAC_V1.1_scaffold_1112	scaffold_755	https://genomevolution.org/coge//GEvo.pl?;fid1=2252584278;ref2=0;dr2up=80000;dr2down=80000;fid2=2252844237;dr1up=80000;dr1down=80000;num_seqs=2;autogo=1
1.1	MYZPE13164_0_v1.0_000012360.2	MYZPE13164_G006_v1.0_000178110.1	Mp1087439_TGAC_V1.1_scaffold_1112	scaffold_755	https://genomevolution.org/coge//GEvo.pl?;fid1=2252584251;ref2=0;dr2up=80000;dr2down=80000;fid2=2252844237;dr1up=80000;dr1down=80000;num_seqs=2;autogo=1
1.1	MYZPE13164_0_v1.0_000012360.5	MYZPE13164_G006_v1.0_000178110.1	Mp1087439_TGAC_V1.1_scaffold_1112	scaffold_755	https://genomevolution.org/coge//GEvo.pl?;fid1=2252584267;ref2=0;dr2up=80000;dr2down=80000;fid2=2252844237;dr1up=80000;dr1down=80000;num_seqs=2;autogo=1
1.1	MYZPE13164_0_v1.0_000012370.1	MYZPE13164_G006_v1.0_000178120.1	Mp1087439_TGAC_V1.1_scaffold_1112	scaffold_755	https://genomevolution.org/coge//GEvo.pl?;fid1=2252584284;ref2=0;dr2up=80000;dr2down=80000;fid2=2252844274;dr1up=80000;dr1down=80000;num_seqs=2;autogo=1
1.1	MYZPE13164_0_v1.0_000012600.1	MYZPE13164_G006_v1.0_000098430.1	Mp1087439_TGAC_V1.1_scaffold_1115	scaffold_289	https://genomevolution.org/coge//GEvo.pl?;fid1=2252584399;ref2=0;dr2up=70000;dr2down=70000;rev2=1;fid2=2252782628;dr1up=70000;dr1down=70000;num_seqs=2;autogo=1
1.1	MYZPE13164_0_v1.0_000012630.1	MYZPE13164_G006_v1.0_000098400.1	Mp1087439_TGAC_V1.1_scaffold_1115	scaffold_289	https://genomevolution.org/coge//GEvo.pl?;fid1=2252584413;ref2=0;dr2up=40000;dr2down=40000;rev2=1;fid2=2252782615;dr1up=40000;dr1down=40000;num_seqs=2;autogo=1
1.1	MYZPE13164_0_v1.0_000012640.1	MYZPE13164_G006_v1.0_000098390.1	Mp1087439_TGAC_V1.1_scaffold_1115	scaffold_289	https://genomevolution.org/coge//GEvo.pl?;fid1=2252584418;ref2=0;dr2up=40000;dr2down=40000;rev2=1;fid2=2252782610;dr1up=40000;dr1down=40000;num_seqs=2;autogo=1
1.1	MYZPE13164_0_v1.0_000012650.1	MYZPE13164_G006_v1.0_000098380.1	Mp1087439_TGAC_V1.1_scaffold_1115	scaffold_289	https://genomevolution.org/coge//GEvo.pl?;fid1=2252584423;ref2=0;dr2up=60000;dr2down=60000;rev2=1;fid2=2252782603;dr1up=60000;dr1down=60000;num_seqs=2;autogo=1
1.1	MYZPE13164_0_v1.0_000012650.2	MYZPE13164_G006_v1.0_000098380.2	Mp1087439_TGAC_V1.1_scaffold_1115	scaffold_289	https://genomevolution.org/coge//GEvo.pl?;fid1=2252584426;ref2=0;dr2up=60000;dr2down=60000;rev2=1;fid2=2252782606;dr1up=60000;dr1down=60000;num_seqs=2;autogo=1
1.1	MYZPE13164_0_v1.0_000012660.1	MYZPE13164_G006_v1.0_000098370.1	Mp1087439_TGAC_V1.1_scaffold_1115	scaffold_289	https://genomevolution.org/coge//GEvo.pl?;fid1=2252584430;ref2=0;dr2up=60000;dr2down=60000;rev2=1;fid2=2252782593;dr1up=60000;dr1down=60000;num_seqs=2;autogo=1
1.1	MYZPE13164_0_v1.0_000012660.2	MYZPE13164_G006_v1.0_000098370.1	Mp1087439_TGAC_V1.1_scaffold_1115	scaffold_289	https://genomevolution.org/coge//GEvo.pl?;fid1=2252584434;ref2=0;dr2up=60000;dr2down=60000;rev2=1;fid2=2252782593;dr1up=60000;dr1down=60000;num_seqs=2;autogo=1
1.1	MYZPE13164_0_v1.0_000012660.3	MYZPE13164_G006_v1.0_000098370.1	Mp1087439_TGAC_V1.1_scaffold_1115	scaffold_289	https://genomevolution.org/coge//GEvo.pl?;fid1=2252584438;ref2=0;dr2up=60000;dr2down=60000;rev2=1;fid2=2252782593;dr1up=60000;dr1down=60000;num_seqs=2;autogo=1
1.1	MYZPE13164_0_v1.0_000012610.1	MYZPE13164_G006_v1.0_000098420.1	Mp1087439_TGAC_V1.1_scaffold_1115	scaffold_289	https://genomevolution.org/coge//GEvo.pl?;fid1=2252584405;ref2=0;dr2up=60000;dr2down=60000;rev2=1;fid2=2252782623;dr1up=60000;dr1down=60000;num_seqs=2;autogo=1
1.1	MYZPE13164_0_v1.0_000012670.2	MYZPE13164_G006_v1.0_000098360.1	Mp1087439_TGAC_V1.1_scaffold_1115	scaffold_289	https://genomevolution.org/coge//GEvo.pl?;fid1=2252584449;ref2=0;dr2up=60000;dr2down=60000;rev2=1;fid2=2252782578;dr1up=60000;dr1down=60000;num_seqs=2;autogo=1
1.1	MYZPE13164_0_v1.0_000012670.3	MYZPE13164_G006_v1.0_000098360.1	Mp1087439_TGAC_V1.1_scaffold_1115	scaffold_289	https://genomevolution.org/coge//GEvo.pl?;fid1=2252584453;ref2=0;dr2up=60000;dr2down=60000;rev2=1;fid2=2252782578;dr1up=60000;dr1down=60000;num_seqs=2;autogo=1
1.1	MYZPE13164_0_v1.0_000012670.1	MYZPE13164_G006_v1.0_000098360.1	Mp1087439_TGAC_V1.1_scaffold_1115	scaffold_289	https://genomevolution.org/coge//GEvo.pl?;fid1=2252584444;ref2=0;dr2up=60000;dr2down=60000;rev2=1;fid2=2252782578;dr1up=60000;dr1down=60000;num_seqs=2;autogo=1
1.1	MYZPE13164_0_v1.0_000012680.2	MYZPE13164_G006_v1.0_000098350.1	Mp1087439_TGAC_V1.1_scaffold_1115	scaffold_289	https://genomevolution.org/coge//GEvo.pl?;fid1=2252584464;ref2=0;dr2up=70000;dr2down=70000;rev2=1;fid2=2252782572;dr1up=70000;dr1down=70000;num_seqs=2;autogo=1
1.1	MYZPE13164_0_v1.0_000012680.1	MYZPE13164_G006_v1.0_000098350.1	Mp1087439_TGAC_V1.1_scaffold_1115	scaffold_289	https://genomevolution.org/coge//GEvo.pl?;fid1=2252584459;ref2=0;dr2up=70000;dr2down=70000;rev2=1;fid2=2252782572;dr1up=70000;dr1down=70000;num_seqs=2;autogo=1
1.1	MYZPE13164_0_v1.0_000012620.1	MYZPE13164_G006_v1.0_000098410.1	Mp1087439_TGAC_V1.1_scaffold_1115	scaffold_289	https://genomevolution.org/coge//GEvo.pl?;fid1=2252584410;ref2=0;dr2up=60000;dr2down=60000;rev2=1;fid2=2252782620;dr1up=60000;dr1down=60000;num_seqs=2;autogo=1
1.1	MYZPE13164_0_v1.0_000012820.1	MYZPE13164_G006_v1.0_000174470.1	Mp1087439_TGAC_V1.1_scaffold_1117	scaffold_73	https://genomevolution.org/coge//GEvo.pl?;fid1=2252584557;ref2=0;dr2up=120000;dr2down=120000;fid2=2252841594;dr1up=120000;dr1down=120000;num_seqs=2;autogo=1
1.1	MYZPE13164_0_v1.0_000012780.6	MYZPE13164_G006_v1.0_000174430.7	Mp1087439_TGAC_V1.1_scaffold_1117	scaffold_73	https://genomevolution.org/coge//GEvo.pl?;fid1=2252584521;ref2=0;dr2up=80000;dr2down=80000;fid2=2252841564;dr1up=80000;dr1down=80000;num_seqs=2;autogo=1
1.1	MYZPE13164_0_v1.0_000012780.3	MYZPE13164_G006_v1.0_000174430.2	Mp1087439_TGAC_V1.1_scaffold_1117	scaffold_73	https://genomevolution.org/coge//GEvo.pl?;fid1=2252584508;ref2=0;dr2up=80000;dr2down=80000;fid2=2252841540;dr1up=80000;dr1down=80000;num_seqs=2;autogo=1
1.1	MYZPE13164_0_v1.0_000012780.5	MYZPE13164_G006_v1.0_000174430.7	Mp1087439_TGAC_V1.1_scaffold_1117	scaffold_73	https://genomevolution.org/coge//GEvo.pl?;fid1=2252584517;ref2=0;dr2up=80000;dr2down=80000;fid2=2252841564;dr1up=80000;dr1down=80000;num_seqs=2;autogo=1
1.1	MYZPE13164_0_v1.0_000012780.7	MYZPE13164_G006_v1.0_000174430.6	Mp1087439_TGAC_V1.1_scaffold_1117	scaffold_73	https://genomevolution.org/coge//GEvo.pl?;fid1=2252584527;ref2=0;dr2up=80000;dr2down=80000;fid2=2252841559;dr1up=80000;dr1down=80000;num_seqs=2;autogo=1
1.1	MYZPE13164_0_v1.0_000012780.1	MYZPE13164_G006_v1.0_000174430.7	Mp1087439_TGAC_V1.1_scaffold_1117	scaffold_73	https://genomevolution.org/coge//GEvo.pl?;fid1=2252584498;ref2=0;dr2up=80000;dr2down=80000;fid2=2252841564;dr1up=80000;dr1down=80000;num_seqs=2;autogo=1
1.1	MYZPE13164_0_v1.0_000012780.2	MYZPE13164_G006_v1.0_000174430.7	Mp1087439_TGAC_V1.1_scaffold_1117	scaffold_73	https://genomevolution.org/coge//GEvo.pl?;fid1=2252584503;ref2=0;dr2up=80000;dr2down=80000;fid2=2252841564;dr1up=80000;dr1down=80000;num_seqs=2;autogo=1
1.1	MYZPE13164_0_v1.0_000012780.4	MYZPE13164_G006_v1.0_000174430.4	Mp1087439_TGAC_V1.1_scaffold_1117	scaffold_73	https://genomevolution.org/coge//GEvo.pl?;fid1=2252584512;ref2=0;dr2up=80000;dr2down=80000;fid2=2252841549;dr1up=80000;dr1down=80000;num_seqs=2;autogo=1
1.1	MYZPE13164_0_v1.0_000012770.1	MYZPE13164_G006_v1.0_000174420.1	Mp1087439_TGAC_V1.1_scaffold_1117	scaffold_73	https://genomevolution.org/coge//GEvo.pl?;fid1=2252584495;ref2=0;dr2up=90000;dr2down=90000;fid2=2252841533;dr1up=90000;dr1down=90000;num_seqs=2;autogo=1
1.1	MYZPE13164_0_v1.0_000012790.1	MYZPE13164_G006_v1.0_000174440.1	Mp1087439_TGAC_V1.1_scaffold_1117	scaffold_73	https://genomevolution.org/coge//GEvo.pl?;fid1=2252584533;ref2=0;dr2up=80000;dr2down=80000;fid2=2252841570;dr1up=80000;dr1down=80000;num_seqs=2;autogo=1
1.1	MYZPE13164_0_v1.0_000012800.2	MYZPE13164_G006_v1.0_000174450.1	Mp1087439_TGAC_V1.1_scaffold_1117	scaffold_73	https://genomevolution.org/coge//GEvo.pl?;fid1=2252584542;ref2=0;dr2up=90000;dr2down=90000;fid2=2252841575;dr1up=90000;dr1down=90000;num_seqs=2;autogo=1
1.1	MYZPE13164_0_v1.0_000012800.1	MYZPE13164_G006_v1.0_000174450.1	Mp1087439_TGAC_V1.1_scaffold_1117	scaffold_73	https://genomevolution.org/coge//GEvo.pl?;fid1=2252584538;ref2=0;dr2up=90000;dr2down=90000;fid2=2252841575;dr1up=90000;dr1down=90000;num_seqs=2;autogo=1
1.1	MYZPE13164_0_v1.0_000012810.1	MYZPE13164_G006_v1.0_000174460.1	Mp1087439_TGAC_V1.1_scaffold_1117	scaffold_73	https://genomevolution.org/coge//GEvo.pl?;fid1=2252584548;ref2=0;dr2up=100000;dr2down=100000;fid2=2252841585;dr1up=100000;dr1down=100000;num_seqs=2;autogo=1
1.1	MYZPE13164_0_v1.0_000012810.2	MYZPE13164_G006_v1.0_000174460.2	Mp1087439_TGAC_V1.1_scaffold_1117	scaffold_73	https://genomevolution.org/coge//GEvo.pl?;fid1=2252584552;ref2=0;dr2up=100000;dr2down=100000;fid2=2252841589;dr1up=100000;dr1down=100000;num_seqs=2;autogo=1
1.1	MYZPE13164_0_v1.0_000013030.2	MYZPE13164_G006_v1.0_000093410.1	Mp1087439_TGAC_V1.1_scaffold_112	scaffold_27	https://genomevolution.org/coge//GEvo.pl?;fid1=2252584671;ref2=0;dr2up=180000;dr2down=180000;rev2=1;fid2=2252778872;dr1up=180000;dr1down=180000;num_seqs=2;autogo=1
1.1	MYZPE13164_0_v1.0_000013030.1	MYZPE13164_G006_v1.0_000093410.1	Mp1087439_TGAC_V1.1_scaffold_112	scaffold_27	https://genomevolution.org/coge//GEvo.pl?;fid1=2252584666;ref2=0;dr2up=180000;dr2down=180000;rev2=1;fid2=2252778872;dr1up=180000;dr1down=180000;num_seqs=2;autogo=1
1.1	MYZPE13164_0_v1.0_000013030.3	MYZPE13164_G006_v1.0_000093410.1	Mp1087439_TGAC_V1.1_scaffold_112	scaffold_27	https://genomevolution.org/coge//GEvo.pl?;fid1=2252584676;ref2=0;dr2up=180000;dr2down=180000;rev2=1;fid2=2252778872;dr1up=180000;dr1down=180000;num_seqs=2;autogo=1
1.1	MYZPE13164_0_v1.0_000013040.1	MYZPE13164_G006_v1.0_000093400.2	Mp1087439_TGAC_V1.1_scaffold_112	scaffold_27	https://genomevolution.org/coge//GEvo.pl?;fid1=2252584681;ref2=0;dr2up=170000;dr2down=170000;rev2=1;fid2=2252778846;dr1up=170000;dr1down=170000;num_seqs=2;autogo=1
1.1	MYZPE13164_0_v1.0_000013040.5	MYZPE13164_G006_v1.0_000093400.2	Mp1087439_TGAC_V1.1_scaffold_112	scaffold_27	https://genomevolution.org/coge//GEvo.pl?;fid1=2252584702;ref2=0;dr2up=170000;dr2down=170000;rev2=1;fid2=2252778846;dr1up=170000;dr1down=170000;num_seqs=2;autogo=1
1.1	MYZPE13164_0_v1.0_000013040.3	MYZPE13164_G006_v1.0_000093400.2	Mp1087439_TGAC_V1.1_scaffold_112	scaffold_27	https://genomevolution.org/coge//GEvo.pl?;fid1=2252584692;ref2=0;dr2up=170000;dr2down=170000;rev2=1;fid2=2252778846;dr1up=170000;dr1down=170000;num_seqs=2;autogo=1
1.1	MYZPE13164_0_v1.0_000013040.2	MYZPE13164_G006_v1.0_000093400.2	Mp1087439_TGAC_V1.1_scaffold_112	scaffold_27	https://genomevolution.org/coge//GEvo.pl?;fid1=2252584685;ref2=0;dr2up=170000;dr2down=170000;rev2=1;fid2=2252778846;dr1up=170000;dr1down=170000;num_seqs=2;autogo=1
1.1	MYZPE13164_0_v1.0_000013040.6	MYZPE13164_G006_v1.0_000093400.2	Mp1087439_TGAC_V1.1_scaffold_112	scaffold_27	https://genomevolution.org/coge//GEvo.pl?;fid1=2252584707;ref2=0;dr2up=170000;dr2down=170000;rev2=1;fid2=2252778846;dr1up=170000;dr1down=170000;num_seqs=2;autogo=1
1.1	MYZPE13164_0_v1.0_000013040.4	MYZPE13164_G006_v1.0_000093400.2	Mp1087439_TGAC_V1.1_scaffold_112	scaffold_27	https://genomevolution.org/coge//GEvo.pl?;fid1=2252584696;ref2=0;dr2up=170000;dr2down=170000;rev2=1;fid2=2252778846;dr1up=170000;dr1down=170000;num_seqs=2;autogo=1
1.1	MYZPE13164_0_v1.0_000013050.1	MYZPE13164_G006_v1.0_000093390.1	Mp1087439_TGAC_V1.1_scaffold_112	scaffold_27	https://genomevolution.org/coge//GEvo.pl?;fid1=2252584714;ref2=0;dr2up=170000;dr2down=170000;rev2=1;fid2=2252778837;dr1up=170000;dr1down=170000;num_seqs=2;autogo=1
1.1	MYZPE13164_0_v1.0_000013060.2	MYZPE13164_G006_v1.0_000093380.1	Mp1087439_TGAC_V1.1_scaffold_112	scaffold_27	https://genomevolution.org/coge//GEvo.pl?;fid1=2252584728;ref2=0;dr2up=150000;dr2down=150000;rev2=1;fid2=2252778832;dr1up=150000;dr1down=150000;num_seqs=2;autogo=1
1.1	MYZPE13164_0_v1.0_000013060.3	MYZPE13164_G006_v1.0_000093380.1	Mp1087439_TGAC_V1.1_scaffold_112	scaffold_27	https://genomevolution.org/coge//GEvo.pl?;fid1=2252584732;ref2=0;dr2up=150000;dr2down=150000;rev2=1;fid2=2252778832;dr1up=150000;dr1down=150000;num_seqs=2;autogo=1
1.1	MYZPE13164_0_v1.0_000013060.1	MYZPE13164_G006_v1.0_000093380.1	Mp1087439_TGAC_V1.1_scaffold_112	scaffold_27	https://genomevolution.org/coge//GEvo.pl?;fid1=2252584723;ref2=0;dr2up=140000;dr2down=140000;rev2=1;fid2=2252778832;dr1up=140000;dr1down=140000;num_seqs=2;autogo=1
1.1	MYZPE13164_0_v1.0_000012930.2	MYZPE13164_G006_v1.0_000093500.2	Mp1087439_TGAC_V1.1_scaffold_112	scaffold_27	https://genomevolution.org/coge//GEvo.pl?;fid1=2252584596;ref2=0;dr2up=100000;dr2down=100000;rev2=1;fid2=2252778948;dr1up=100000;dr1down=100000;num_seqs=2;autogo=1
1.1	MYZPE13164_0_v1.0_000012930.1	MYZPE13164_G006_v1.0_000093500.1	Mp1087439_TGAC_V1.1_scaffold_112	scaffold_27	https://genomevolution.org/coge//GEvo.pl?;fid1=2252584592;ref2=0;dr2up=100000;dr2down=100000;rev2=1;fid2=2252778944;dr1up=100000;dr1down=100000;num_seqs=2;autogo=1
1.1	MYZPE13164_0_v1.0_000013070.2	MYZPE13164_G006_v1.0_000093370.2	Mp1087439_TGAC_V1.1_scaffold_112	scaffold_27	https://genomevolution.org/coge//GEvo.pl?;fid1=2252584741;ref2=0;dr2up=150000;dr2down=150000;rev2=1;fid2=2252778827;dr1up=150000;dr1down=150000;num_seqs=2;autogo=1
1.1	MYZPE13164_0_v1.0_000013070.1	MYZPE13164_G006_v1.0_000093370.2	Mp1087439_TGAC_V1.1_scaffold_112	scaffold_27	https://genomevolution.org/coge//GEvo.pl?;fid1=2252584737;ref2=0;dr2up=150000;dr2down=150000;rev2=1;fid2=2252778827;dr1up=150000;dr1down=150000;num_seqs=2;autogo=1
1.1	MYZPE13164_0_v1.0_000013080.1	MYZPE13164_G006_v1.0_000093360.1	Mp1087439_TGAC_V1.1_scaffold_112	scaffold_27	https://genomevolution.org/coge//GEvo.pl?;fid1=2252584747;ref2=0;dr2up=160000;dr2down=160000;rev2=1;fid2=2252778817;dr1up=160000;dr1down=160000;num_seqs=2;autogo=1
1.1	MYZPE13164_0_v1.0_000013090.1	MYZPE13164_G006_v1.0_000093350.1	Mp1087439_TGAC_V1.1_scaffold_112	scaffold_27	https://genomevolution.org/coge//GEvo.pl?;fid1=2252584752;ref2=0;dr2up=180000;dr2down=180000;rev2=1;fid2=2252778814;dr1up=180000;dr1down=180000;num_seqs=2;autogo=1
1.1	MYZPE13164_0_v1.0_000013100.1	MYZPE13164_G006_v1.0_000093340.1	Mp1087439_TGAC_V1.1_scaffold_112	scaffold_27	https://genomevolution.org/coge//GEvo.pl?;fid1=2252584755;ref2=0;dr2up=200000;dr2down=200000;rev2=1;fid2=2252778811;dr1up=200000;dr1down=200000;num_seqs=2;autogo=1
1.1	MYZPE13164_0_v1.0_000013110.1	MYZPE13164_G006_v1.0_000093330.1	Mp1087439_TGAC_V1.1_scaffold_112	scaffold_27	https://genomevolution.org/coge//GEvo.pl?;fid1=2252584758;ref2=0;dr2up=230000;dr2down=230000;rev2=1;fid2=2252778806;dr1up=230000;dr1down=230000;num_seqs=2;autogo=1
1.1	MYZPE13164_0_v1.0_000013120.1	MYZPE13164_G006_v1.0_000093320.1	Mp1087439_TGAC_V1.1_scaffold_112	scaffold_27	https://genomevolution.org/coge//GEvo.pl?;fid1=2252584763;ref2=0;dr2up=180000;dr2down=180000;rev2=1;fid2=2252778795;dr1up=180000;dr1down=180000;num_seqs=2;autogo=1
1.1	MYZPE13164_0_v1.0_000013120.3	MYZPE13164_G006_v1.0_000093320.2	Mp1087439_TGAC_V1.1_scaffold_112	scaffold_27	https://genomevolution.org/coge//GEvo.pl?;fid1=2252584774;ref2=0;dr2up=170000;dr2down=170000;rev2=1;fid2=2252778800;dr1up=170000;dr1down=170000;num_seqs=2;autogo=1
1.1	MYZPE13164_0_v1.0_000013120.2	MYZPE13164_G006_v1.0_000093320.1	Mp1087439_TGAC_V1.1_scaffold_112	scaffold_27	https://genomevolution.org/coge//GEvo.pl?;fid1=2252584768;ref2=0;dr2up=180000;dr2down=180000;rev2=1;fid2=2252778795;dr1up=180000;dr1down=180000;num_seqs=2;autogo=1
1.1	MYZPE13164_0_v1.0_000013130.1	proxy	Mp1087439_TGAC_V1.1_scaffold_112	scaffold_27	https://genomevolution.org/coge//GEvo.pl?;fid1=2252584780;ref2=0;dr2up=170000;dr2down=170000;rev2=1;x2=557903;chr2=scaffold_27;dsgid2=53455;dr1up=170000;dr1down=170000;num_seqs=2;autogo=1
1.1	MYZPE13164_0_v1.0_000012930.3	MYZPE13164_G006_v1.0_000093500.1	Mp1087439_TGAC_V1.1_scaffold_112	scaffold_27	https://genomevolution.org/coge//GEvo.pl?;fid1=2252584600;ref2=0;dr2up=100000;dr2down=100000;rev2=1;fid2=2252778944;dr1up=100000;dr1down=100000;num_seqs=2;autogo=1
1.1	MYZPE13164_0_v1.0_000013140.1	proxy	Mp1087439_TGAC_V1.1_scaffold_112	scaffold_27	https://genomevolution.org/coge//GEvo.pl?;fid1=2252584785;ref2=0;dr2up=170000;dr2down=170000;rev2=1;x2=557903;chr2=scaffold_27;dsgid2=53455;dr1up=170000;dr1down=170000;num_seqs=2;autogo=1
1.1	MYZPE13164_0_v1.0_000013150.1	proxy	Mp1087439_TGAC_V1.1_scaffold_112	scaffold_27	https://genomevolution.org/coge//GEvo.pl?;fid1=2252584788;ref2=0;dr2up=170000;dr2down=170000;rev2=1;x2=557903;chr2=scaffold_27;dsgid2=53455;dr1up=170000;dr1down=170000;num_seqs=2;autogo=1
1.1	MYZPE13164_0_v1.0_000012940.1	MYZPE13164_G006_v1.0_000093490.1	Mp1087439_TGAC_V1.1_scaffold_112	scaffold_27	https://genomevolution.org/coge//GEvo.pl?;fid1=2252584605;ref2=0;dr2up=100000;dr2down=100000;rev2=1;fid2=2252778939;dr1up=100000;dr1down=100000;num_seqs=2;autogo=1
1.1	MYZPE13164_0_v1.0_000012950.1	MYZPE13164_G006_v1.0_000093480.2	Mp1087439_TGAC_V1.1_scaffold_112	scaffold_27	https://genomevolution.org/coge//GEvo.pl?;fid1=2252584610;ref2=0;dr2up=100000;dr2down=100000;rev2=1;fid2=2252778934;dr1up=100000;dr1down=100000;num_seqs=2;autogo=1
1.1	MYZPE13164_0_v1.0_000012950.2	MYZPE13164_G006_v1.0_000093480.2	Mp1087439_TGAC_V1.1_scaffold_112	scaffold_27	https://genomevolution.org/coge//GEvo.pl?;fid1=2252584614;ref2=0;dr2up=150000;dr2down=150000;rev2=1;fid2=2252778934;dr1up=150000;dr1down=150000;num_seqs=2;autogo=1
1.1	MYZPE13164_0_v1.0_000012970.1	MYZPE13164_G006_v1.0_000093460.1	Mp1087439_TGAC_V1.1_scaffold_112	scaffold_27	https://genomevolution.org/coge//GEvo.pl?;fid1=2252584621;ref2=0;dr2up=150000;dr2down=150000;rev2=1;fid2=2252778912;dr1up=150000;dr1down=150000;num_seqs=2;autogo=1
1.1	MYZPE13164_0_v1.0_000012970.3	MYZPE13164_G006_v1.0_000093460.1	Mp1087439_TGAC_V1.1_scaffold_112	scaffold_27	https://genomevolution.org/coge//GEvo.pl?;fid1=2252584630;ref2=0;dr2up=150000;dr2down=150000;rev2=1;fid2=2252778912;dr1up=150000;dr1down=150000;num_seqs=2;autogo=1
1.1	MYZPE13164_0_v1.0_000012970.2	MYZPE13164_G006_v1.0_000093460.1	Mp1087439_TGAC_V1.1_scaffold_112	scaffold_27	https://genomevolution.org/coge//GEvo.pl?;fid1=2252584625;ref2=0;dr2up=150000;dr2down=150000;rev2=1;fid2=2252778912;dr1up=150000;dr1down=150000;num_seqs=2;autogo=1
1.1	MYZPE13164_0_v1.0_000012980.1	MYZPE13164_G006_v1.0_000093450.1	Mp1087439_TGAC_V1.1_scaffold_112	scaffold_27	https://genomevolution.org/coge//GEvo.pl?;fid1=2252584637;ref2=0;dr2up=150000;dr2down=150000;rev2=1;fid2=2252778907;dr1up=150000;dr1down=150000;num_seqs=2;autogo=1
1.1	MYZPE13164_0_v1.0_000012990.1	MYZPE13164_G006_v1.0_000093440.1	Mp1087439_TGAC_V1.1_scaffold_112	scaffold_27	https://genomevolution.org/coge//GEvo.pl?;fid1=2252584642;ref2=0;dr2up=150000;dr2down=150000;rev2=1;fid2=2252778897;dr1up=150000;dr1down=150000;num_seqs=2;autogo=1
1.1	MYZPE13164_0_v1.0_000012990.2	MYZPE13164_G006_v1.0_000093440.1	Mp1087439_TGAC_V1.1_scaffold_112	scaffold_27	https://genomevolution.org/coge//GEvo.pl?;fid1=2252584646;ref2=0;dr2up=180000;dr2down=180000;rev2=1;fid2=2252778897;dr1up=180000;dr1down=180000;num_seqs=2;autogo=1
1.1	MYZPE13164_0_v1.0_000013000.1	MYZPE13164_G006_v1.0_000093430.1	Mp1087439_TGAC_V1.1_scaffold_112	scaffold_27	https://genomevolution.org/coge//GEvo.pl?;fid1=2252584652;ref2=0;dr2up=200000;dr2down=200000;rev2=1;fid2=2252778891;dr1up=200000;dr1down=200000;num_seqs=2;autogo=1
1.1	MYZPE13164_0_v1.0_000013010.1	MYZPE13164_G006_v1.0_000093420.1	Mp1087439_TGAC_V1.1_scaffold_112	scaffold_27	https://genomevolution.org/coge//GEvo.pl?;fid1=2252584658;ref2=0;dr2up=230000;dr2down=230000;rev2=1;fid2=2252778883;dr1up=230000;dr1down=230000;num_seqs=2;autogo=1
1.1	MYZPE13164_0_v1.0_000013020.1	proxy	Mp1087439_TGAC_V1.1_scaffold_112	scaffold_27	https://genomevolution.org/coge//GEvo.pl?;fid1=2252584663;ref2=0;dr2up=180000;dr2down=180000;rev2=1;x2=729377;chr2=scaffold_27;dsgid2=53455;dr1up=180000;dr1down=180000;num_seqs=2;autogo=1
1.1	MYZPE13164_0_v1.0_000013450.1	MYZPE13164_G006_v1.0_000167520.1	Mp1087439_TGAC_V1.1_scaffold_1124	scaffold_68	https://genomevolution.org/coge//GEvo.pl?;fid1=2252584944;ref2=0;dr2up=70000;dr2down=70000;fid2=2252836061;dr1up=70000;dr1down=70000;num_seqs=2;autogo=1
1.1	MYZPE13164_0_v1.0_000013460.1	MYZPE13164_G006_v1.0_000167520.1	Mp1087439_TGAC_V1.1_scaffold_1124	scaffold_68	https://genomevolution.org/coge//GEvo.pl?;fid1=2252584947;ref2=0;dr2up=70000;dr2down=70000;fid2=2252836061;dr1up=70000;dr1down=70000;num_seqs=2;autogo=1
1.1	MYZPE13164_0_v1.0_000013470.1	proxy	Mp1087439_TGAC_V1.1_scaffold_1124	scaffold_68	https://genomevolution.org/coge//GEvo.pl?;fid1=2252584950;ref2=0;dr2up=40000;dr2down=40000;x2=240302;chr2=scaffold_68;dsgid2=53455;dr1up=40000;dr1down=40000;num_seqs=2;autogo=1
1.1	MYZPE13164_0_v1.0_000013480.1	MYZPE13164_G006_v1.0_000167530.1	Mp1087439_TGAC_V1.1_scaffold_1124	scaffold_68	https://genomevolution.org/coge//GEvo.pl?;fid1=2252584953;ref2=0;dr2up=40000;dr2down=40000;fid2=2252836066;dr1up=40000;dr1down=40000;num_seqs=2;autogo=1
1.1	MYZPE13164_0_v1.0_000013480.2	MYZPE13164_G006_v1.0_000167530.1	Mp1087439_TGAC_V1.1_scaffold_1124	scaffold_68	https://genomevolution.org/coge//GEvo.pl?;fid1=2252584957;ref2=0;dr2up=40000;dr2down=40000;fid2=2252836066;dr1up=40000;dr1down=40000;num_seqs=2;autogo=1
1.1	MYZPE13164_0_v1.0_000013480.3	MYZPE13164_G006_v1.0_000167530.1	Mp1087439_TGAC_V1.1_scaffold_1124	scaffold_68	https://genomevolution.org/coge//GEvo.pl?;fid1=2252584962;ref2=0;dr2up=40000;dr2down=40000;fid2=2252836066;dr1up=40000;dr1down=40000;num_seqs=2;autogo=1
1.1	MYZPE13164_0_v1.0_000013490.1	MYZPE13164_G006_v1.0_000167540.1	Mp1087439_TGAC_V1.1_scaffold_1124	scaffold_68	https://genomevolution.org/coge//GEvo.pl?;fid1=2252584967;ref2=0;dr2up=50000;dr2down=50000;fid2=2252836076;dr1up=50000;dr1down=50000;num_seqs=2;autogo=1
1.1	MYZPE13164_0_v1.0_000013500.1	MYZPE13164_G006_v1.0_000167550.1	Mp1087439_TGAC_V1.1_scaffold_1124	scaffold_68	https://genomevolution.org/coge//GEvo.pl?;fid1=2252584970;ref2=0;dr2up=50000;dr2down=50000;fid2=2252836079;dr1up=50000;dr1down=50000;num_seqs=2;autogo=1
1.1	MYZPE13164_0_v1.0_000013510.1	MYZPE13164_G006_v1.0_000167560.1	Mp1087439_TGAC_V1.1_scaffold_1124	scaffold_68	https://genomevolution.org/coge//GEvo.pl?;fid1=2252584973;ref2=0;dr2up=50000;dr2down=50000;fid2=2252836082;dr1up=50000;dr1down=50000;num_seqs=2;autogo=1
1.1	MYZPE13164_0_v1.0_000013520.1	MYZPE13164_G006_v1.0_000167570.1	Mp1087439_TGAC_V1.1_scaffold_1124	scaffold_68	https://genomevolution.org/coge//GEvo.pl?;fid1=2252584978;ref2=0;dr2up=60000;dr2down=60000;fid2=2252836087;dr1up=60000;dr1down=60000;num_seqs=2;autogo=1
1.1	MYZPE13164_0_v1.0_000013530.1	MYZPE13164_G006_v1.0_000167580.1	Mp1087439_TGAC_V1.1_scaffold_1124	scaffold_68	https://genomevolution.org/coge//GEvo.pl?;fid1=2252584983;ref2=0;dr2up=70000;dr2down=70000;fid2=2252836092;dr1up=70000;dr1down=70000;num_seqs=2;autogo=1
1.1	MYZPE13164_0_v1.0_000013540.1	MYZPE13164_G006_v1.0_000167590.1	Mp1087439_TGAC_V1.1_scaffold_1124	scaffold_68	https://genomevolution.org/coge//GEvo.pl?;fid1=2252584988;ref2=0;dr2up=80000;dr2down=80000;fid2=2252836097;dr1up=80000;dr1down=80000;num_seqs=2;autogo=1
1.1	MYZPE13164_0_v1.0_000013890.1	MYZPE13164_G006_v1.0_000145420.1	Mp1087439_TGAC_V1.1_scaffold_1128	scaffold_52	https://genomevolution.org/coge//GEvo.pl?;fid1=2252585210;ref2=0;dr2up=100000;dr2down=100000;rev2=1;fid2=2252818711;dr1up=100000;dr1down=100000;num_seqs=2;autogo=1
1.1	MYZPE13164_0_v1.0_000013900.1	MYZPE13164_G006_v1.0_000145410.1	Mp1087439_TGAC_V1.1_scaffold_1128	scaffold_52	https://genomevolution.org/coge//GEvo.pl?;fid1=2252585215;ref2=0;dr2up=80000;dr2down=80000;rev2=1;fid2=2252818701;dr1up=80000;dr1down=80000;num_seqs=2;autogo=1
1.1	MYZPE13164_0_v1.0_000013900.2	MYZPE13164_G006_v1.0_000145410.1	Mp1087439_TGAC_V1.1_scaffold_1128	scaffold_52	https://genomevolution.org/coge//GEvo.pl?;fid1=2252585219;ref2=0;dr2up=80000;dr2down=80000;rev2=1;fid2=2252818701;dr1up=80000;dr1down=80000;num_seqs=2;autogo=1
1.1	MYZPE13164_0_v1.0_000013910.4	MYZPE13164_G006_v1.0_000145400.1	Mp1087439_TGAC_V1.1_scaffold_1128	scaffold_52	https://genomevolution.org/coge//GEvo.pl?;fid1=2252585240;ref2=0;dr2up=40000;dr2down=40000;rev2=1;fid2=2252818685;dr1up=40000;dr1down=40000;num_seqs=2;autogo=1
1.1	MYZPE13164_0_v1.0_000013910.2	MYZPE13164_G006_v1.0_000145400.1	Mp1087439_TGAC_V1.1_scaffold_1128	scaffold_52	https://genomevolution.org/coge//GEvo.pl?;fid1=2252585229;ref2=0;dr2up=60000;dr2down=60000;rev2=1;fid2=2252818685;dr1up=60000;dr1down=60000;num_seqs=2;autogo=1
1.1	MYZPE13164_0_v1.0_000013910.3	MYZPE13164_G006_v1.0_000145400.1	Mp1087439_TGAC_V1.1_scaffold_1128	scaffold_52	https://genomevolution.org/coge//GEvo.pl?;fid1=2252585235;ref2=0;dr2up=60000;dr2down=60000;rev2=1;fid2=2252818685;dr1up=60000;dr1down=60000;num_seqs=2;autogo=1
1.1	MYZPE13164_0_v1.0_000013910.1	MYZPE13164_G006_v1.0_000145400.1	Mp1087439_TGAC_V1.1_scaffold_1128	scaffold_52	https://genomevolution.org/coge//GEvo.pl?;fid1=2252585225;ref2=0;dr2up=70000;dr2down=70000;rev2=1;fid2=2252818685;dr1up=70000;dr1down=70000;num_seqs=2;autogo=1
1.1	MYZPE13164_0_v1.0_000013920.1	MYZPE13164_G006_v1.0_000145390.1	Mp1087439_TGAC_V1.1_scaffold_1128	scaffold_52	https://genomevolution.org/coge//GEvo.pl?;fid1=2252585246;ref2=0;dr2up=40000;dr2down=40000;rev2=1;fid2=2252818660;dr1up=40000;dr1down=40000;num_seqs=2;autogo=1
1.1	MYZPE13164_0_v1.0_000013920.2	MYZPE13164_G006_v1.0_000145390.1	Mp1087439_TGAC_V1.1_scaffold_1128	scaffold_52	https://genomevolution.org/coge//GEvo.pl?;fid1=2252585252;ref2=0;dr2up=30000;dr2down=30000;rev2=1;fid2=2252818660;dr1up=30000;dr1down=30000;num_seqs=2;autogo=1
1.1	MYZPE13164_0_v1.0_000013920.3	MYZPE13164_G006_v1.0_000145390.1	Mp1087439_TGAC_V1.1_scaffold_1128	scaffold_52	https://genomevolution.org/coge//GEvo.pl?;fid1=2252585258;ref2=0;dr2up=30000;dr2down=30000;rev2=1;fid2=2252818660;dr1up=30000;dr1down=30000;num_seqs=2;autogo=1
1.1	MYZPE13164_0_v1.0_000013930.1	MYZPE13164_G006_v1.0_000145380.1	Mp1087439_TGAC_V1.1_scaffold_1128	scaffold_52	https://genomevolution.org/coge//GEvo.pl?;fid1=2252585266;ref2=0;dr2up=30000;dr2down=30000;rev2=1;fid2=2252818655;dr1up=30000;dr1down=30000;num_seqs=2;autogo=1
1.1	MYZPE13164_0_v1.0_000013940.1	MYZPE13164_G006_v1.0_000145370.1	Mp1087439_TGAC_V1.1_scaffold_1128	scaffold_52	https://genomevolution.org/coge//GEvo.pl?;fid1=2252585271;ref2=0;dr2up=40000;dr2down=40000;rev2=1;fid2=2252818645;dr1up=40000;dr1down=40000;num_seqs=2;autogo=1
1.1	MYZPE13164_0_v1.0_000013940.2	MYZPE13164_G006_v1.0_000145370.1	Mp1087439_TGAC_V1.1_scaffold_1128	scaffold_52	https://genomevolution.org/coge//GEvo.pl?;fid1=2252585276;ref2=0;dr2up=40000;dr2down=40000;rev2=1;fid2=2252818645;dr1up=40000;dr1down=40000;num_seqs=2;autogo=1
1.1	MYZPE13164_0_v1.0_000013950.1	MYZPE13164_G006_v1.0_000145360.1	Mp1087439_TGAC_V1.1_scaffold_1128	scaffold_52	https://genomevolution.org/coge//GEvo.pl?;fid1=2252585281;ref2=0;dr2up=40000;dr2down=40000;rev2=1;fid2=2252818636;dr1up=40000;dr1down=40000;num_seqs=2;autogo=1
1.1	MYZPE13164_0_v1.0_000013950.2	MYZPE13164_G006_v1.0_000145360.1	Mp1087439_TGAC_V1.1_scaffold_1128	scaffold_52	https://genomevolution.org/coge//GEvo.pl?;fid1=2252585285;ref2=0;dr2up=40000;dr2down=40000;rev2=1;fid2=2252818636;dr1up=40000;dr1down=40000;num_seqs=2;autogo=1
1.1	MYZPE13164_0_v1.0_000013960.1	MYZPE13164_G006_v1.0_000145340.1	Mp1087439_TGAC_V1.1_scaffold_1128	scaffold_52	https://genomevolution.org/coge//GEvo.pl?;fid1=2252585290;ref2=0;dr2up=40000;dr2down=40000;rev2=1;fid2=2252818630;dr1up=40000;dr1down=40000;num_seqs=2;autogo=1
1.1	MYZPE13164_0_v1.0_000013970.1	proxy	Mp1087439_TGAC_V1.1_scaffold_1128	scaffold_52	https://genomevolution.org/coge//GEvo.pl?;fid1=2252585296;ref2=0;dr2up=40000;dr2down=40000;rev2=1;x2=6063;chr2=scaffold_52;dsgid2=53455;dr1up=40000;dr1down=40000;num_seqs=2;autogo=1
1.1	MYZPE13164_0_v1.0_000013970.2	proxy	Mp1087439_TGAC_V1.1_scaffold_1128	scaffold_52	https://genomevolution.org/coge//GEvo.pl?;fid1=2252585300;ref2=0;dr2up=40000;dr2down=40000;rev2=1;x2=6063;chr2=scaffold_52;dsgid2=53455;dr1up=40000;dr1down=40000;num_seqs=2;autogo=1
1.1	MYZPE13164_0_v1.0_000013820.1	MYZPE13164_G006_v1.0_000145500.1	Mp1087439_TGAC_V1.1_scaffold_1128	scaffold_52	https://genomevolution.org/coge//GEvo.pl?;fid1=2252585120;ref2=0;dr2up=80000;dr2down=80000;rev2=1;fid2=2252818800;dr1up=80000;dr1down=80000;num_seqs=2;autogo=1
1.1	MYZPE13164_0_v1.0_000013830.1	MYZPE13164_G006_v1.0_000145490.1	Mp1087439_TGAC_V1.1_scaffold_1128	scaffold_52	https://genomevolution.org/coge//GEvo.pl?;fid1=2252585125;ref2=0;dr2up=70000;dr2down=70000;rev2=1;fid2=2252818795;dr1up=70000;dr1down=70000;num_seqs=2;autogo=1
1.1	MYZPE13164_0_v1.0_000013830.2	MYZPE13164_G006_v1.0_000145490.1	Mp1087439_TGAC_V1.1_scaffold_1128	scaffold_52	https://genomevolution.org/coge//GEvo.pl?;fid1=2252585129;ref2=0;dr2up=70000;dr2down=70000;rev2=1;fid2=2252818795;dr1up=70000;dr1down=70000;num_seqs=2;autogo=1
1.1	MYZPE13164_0_v1.0_000013840.1	MYZPE13164_G006_v1.0_000145480.1	Mp1087439_TGAC_V1.1_scaffold_1128	scaffold_52	https://genomevolution.org/coge//GEvo.pl?;fid1=2252585135;ref2=0;dr2up=60000;dr2down=60000;rev2=1;fid2=2252818790;dr1up=60000;dr1down=60000;num_seqs=2;autogo=1
1.1	MYZPE13164_0_v1.0_000013850.1	MYZPE13164_G006_v1.0_000145460.1	Mp1087439_TGAC_V1.1_scaffold_1128	scaffold_52	https://genomevolution.org/coge//GEvo.pl?;fid1=2252585140;ref2=0;dr2up=80000;dr2down=80000;rev2=1;fid2=2252818785;dr1up=80000;dr1down=80000;num_seqs=2;autogo=1
1.1	MYZPE13164_0_v1.0_000013860.4	MYZPE13164_G006_v1.0_000145450.1	Mp1087439_TGAC_V1.1_scaffold_1128	scaffold_52	https://genomevolution.org/coge//GEvo.pl?;fid1=2252585160;ref2=0;dr2up=90000;dr2down=90000;rev2=1;fid2=2252818765;dr1up=90000;dr1down=90000;num_seqs=2;autogo=1
1.1	MYZPE13164_0_v1.0_000013860.1	MYZPE13164_G006_v1.0_000145450.1	Mp1087439_TGAC_V1.1_scaffold_1128	scaffold_52	https://genomevolution.org/coge//GEvo.pl?;fid1=2252585145;ref2=0;dr2up=90000;dr2down=90000;rev2=1;fid2=2252818765;dr1up=90000;dr1down=90000;num_seqs=2;autogo=1
1.1	MYZPE13164_0_v1.0_000013860.3	MYZPE13164_G006_v1.0_000145450.1	Mp1087439_TGAC_V1.1_scaffold_1128	scaffold_52	https://genomevolution.org/coge//GEvo.pl?;fid1=2252585155;ref2=0;dr2up=90000;dr2down=90000;rev2=1;fid2=2252818765;dr1up=90000;dr1down=90000;num_seqs=2;autogo=1
1.1	MYZPE13164_0_v1.0_000013860.2	MYZPE13164_G006_v1.0_000145450.1	Mp1087439_TGAC_V1.1_scaffold_1128	scaffold_52	https://genomevolution.org/coge//GEvo.pl?;fid1=2252585150;ref2=0;dr2up=90000;dr2down=90000;rev2=1;fid2=2252818765;dr1up=90000;dr1down=90000;num_seqs=2;autogo=1
1.1	MYZPE13164_0_v1.0_000013800.1	MYZPE13164_G006_v1.0_000145520.1	Mp1087439_TGAC_V1.1_scaffold_1128	scaffold_52	https://genomevolution.org/coge//GEvo.pl?;fid1=2252585104;ref2=0;dr2up=100000;dr2down=100000;rev2=1;fid2=2252818820;dr1up=100000;dr1down=100000;num_seqs=2;autogo=1
1.1	MYZPE13164_0_v1.0_000013810.2	MYZPE13164_G006_v1.0_000145510.2	Mp1087439_TGAC_V1.1_scaffold_1128	scaffold_52	https://genomevolution.org/coge//GEvo.pl?;fid1=2252585114;ref2=0;dr2up=100000;dr2down=100000;rev2=1;fid2=2252818814;dr1up=100000;dr1down=100000;num_seqs=2;autogo=1
1.1	MYZPE13164_0_v1.0_000013810.1	MYZPE13164_G006_v1.0_000145510.1	Mp1087439_TGAC_V1.1_scaffold_1128	scaffold_52	https://genomevolution.org/coge//GEvo.pl?;fid1=2252585110;ref2=0;dr2up=100000;dr2down=100000;rev2=1;fid2=2252818810;dr1up=100000;dr1down=100000;num_seqs=2;autogo=1
1.1	MYZPE13164_0_v1.0_000013870.3	MYZPE13164_G006_v1.0_000145440.6	Mp1087439_TGAC_V1.1_scaffold_1128	scaffold_52	https://genomevolution.org/coge//GEvo.pl?;fid1=2252585173;ref2=0;dr2up=90000;dr2down=90000;rev2=1;fid2=2252818758;dr1up=90000;dr1down=90000;num_seqs=2;autogo=1
1.1	MYZPE13164_0_v1.0_000013870.2	MYZPE13164_G006_v1.0_000145440.5	Mp1087439_TGAC_V1.1_scaffold_1128	scaffold_52	https://genomevolution.org/coge//GEvo.pl?;fid1=2252585169;ref2=0;dr2up=90000;dr2down=90000;rev2=1;fid2=2252818754;dr1up=90000;dr1down=90000;num_seqs=2;autogo=1
1.1	MYZPE13164_0_v1.0_000013870.4	MYZPE13164_G006_v1.0_000145440.2	Mp1087439_TGAC_V1.1_scaffold_1128	scaffold_52	https://genomevolution.org/coge//GEvo.pl?;fid1=2252585179;ref2=0;dr2up=90000;dr2down=90000;rev2=1;fid2=2252818740;dr1up=90000;dr1down=90000;num_seqs=2;autogo=1
1.1	MYZPE13164_0_v1.0_000013870.1	MYZPE13164_G006_v1.0_000145440.1	Mp1087439_TGAC_V1.1_scaffold_1128	scaffold_52	https://genomevolution.org/coge//GEvo.pl?;fid1=2252585165;ref2=0;dr2up=90000;dr2down=90000;rev2=1;fid2=2252818736;dr1up=90000;dr1down=90000;num_seqs=2;autogo=1
1.1	MYZPE13164_0_v1.0_000013870.5	MYZPE13164_G006_v1.0_000145440.2	Mp1087439_TGAC_V1.1_scaffold_1128	scaffold_52	https://genomevolution.org/coge//GEvo.pl?;fid1=2252585184;ref2=0;dr2up=90000;dr2down=90000;rev2=1;fid2=2252818740;dr1up=90000;dr1down=90000;num_seqs=2;autogo=1
1.1	MYZPE13164_0_v1.0_000013880.4	MYZPE13164_G006_v1.0_000145430.1	Mp1087439_TGAC_V1.1_scaffold_1128	scaffold_52	https://genomevolution.org/coge//GEvo.pl?;fid1=2252585205;ref2=0;dr2up=100000;dr2down=100000;rev2=1;fid2=2252818716;dr1up=100000;dr1down=100000;num_seqs=2;autogo=1
1.1	MYZPE13164_0_v1.0_000013880.1	MYZPE13164_G006_v1.0_000145430.1	Mp1087439_TGAC_V1.1_scaffold_1128	scaffold_52	https://genomevolution.org/coge//GEvo.pl?;fid1=2252585190;ref2=0;dr2up=100000;dr2down=100000;rev2=1;fid2=2252818716;dr1up=100000;dr1down=100000;num_seqs=2;autogo=1
1.1	MYZPE13164_0_v1.0_000013880.3	MYZPE13164_G006_v1.0_000145430.3	Mp1087439_TGAC_V1.1_scaffold_1128	scaffold_52	https://genomevolution.org/coge//GEvo.pl?;fid1=2252585200;ref2=0;dr2up=100000;dr2down=100000;rev2=1;fid2=2252818726;dr1up=100000;dr1down=100000;num_seqs=2;autogo=1
1.1	MYZPE13164_0_v1.0_000013880.2	MYZPE13164_G006_v1.0_000145430.1	Mp1087439_TGAC_V1.1_scaffold_1128	scaffold_52	https://genomevolution.org/coge//GEvo.pl?;fid1=2252585195;ref2=0;dr2up=100000;dr2down=100000;rev2=1;fid2=2252818716;dr1up=100000;dr1down=100000;num_seqs=2;autogo=1
1.1	MYZPE13164_0_v1.0_000014130.1	proxy	Mp1087439_TGAC_V1.1_scaffold_113	scaffold_342	https://genomevolution.org/coge//GEvo.pl?;fid1=2252585434;ref2=0;dr2up=40000;dr2down=40000;rev2=1;x2=52498;chr2=scaffold_342;dsgid2=53455;dr1up=40000;dr1down=40000;num_seqs=2;autogo=1
1.1	MYZPE13164_0_v1.0_000014140.1	proxy	Mp1087439_TGAC_V1.1_scaffold_113	scaffold_342	https://genomevolution.org/coge//GEvo.pl?;fid1=2252585437;ref2=0;dr2up=40000;dr2down=40000;rev2=1;x2=52498;chr2=scaffold_342;dsgid2=53455;dr1up=40000;dr1down=40000;num_seqs=2;autogo=1
1.1	MYZPE13164_0_v1.0_000014150.1	proxy	Mp1087439_TGAC_V1.1_scaffold_113	scaffold_342	https://genomevolution.org/coge//GEvo.pl?;fid1=2252585440;ref2=0;dr2up=40000;dr2down=40000;rev2=1;x2=52498;chr2=scaffold_342;dsgid2=53455;dr1up=40000;dr1down=40000;num_seqs=2;autogo=1
1.1	MYZPE13164_0_v1.0_000014070.4	MYZPE13164_G006_v1.0_000112540.3	Mp1087439_TGAC_V1.1_scaffold_113	scaffold_342	https://genomevolution.org/coge//GEvo.pl?;fid1=2252585385;ref2=0;dr2up=30000;dr2down=30000;rev2=1;fid2=2252793059;dr1up=30000;dr1down=30000;num_seqs=2;autogo=1
1.1	MYZPE13164_0_v1.0_000014070.6	MYZPE13164_G006_v1.0_000112540.1	Mp1087439_TGAC_V1.1_scaffold_113	scaffold_342	https://genomevolution.org/coge//GEvo.pl?;fid1=2252585395;ref2=0;dr2up=30000;dr2down=30000;rev2=1;fid2=2252793049;dr1up=30000;dr1down=30000;num_seqs=2;autogo=1
1.1	MYZPE13164_0_v1.0_000014070.2	MYZPE13164_G006_v1.0_000112540.1	Mp1087439_TGAC_V1.1_scaffold_113	scaffold_342	https://genomevolution.org/coge//GEvo.pl?;fid1=2252585375;ref2=0;dr2up=30000;dr2down=30000;rev2=1;fid2=2252793049;dr1up=30000;dr1down=30000;num_seqs=2;autogo=1
1.1	MYZPE13164_0_v1.0_000014070.1	MYZPE13164_G006_v1.0_000112540.1	Mp1087439_TGAC_V1.1_scaffold_113	scaffold_342	https://genomevolution.org/coge//GEvo.pl?;fid1=2252585370;ref2=0;dr2up=30000;dr2down=30000;rev2=1;fid2=2252793049;dr1up=30000;dr1down=30000;num_seqs=2;autogo=1
1.1	MYZPE13164_0_v1.0_000014070.3	MYZPE13164_G006_v1.0_000112540.1	Mp1087439_TGAC_V1.1_scaffold_113	scaffold_342	https://genomevolution.org/coge//GEvo.pl?;fid1=2252585380;ref2=0;dr2up=30000;dr2down=30000;rev2=1;fid2=2252793049;dr1up=30000;dr1down=30000;num_seqs=2;autogo=1
1.1	MYZPE13164_0_v1.0_000014070.5	MYZPE13164_G006_v1.0_000112540.1	Mp1087439_TGAC_V1.1_scaffold_113	scaffold_342	https://genomevolution.org/coge//GEvo.pl?;fid1=2252585390;ref2=0;dr2up=30000;dr2down=30000;rev2=1;fid2=2252793049;dr1up=30000;dr1down=30000;num_seqs=2;autogo=1
1.1	MYZPE13164_0_v1.0_000014080.1	MYZPE13164_G006_v1.0_000112530.1	Mp1087439_TGAC_V1.1_scaffold_113	scaffold_342	https://genomevolution.org/coge//GEvo.pl?;fid1=2252585400;ref2=0;dr2up=20000;dr2down=20000;rev2=1;fid2=2252793044;dr1up=20000;dr1down=20000;num_seqs=2;autogo=1
1.1	MYZPE13164_0_v1.0_000014090.1	MYZPE13164_G006_v1.0_000112520.1	Mp1087439_TGAC_V1.1_scaffold_113	scaffold_342	https://genomevolution.org/coge//GEvo.pl?;fid1=2252585405;ref2=0;dr2up=30000;dr2down=30000;rev2=1;fid2=2252793038;dr1up=30000;dr1down=30000;num_seqs=2;autogo=1
1.1	MYZPE13164_0_v1.0_000014060.2	MYZPE13164_G006_v1.0_000112550.1	Mp1087439_TGAC_V1.1_scaffold_113	scaffold_342	https://genomevolution.org/coge//GEvo.pl?;fid1=2252585365;ref2=0;dr2up=40000;dr2down=40000;rev2=1;fid2=2252793065;dr1up=40000;dr1down=40000;num_seqs=2;autogo=1
1.1	MYZPE13164_0_v1.0_000014060.1	MYZPE13164_G006_v1.0_000112550.1	Mp1087439_TGAC_V1.1_scaffold_113	scaffold_342	https://genomevolution.org/coge//GEvo.pl?;fid1=2252585361;ref2=0;dr2up=40000;dr2down=40000;rev2=1;fid2=2252793065;dr1up=40000;dr1down=40000;num_seqs=2;autogo=1
1.1	MYZPE13164_0_v1.0_000014100.2	MYZPE13164_G006_v1.0_000112510.1	Mp1087439_TGAC_V1.1_scaffold_113	scaffold_342	https://genomevolution.org/coge//GEvo.pl?;fid1=2252585416;ref2=0;dr2up=30000;dr2down=30000;rev2=1;fid2=2252793028;dr1up=30000;dr1down=30000;num_seqs=2;autogo=1
1.1	MYZPE13164_0_v1.0_000014100.1	MYZPE13164_G006_v1.0_000112510.1	Mp1087439_TGAC_V1.1_scaffold_113	scaffold_342	https://genomevolution.org/coge//GEvo.pl?;fid1=2252585411;ref2=0;dr2up=30000;dr2down=30000;rev2=1;fid2=2252793028;dr1up=30000;dr1down=30000;num_seqs=2;autogo=1
1.1	MYZPE13164_0_v1.0_000014110.1	MYZPE13164_G006_v1.0_000112500.1	Mp1087439_TGAC_V1.1_scaffold_113	scaffold_342	https://genomevolution.org/coge//GEvo.pl?;fid1=2252585421;ref2=0;dr2up=40000;dr2down=40000;rev2=1;fid2=2252793018;dr1up=40000;dr1down=40000;num_seqs=2;autogo=1
1.1	MYZPE13164_0_v1.0_000014110.2	MYZPE13164_G006_v1.0_000112500.1	Mp1087439_TGAC_V1.1_scaffold_113	scaffold_342	https://genomevolution.org/coge//GEvo.pl?;fid1=2252585425;ref2=0;dr2up=40000;dr2down=40000;rev2=1;fid2=2252793018;dr1up=40000;dr1down=40000;num_seqs=2;autogo=1
1.1	MYZPE13164_0_v1.0_000014120.1	proxy	Mp1087439_TGAC_V1.1_scaffold_113	scaffold_342	https://genomevolution.org/coge//GEvo.pl?;fid1=2252585431;ref2=0;dr2up=40000;dr2down=40000;rev2=1;x2=52498;chr2=scaffold_342;dsgid2=53455;dr1up=40000;dr1down=40000;num_seqs=2;autogo=1
1.1	MYZPE13164_0_v1.0_000014270.1	MYZPE13164_G006_v1.0_000186260.1	Mp1087439_TGAC_V1.1_scaffold_1132	scaffold_82	https://genomevolution.org/coge//GEvo.pl?;fid1=2252585486;ref2=0;dr2up=40000;dr2down=40000;fid2=2252850344;dr1up=40000;dr1down=40000;num_seqs=2;autogo=1
1.1	MYZPE13164_0_v1.0_000014280.1	MYZPE13164_G006_v1.0_000186270.1	Mp1087439_TGAC_V1.1_scaffold_1132	scaffold_82	https://genomevolution.org/coge//GEvo.pl?;fid1=2252585491;ref2=0;dr2up=30000;dr2down=30000;fid2=2252850349;dr1up=30000;dr1down=30000;num_seqs=2;autogo=1
1.1	MYZPE13164_0_v1.0_000014280.2	MYZPE13164_G006_v1.0_000186270.2	Mp1087439_TGAC_V1.1_scaffold_1132	scaffold_82	https://genomevolution.org/coge//GEvo.pl?;fid1=2252585495;ref2=0;dr2up=30000;dr2down=30000;fid2=2252850353;dr1up=30000;dr1down=30000;num_seqs=2;autogo=1
1.1	MYZPE13164_0_v1.0_000014290.1	MYZPE13164_G006_v1.0_000186280.1	Mp1087439_TGAC_V1.1_scaffold_1132	scaffold_82	https://genomevolution.org/coge//GEvo.pl?;fid1=2252585500;ref2=0;dr2up=30000;dr2down=30000;fid2=2252850358;dr1up=30000;dr1down=30000;num_seqs=2;autogo=1
1.1	MYZPE13164_0_v1.0_000014290.2	MYZPE13164_G006_v1.0_000186280.1	Mp1087439_TGAC_V1.1_scaffold_1132	scaffold_82	https://genomevolution.org/coge//GEvo.pl?;fid1=2252585504;ref2=0;dr2up=30000;dr2down=30000;fid2=2252850358;dr1up=30000;dr1down=30000;num_seqs=2;autogo=1
1.1	MYZPE13164_0_v1.0_000014300.2	MYZPE13164_G006_v1.0_000186290.2	Mp1087439_TGAC_V1.1_scaffold_1132	scaffold_82	https://genomevolution.org/coge//GEvo.pl?;fid1=2252585515;ref2=0;dr2up=40000;dr2down=40000;fid2=2252850365;dr1up=40000;dr1down=40000;num_seqs=2;autogo=1
1.1	MYZPE13164_0_v1.0_000014300.1	MYZPE13164_G006_v1.0_000186290.2	Mp1087439_TGAC_V1.1_scaffold_1132	scaffold_82	https://genomevolution.org/coge//GEvo.pl?;fid1=2252585510;ref2=0;dr2up=40000;dr2down=40000;fid2=2252850365;dr1up=40000;dr1down=40000;num_seqs=2;autogo=1
1.1	MYZPE13164_0_v1.0_000014300.3	MYZPE13164_G006_v1.0_000186290.2	Mp1087439_TGAC_V1.1_scaffold_1132	scaffold_82	https://genomevolution.org/coge//GEvo.pl?;fid1=2252585519;ref2=0;dr2up=40000;dr2down=40000;fid2=2252850365;dr1up=40000;dr1down=40000;num_seqs=2;autogo=1
1.1	MYZPE13164_0_v1.0_000014310.1	MYZPE13164_G006_v1.0_000186300.1	Mp1087439_TGAC_V1.1_scaffold_1132	scaffold_82	https://genomevolution.org/coge//GEvo.pl?;fid1=2252585524;ref2=0;dr2up=40000;dr2down=40000;fid2=2252850370;dr1up=40000;dr1down=40000;num_seqs=2;autogo=1
1.1	MYZPE13164_0_v1.0_000014310.2	MYZPE13164_G006_v1.0_000186300.1	Mp1087439_TGAC_V1.1_scaffold_1132	scaffold_82	https://genomevolution.org/coge//GEvo.pl?;fid1=2252585530;ref2=0;dr2up=40000;dr2down=40000;fid2=2252850370;dr1up=40000;dr1down=40000;num_seqs=2;autogo=1
1.1	MYZPE13164_0_v1.0_000014370.1	MYZPE13164_G006_v1.0_000103700.1	Mp1087439_TGAC_V1.1_scaffold_1133	scaffold_301	https://genomevolution.org/coge//GEvo.pl?;fid1=2252585551;ref2=0;dr2up=60000;dr2down=60000;rev2=1;fid2=2252786664;dr1up=60000;dr1down=60000;num_seqs=2;autogo=1
1.1	MYZPE13164_0_v1.0_000014380.1	MYZPE13164_G006_v1.0_000103690.1	Mp1087439_TGAC_V1.1_scaffold_1133	scaffold_301	https://genomevolution.org/coge//GEvo.pl?;fid1=2252585557;ref2=0;dr2up=40000;dr2down=40000;rev2=1;fid2=2252786659;dr1up=40000;dr1down=40000;num_seqs=2;autogo=1
1.1	MYZPE13164_0_v1.0_000014390.1	MYZPE13164_G006_v1.0_000103670.1	Mp1087439_TGAC_V1.1_scaffold_1133	scaffold_301	https://genomevolution.org/coge//GEvo.pl?;fid1=2252585561;ref2=0;dr2up=60000;dr2down=60000;rev2=1;fid2=2252786651;dr1up=60000;dr1down=60000;num_seqs=2;autogo=1
1.1	MYZPE13164_0_v1.0_000014400.1	MYZPE13164_G006_v1.0_000103660.1	Mp1087439_TGAC_V1.1_scaffold_1133	scaffold_301	https://genomevolution.org/coge//GEvo.pl?;fid1=2252585564;ref2=0;dr2up=60000;dr2down=60000;rev2=1;fid2=2252786648;dr1up=60000;dr1down=60000;num_seqs=2;autogo=1
1.1	MYZPE13164_0_v1.0_000014360.1	MYZPE13164_G006_v1.0_000103710.1	Mp1087439_TGAC_V1.1_scaffold_1133	scaffold_301	https://genomevolution.org/coge//GEvo.pl?;fid1=2252585547;ref2=0;dr2up=80000;dr2down=80000;rev2=1;fid2=2252786669;dr1up=80000;dr1down=80000;num_seqs=2;autogo=1
1.1	MYZPE13164_0_v1.0_000014410.1	MYZPE13164_G006_v1.0_000103640.1	Mp1087439_TGAC_V1.1_scaffold_1133	scaffold_301	https://genomevolution.org/coge//GEvo.pl?;fid1=2252585567;ref2=0;dr2up=80000;dr2down=80000;rev2=1;fid2=2252786635;dr1up=80000;dr1down=80000;num_seqs=2;autogo=1
1.1	MYZPE13164_0_v1.0_000014420.1	MYZPE13164_G006_v1.0_000103650.2	Mp1087439_TGAC_V1.1_scaffold_1133	scaffold_301	https://genomevolution.org/coge//GEvo.pl?;fid1=2252585570;ref2=0;dr2up=80000;dr2down=80000;rev2=1;fid2=2252786643;dr1up=80000;dr1down=80000;num_seqs=2;autogo=1
1.1	MYZPE13164_0_v1.0_000014820.1	proxy	Mp1087439_TGAC_V1.1_scaffold_114	scaffold_112	https://genomevolution.org/coge//GEvo.pl?;fid1=2252585811;ref2=0;dr2up=30000;dr2down=30000;x2=27329;chr2=scaffold_112;dsgid2=53455;dr1up=30000;dr1down=30000;num_seqs=2;autogo=1
1.1	MYZPE13164_0_v1.0_000014830.1	proxy	Mp1087439_TGAC_V1.1_scaffold_114	scaffold_112	https://genomevolution.org/coge//GEvo.pl?;fid1=2252585815;ref2=0;dr2up=30000;dr2down=30000;x2=27329;chr2=scaffold_112;dsgid2=53455;dr1up=30000;dr1down=30000;num_seqs=2;autogo=1
1.1	MYZPE13164_0_v1.0_000014840.1	proxy	Mp1087439_TGAC_V1.1_scaffold_114	scaffold_112	https://genomevolution.org/coge//GEvo.pl?;fid1=2252585821;ref2=0;dr2up=30000;dr2down=30000;x2=27329;chr2=scaffold_112;dsgid2=53455;dr1up=30000;dr1down=30000;num_seqs=2;autogo=1
1.1	MYZPE13164_0_v1.0_000014850.1	proxy	Mp1087439_TGAC_V1.1_scaffold_114	scaffold_112	https://genomevolution.org/coge//GEvo.pl?;fid1=2252585826;ref2=0;dr2up=40000;dr2down=40000;x2=27329;chr2=scaffold_112;dsgid2=53455;dr1up=40000;dr1down=40000;num_seqs=2;autogo=1
1.1	MYZPE13164_0_v1.0_000014860.8	MYZPE13164_G006_v1.0_000014060.3	Mp1087439_TGAC_V1.1_scaffold_114	scaffold_112	https://genomevolution.org/coge//GEvo.pl?;fid1=2252585868;ref2=0;dr2up=120000;dr2down=120000;fid2=2252728344;dr1up=120000;dr1down=120000;num_seqs=2;autogo=1
1.1	MYZPE13164_0_v1.0_000014860.9	MYZPE13164_G006_v1.0_000014060.9	Mp1087439_TGAC_V1.1_scaffold_114	scaffold_112	https://genomevolution.org/coge//GEvo.pl?;fid1=2252585873;ref2=0;dr2up=120000;dr2down=120000;fid2=2252728374;dr1up=120000;dr1down=120000;num_seqs=2;autogo=1
1.1	MYZPE13164_0_v1.0_000014860.2	MYZPE13164_G006_v1.0_000014060.7	Mp1087439_TGAC_V1.1_scaffold_114	scaffold_112	https://genomevolution.org/coge//GEvo.pl?;fid1=2252585838;ref2=0;dr2up=120000;dr2down=120000;fid2=2252728364;dr1up=120000;dr1down=120000;num_seqs=2;autogo=1
1.1	MYZPE13164_0_v1.0_000014860.7	MYZPE13164_G006_v1.0_000014060.7	Mp1087439_TGAC_V1.1_scaffold_114	scaffold_112	https://genomevolution.org/coge//GEvo.pl?;fid1=2252585863;ref2=0;dr2up=120000;dr2down=120000;fid2=2252728364;dr1up=120000;dr1down=120000;num_seqs=2;autogo=1
1.1	MYZPE13164_0_v1.0_000014860.3	MYZPE13164_G006_v1.0_000014060.3	Mp1087439_TGAC_V1.1_scaffold_114	scaffold_112	https://genomevolution.org/coge//GEvo.pl?;fid1=2252585843;ref2=0;dr2up=120000;dr2down=120000;fid2=2252728344;dr1up=120000;dr1down=120000;num_seqs=2;autogo=1
1.1	MYZPE13164_0_v1.0_000014860.1	MYZPE13164_G006_v1.0_000014060.9	Mp1087439_TGAC_V1.1_scaffold_114	scaffold_112	https://genomevolution.org/coge//GEvo.pl?;fid1=2252585833;ref2=0;dr2up=110000;dr2down=110000;fid2=2252728374;dr1up=110000;dr1down=110000;num_seqs=2;autogo=1
1.1	MYZPE13164_0_v1.0_000014860.4	MYZPE13164_G006_v1.0_000014060.9	Mp1087439_TGAC_V1.1_scaffold_114	scaffold_112	https://genomevolution.org/coge//GEvo.pl?;fid1=2252585848;ref2=0;dr2up=120000;dr2down=120000;fid2=2252728374;dr1up=120000;dr1down=120000;num_seqs=2;autogo=1
1.1	MYZPE13164_0_v1.0_000014860.5	MYZPE13164_G006_v1.0_000014060.3	Mp1087439_TGAC_V1.1_scaffold_114	scaffold_112	https://genomevolution.org/coge//GEvo.pl?;fid1=2252585853;ref2=0;dr2up=120000;dr2down=120000;fid2=2252728344;dr1up=120000;dr1down=120000;num_seqs=2;autogo=1
1.1	MYZPE13164_0_v1.0_000014860.6	MYZPE13164_G006_v1.0_000014060.7	Mp1087439_TGAC_V1.1_scaffold_114	scaffold_112	https://genomevolution.org/coge//GEvo.pl?;fid1=2252585858;ref2=0;dr2up=120000;dr2down=120000;fid2=2252728364;dr1up=120000;dr1down=120000;num_seqs=2;autogo=1
1.1	MYZPE13164_0_v1.0_000014870.1	MYZPE13164_G006_v1.0_000014070.1	Mp1087439_TGAC_V1.1_scaffold_114	scaffold_112	https://genomevolution.org/coge//GEvo.pl?;fid1=2252585879;ref2=0;dr2up=110000;dr2down=110000;fid2=2252728380;dr1up=110000;dr1down=110000;num_seqs=2;autogo=1
1.1	MYZPE13164_0_v1.0_000014880.1	MYZPE13164_G006_v1.0_000014080.1	Mp1087439_TGAC_V1.1_scaffold_114	scaffold_112	https://genomevolution.org/coge//GEvo.pl?;fid1=2252585882;ref2=0;dr2up=110000;dr2down=110000;fid2=2252728383;dr1up=110000;dr1down=110000;num_seqs=2;autogo=1
1.1	MYZPE13164_0_v1.0_000014890.1	MYZPE13164_G006_v1.0_000014090.1	Mp1087439_TGAC_V1.1_scaffold_114	scaffold_112	https://genomevolution.org/coge//GEvo.pl?;fid1=2252585887;ref2=0;dr2up=100000;dr2down=100000;fid2=2252728387;dr1up=100000;dr1down=100000;num_seqs=2;autogo=1
1.1	MYZPE13164_0_v1.0_000014910.1	MYZPE13164_G006_v1.0_000014110.1	Mp1087439_TGAC_V1.1_scaffold_114	scaffold_112	https://genomevolution.org/coge//GEvo.pl?;fid1=2252585916;ref2=0;dr2up=100000;dr2down=100000;fid2=2252728410;dr1up=100000;dr1down=100000;num_seqs=2;autogo=1
1.1	MYZPE13164_0_v1.0_000014910.2	MYZPE13164_G006_v1.0_000014110.1	Mp1087439_TGAC_V1.1_scaffold_114	scaffold_112	https://genomevolution.org/coge//GEvo.pl?;fid1=2252585920;ref2=0;dr2up=100000;dr2down=100000;fid2=2252728410;dr1up=100000;dr1down=100000;num_seqs=2;autogo=1
1.1	MYZPE13164_0_v1.0_000014900.3	MYZPE13164_G006_v1.0_000014100.2	Mp1087439_TGAC_V1.1_scaffold_114	scaffold_112	https://genomevolution.org/coge//GEvo.pl?;fid1=2252585901;ref2=0;dr2up=90000;dr2down=90000;fid2=2252728395;dr1up=90000;dr1down=90000;num_seqs=2;autogo=1
1.1	MYZPE13164_0_v1.0_000014900.2	MYZPE13164_G006_v1.0_000014100.1	Mp1087439_TGAC_V1.1_scaffold_114	scaffold_112	https://genomevolution.org/coge//GEvo.pl?;fid1=2252585895;ref2=0;dr2up=90000;dr2down=90000;fid2=2252728390;dr1up=90000;dr1down=90000;num_seqs=2;autogo=1
1.1	MYZPE13164_0_v1.0_000014900.1	MYZPE13164_G006_v1.0_000014100.1	Mp1087439_TGAC_V1.1_scaffold_114	scaffold_112	https://genomevolution.org/coge//GEvo.pl?;fid1=2252585890;ref2=0;dr2up=90000;dr2down=90000;fid2=2252728390;dr1up=90000;dr1down=90000;num_seqs=2;autogo=1
1.1	MYZPE13164_0_v1.0_000014900.4	MYZPE13164_G006_v1.0_000014100.2	Mp1087439_TGAC_V1.1_scaffold_114	scaffold_112	https://genomevolution.org/coge//GEvo.pl?;fid1=2252585906;ref2=0;dr2up=90000;dr2down=90000;fid2=2252728395;dr1up=90000;dr1down=90000;num_seqs=2;autogo=1
1.1	MYZPE13164_0_v1.0_000014900.5	MYZPE13164_G006_v1.0_000014100.1	Mp1087439_TGAC_V1.1_scaffold_114	scaffold_112	https://genomevolution.org/coge//GEvo.pl?;fid1=2252585911;ref2=0;dr2up=90000;dr2down=90000;fid2=2252728390;dr1up=90000;dr1down=90000;num_seqs=2;autogo=1
1.1	MYZPE13164_0_v1.0_000014920.1	MYZPE13164_G006_v1.0_000014120.1	Mp1087439_TGAC_V1.1_scaffold_114	scaffold_112	https://genomevolution.org/coge//GEvo.pl?;fid1=2252585925;ref2=0;dr2up=80000;dr2down=80000;fid2=2252728419;dr1up=80000;dr1down=80000;num_seqs=2;autogo=1
1.1	MYZPE13164_0_v1.0_000014810.2	proxy	Mp1087439_TGAC_V1.1_scaffold_114	scaffold_112	https://genomevolution.org/coge//GEvo.pl?;fid1=2252585804;ref2=0;dr2up=30000;dr2down=30000;x2=27329;chr2=scaffold_112;dsgid2=53455;dr1up=30000;dr1down=30000;num_seqs=2;autogo=1
1.1	MYZPE13164_0_v1.0_000014810.1	proxy	Mp1087439_TGAC_V1.1_scaffold_114	scaffold_112	https://genomevolution.org/coge//GEvo.pl?;fid1=2252585800;ref2=0;dr2up=30000;dr2down=30000;x2=27329;chr2=scaffold_112;dsgid2=53455;dr1up=30000;dr1down=30000;num_seqs=2;autogo=1
1.1	MYZPE13164_0_v1.0_000014930.1	MYZPE13164_G006_v1.0_000014130.1	Mp1087439_TGAC_V1.1_scaffold_114	scaffold_112	https://genomevolution.org/coge//GEvo.pl?;fid1=2252585930;ref2=0;dr2up=110000;dr2down=110000;fid2=2252728422;dr1up=110000;dr1down=110000;num_seqs=2;autogo=1
1.1	MYZPE13164_0_v1.0_000014940.1	MYZPE13164_G006_v1.0_000014140.1	Mp1087439_TGAC_V1.1_scaffold_114	scaffold_112	https://genomevolution.org/coge//GEvo.pl?;fid1=2252585935;ref2=0;dr2up=110000;dr2down=110000;fid2=2252728431;dr1up=110000;dr1down=110000;num_seqs=2;autogo=1
1.1	MYZPE13164_0_v1.0_000014950.1	proxy	Mp1087439_TGAC_V1.1_scaffold_114	scaffold_112	https://genomevolution.org/coge//GEvo.pl?;fid1=2252585941;ref2=0;dr2up=110000;dr2down=110000;x2=142127;chr2=scaffold_112;dsgid2=53455;dr1up=110000;dr1down=110000;num_seqs=2;autogo=1
1.1	MYZPE13164_0_v1.0_000014970.1	MYZPE13164_G006_v1.0_000113900.1	Mp1087439_TGAC_V1.1_scaffold_1140	scaffold_348	https://genomevolution.org/coge//GEvo.pl?;fid1=2252585951;ref2=0;dr2up=70000;dr2down=70000;fid2=2252794056;dr1up=70000;dr1down=70000;num_seqs=2;autogo=1
1.1	MYZPE13164_0_v1.0_000014980.1	MYZPE13164_G006_v1.0_000113910.1	Mp1087439_TGAC_V1.1_scaffold_1140	scaffold_348	https://genomevolution.org/coge//GEvo.pl?;fid1=2252585955;ref2=0;dr2up=60000;dr2down=60000;fid2=2252794060;dr1up=60000;dr1down=60000;num_seqs=2;autogo=1
1.1	MYZPE13164_0_v1.0_000014960.1	proxy	Mp1087439_TGAC_V1.1_scaffold_1140	scaffold_348	https://genomevolution.org/coge//GEvo.pl?;fid1=2252585946;ref2=0;dr2up=70000;dr2down=70000;x2=12542;chr2=scaffold_348;dsgid2=53455;dr1up=70000;dr1down=70000;num_seqs=2;autogo=1
1.1	MYZPE13164_0_v1.0_000015000.1	MYZPE13164_G006_v1.0_000113920.1	Mp1087439_TGAC_V1.1_scaffold_1140	scaffold_348	https://genomevolution.org/coge//GEvo.pl?;fid1=2252585960;ref2=0;dr2up=50000;dr2down=50000;fid2=2252794063;dr1up=50000;dr1down=50000;num_seqs=2;autogo=1
1.1	MYZPE13164_0_v1.0_000015000.2	MYZPE13164_G006_v1.0_000113920.1	Mp1087439_TGAC_V1.1_scaffold_1140	scaffold_348	https://genomevolution.org/coge//GEvo.pl?;fid1=2252585965;ref2=0;dr2up=50000;dr2down=50000;fid2=2252794063;dr1up=50000;dr1down=50000;num_seqs=2;autogo=1
1.1	MYZPE13164_0_v1.0_000015010.1	MYZPE13164_G006_v1.0_000113930.1	Mp1087439_TGAC_V1.1_scaffold_1140	scaffold_348	https://genomevolution.org/coge//GEvo.pl?;fid1=2252585971;ref2=0;dr2up=50000;dr2down=50000;fid2=2252794074;dr1up=50000;dr1down=50000;num_seqs=2;autogo=1
1.1	MYZPE13164_0_v1.0_000015020.1	MYZPE13164_G006_v1.0_000113940.1	Mp1087439_TGAC_V1.1_scaffold_1140	scaffold_348	https://genomevolution.org/coge//GEvo.pl?;fid1=2252585977;ref2=0;dr2up=40000;dr2down=40000;fid2=2252794080;dr1up=40000;dr1down=40000;num_seqs=2;autogo=1
1.1	MYZPE13164_0_v1.0_000015030.1	MYZPE13164_G006_v1.0_000113940.1	Mp1087439_TGAC_V1.1_scaffold_1140	scaffold_348	https://genomevolution.org/coge//GEvo.pl?;fid1=2252585982;ref2=0;dr2up=40000;dr2down=40000;fid2=2252794080;dr1up=40000;dr1down=40000;num_seqs=2;autogo=1
[truncated: 17,144 more rows]
