# Supplementary material for: Comparative Analysis of Intra- and Inter-Specific Genomic Variability in the Peach Potato Aphid, Myzus persicae
Source: Insects. 2019 Oct 22;10(10):368. doi: 10.3390/insects10100368 (PMC6835256; doi:10.3390/insects10100368)
Supplement: Supplementary file 1 [file insects-10-00368-s001.zip › Suppl_Tab1_Myzus genomes_AP master gene set table_top one syntenlog.xlsx]

## Sheet: 1,1,1
hortologue rate	A. pisum strain LSR1	M. persicae G006b	M. persicae O	A. pisum strain LSR1	M. persicae G006b	M. persicae O	GEvo link
1,1,1	LOC100160505	MYZPE13164_G006_v1.0_000178340.1	MYZPE13164_0_v1.0_000043810.1	contig_NW_001916396	scaffold_76	Mp1087439_TGAC_V1.1_scaffold_159	https://genomevolution.org/coge//GEvo.pl?;fid1=43079573;ref2=0;dr2up=80000;dr2down=80000;fid2=2252844459;ref3=0;dr3up=70000;dr3down=70000;fid3=2252607317;dr1up=80000;dr1down=80000;num_seqs=3;autogo=1
1,1,1	LOC100169389	MYZPE13164_G006_v1.0_000178350.1	MYZPE13164_0_v1.0_000043820.1	contig_NW_001916396	scaffold_76	Mp1087439_TGAC_V1.1_scaffold_159	https://genomevolution.org/coge//GEvo.pl?;fid1=43079592;ref2=0;dr2up=100000;dr2down=100000;fid2=2252844473;ref3=0;dr3up=100000;dr3down=100000;fid3=2252607326;dr1up=100000;dr1down=100000;num_seqs=3;autogo=1
1,1,1	LOC100161944	MYZPE13164_G006_v1.0_000178360.1	MYZPE13164_0_v1.0_000043830.1	contig_NW_001916396	scaffold_76	Mp1087439_TGAC_V1.1_scaffold_159	https://genomevolution.org/coge//GEvo.pl?;fid1=43079607;ref2=0;dr2up=100000;dr2down=100000;fid2=2252844483;ref3=0;dr3up=100000;dr3down=100000;fid3=2252607336;dr1up=100000;dr1down=100000;num_seqs=3;autogo=1
1,1,1	LOC100159905	MYZPE13164_G006_v1.0_000178380.1	MYZPE13164_0_v1.0_000043850.1	contig_NW_001916396	scaffold_76	Mp1087439_TGAC_V1.1_scaffold_159	https://genomevolution.org/coge//GEvo.pl?;fid1=43079630;ref2=0;dr2up=140000;dr2down=140000;fid2=2252844505;ref3=0;dr3up=130000;dr3down=130000;fid3=2252607357;dr1up=140000;dr1down=140000;num_seqs=3;autogo=1
1,1,1	LOC100168782	MYZPE13164_G006_v1.0_000178390.1	MYZPE13164_0_v1.0_000043860.1	contig_NW_001916396	scaffold_76	Mp1087439_TGAC_V1.1_scaffold_159	https://genomevolution.org/coge//GEvo.pl?;fid1=43079645;ref2=0;dr2up=150000;dr2down=150000;fid2=2252844510;ref3=0;dr3up=150000;dr3down=150000;fid3=2252607362;dr1up=150000;dr1down=150000;num_seqs=3;autogo=1
1,1,1	LOC100166707	MYZPE13164_G006_v1.0_000178400.1	MYZPE13164_0_v1.0_000043870.1	contig_NW_001916396	scaffold_76	Mp1087439_TGAC_V1.1_scaffold_159	https://genomevolution.org/coge//GEvo.pl?;fid1=43079670;ref2=0;dr2up=190000;dr2down=190000;fid2=2252844520;ref3=0;dr3up=190000;dr3down=190000;fid3=2252607372;dr1up=190000;dr1down=190000;num_seqs=3;autogo=1
1,1,1	LOC100165308	MYZPE13164_G006_v1.0_000178410.1	MYZPE13164_0_v1.0_000043880.1	contig_NW_001916396	scaffold_76	Mp1087439_TGAC_V1.1_scaffold_159	https://genomevolution.org/coge//GEvo.pl?;fid1=43079683;ref2=0;dr2up=200000;dr2down=200000;fid2=2252844529;ref3=0;dr3up=200000;dr3down=200000;fid3=2252607381;dr1up=200000;dr1down=200000;num_seqs=3;autogo=1
1,1,1	LOC100161188	MYZPE13164_G006_v1.0_000178420.1	MYZPE13164_0_v1.0_000043890.1	contig_NW_001916396	scaffold_76	Mp1087439_TGAC_V1.1_scaffold_159	https://genomevolution.org/coge//GEvo.pl?;fid1=43079699;ref2=0;dr2up=210000;dr2down=210000;fid2=2252844538;ref3=0;dr3up=210000;dr3down=210000;fid3=2252607390;dr1up=210000;dr1down=210000;num_seqs=3;autogo=1
1,1,1	LOC100166044	MYZPE13164_G006_v1.0_000178300.3	MYZPE13164_0_v1.0_000043770.3	contig_NW_001916396	scaffold_76	Mp1087439_TGAC_V1.1_scaffold_159	https://genomevolution.org/coge//GEvo.pl?;fid1=43079522;ref2=0;dr2up=140000;dr2down=140000;fid2=2252844436;ref3=0;dr3up=130000;dr3down=130000;fid3=2252607294;dr1up=140000;dr1down=140000;num_seqs=3;autogo=1
1,1,1	LOC100164000	MYZPE13164_G006_v1.0_000178310.1	MYZPE13164_0_v1.0_000043780.1	contig_NW_001916396	scaffold_76	Mp1087439_TGAC_V1.1_scaffold_159	https://genomevolution.org/coge//GEvo.pl?;fid1=43079536;ref2=0;dr2up=120000;dr2down=120000;fid2=2252844442;ref3=0;dr3up=120000;dr3down=120000;fid3=2252607300;dr1up=120000;dr1down=120000;num_seqs=3;autogo=1
1,1,1	LOC100162530	MYZPE13164_G006_v1.0_000178330.1	MYZPE13164_0_v1.0_000043800.1	contig_NW_001916396	scaffold_76	Mp1087439_TGAC_V1.1_scaffold_159	https://genomevolution.org/coge//GEvo.pl?;fid1=43079553;ref2=0;dr2up=90000;dr2down=90000;fid2=2252844456;ref3=0;dr3up=90000;dr3down=90000;fid3=2252607314;dr1up=90000;dr1down=90000;num_seqs=3;autogo=1
1,1,1	LOC100161581	MYZPE13164_G006_v1.0_000123050.1	MYZPE13164_0_v1.0_000199250.1	contig_NW_001916401	scaffold_390	Mp1087439_TGAC_V1.1_scaffold_970	https://genomevolution.org/coge//GEvo.pl?;fid1=43080172;ref2=0;dr2up=30000;dr2down=30000;rev2=1;fid2=2252800857;ref3=0;dr3up=30000;dr3down=30000;rev3=1;fid3=2252716985;dr1up=30000;dr1down=30000;num_seqs=3;autogo=1
1,1,1	LOC100159537	MYZPE13164_G006_v1.0_000123040.2	MYZPE13164_0_v1.0_000199240.2	contig_NW_001916401	scaffold_390	Mp1087439_TGAC_V1.1_scaffold_970	https://genomevolution.org/coge//GEvo.pl?;fid1=43080184;ref2=0;dr2up=40000;dr2down=40000;rev2=1;fid2=2252800847;ref3=0;dr3up=30000;dr3down=30000;rev3=1;fid3=2252716975;dr1up=40000;dr1down=40000;num_seqs=3;autogo=1
1,1,1	LOC100160876	MYZPE13164_G006_v1.0_000123030.1	MYZPE13164_0_v1.0_000199230.1	contig_NW_001916401	scaffold_390	Mp1087439_TGAC_V1.1_scaffold_970	https://genomevolution.org/coge//GEvo.pl?;fid1=43080195;ref2=0;dr2up=40000;dr2down=40000;rev2=1;fid2=2252800841;ref3=0;dr3up=30000;dr3down=30000;rev3=1;fid3=2252716969;dr1up=40000;dr1down=40000;num_seqs=3;autogo=1
1,1,1	LOC100162285	MYZPE13164_G006_v1.0_000123000.2	MYZPE13164_0_v1.0_000199210.2	contig_NW_001916401	scaffold_390	Mp1087439_TGAC_V1.1_scaffold_970	https://genomevolution.org/coge//GEvo.pl?;fid1=43080207;ref2=0;dr2up=60000;dr2down=60000;rev2=1;fid2=2252800828;ref3=0;dr3up=40000;dr3down=40000;rev3=1;fid3=2252716959;dr1up=60000;dr1down=60000;num_seqs=3;autogo=1
1,1,1	LOC100160237	MYZPE13164_G006_v1.0_000122990.1	MYZPE13164_0_v1.0_000199200.1	contig_NW_001916401	scaffold_390	Mp1087439_TGAC_V1.1_scaffold_970	https://genomevolution.org/coge//GEvo.pl?;fid1=43080222;ref2=0;dr2up=90000;dr2down=90000;rev2=1;fid2=2252800812;ref3=0;dr3up=70000;dr3down=70000;rev3=1;fid3=2252716943;dr1up=90000;dr1down=90000;num_seqs=3;autogo=1
1,1,1	LOC100165685	proxy	proxy	contig_NW_001916401	scaffold_390	Mp1087439_TGAC_V1.1_scaffold_970	https://genomevolution.org/coge//GEvo.pl?;fid1=43080124;ref2=0;dr2up=60000;dr2down=60000;rev2=1;x2=267096;chr2=scaffold_390;dsgid2=53455;ref3=0;dr3up=40000;dr3down=40000;rev3=1;x3=94336;chr3=Mp1087439_TGAC_V1.1_scaffold_970;dsgid3=53456;dr1up=60000;dr1down=60000;num_seqs=3;autogo=1
1,1,1	LOC100162898	MYZPE13164_G006_v1.0_000123070.1	proxy	contig_NW_001916401	scaffold_390	Mp1087439_TGAC_V1.1_scaffold_970	https://genomevolution.org/coge//GEvo.pl?;fid1=43080141;ref2=0;dr2up=60000;dr2down=60000;rev2=1;fid2=2252800894;ref3=0;dr3up=40000;dr3down=40000;rev3=1;x3=94336;chr3=Mp1087439_TGAC_V1.1_scaffold_970;dsgid3=53456;dr1up=60000;dr1down=60000;num_seqs=3;autogo=1
1,1,1	LOC100163644	MYZPE13164_G006_v1.0_000123060.1	MYZPE13164_0_v1.0_000199260.1	contig_NW_001916401	scaffold_390	Mp1087439_TGAC_V1.1_scaffold_970	https://genomevolution.org/coge//GEvo.pl?;fid1=43080156;ref2=0;dr2up=40000;dr2down=40000;rev2=1;fid2=2252800862;ref3=0;dr3up=40000;dr3down=40000;rev3=1;fid3=2252716990;dr1up=40000;dr1down=40000;num_seqs=3;autogo=1
1,1,1	LOC100169073	MYZPE13164_G006_v1.0_000154660.1	MYZPE13164_0_v1.0_000094080.1	contig_NW_001916403	scaffold_585	Mp1087439_TGAC_V1.1_scaffold_326	https://genomevolution.org/coge//GEvo.pl?;fid1=43080461;ref2=0;dr2up=80000;dr2down=80000;rev2=1;fid2=2252826590;ref3=0;dr3up=80000;dr3down=80000;rev3=1;fid3=2252645996;dr1up=80000;dr1down=80000;num_seqs=3;autogo=1
1,1,1	LOC100166998	MYZPE13164_G006_v1.0_000154650.1	MYZPE13164_0_v1.0_000094070.1	contig_NW_001916403	scaffold_585	Mp1087439_TGAC_V1.1_scaffold_326	https://genomevolution.org/coge//GEvo.pl?;fid1=43080489;ref2=0;dr2up=150000;dr2down=150000;rev2=1;fid2=2252826581;ref3=0;dr3up=120000;dr3down=120000;rev3=1;fid3=2252645991;dr1up=150000;dr1down=150000;num_seqs=3;autogo=1
1,1,1	LOC100161540	MYZPE13164_G006_v1.0_000154720.1	MYZPE13164_0_v1.0_000094140.1	contig_NW_001916403	scaffold_585	Mp1087439_TGAC_V1.1_scaffold_326	https://genomevolution.org/coge//GEvo.pl?;fid1=43080399;ref2=0;dr2up=150000;dr2down=150000;rev2=1;fid2=2252826622;ref3=0;dr3up=120000;dr3down=120000;rev3=1;fid3=2252646032;dr1up=150000;dr1down=150000;num_seqs=3;autogo=1
1,1,1	LOC100162897	MYZPE13164_G006_v1.0_000154640.1	proxy	contig_NW_001916403	scaffold_585	Mp1087439_TGAC_V1.1_scaffold_326	https://genomevolution.org/coge//GEvo.pl?;fid1=43080509;ref2=0;dr2up=170000;dr2down=170000;rev2=1;fid2=2252826572;ref3=0;dr3up=120000;dr3down=120000;rev3=1;x3=1322;chr3=Mp1087439_TGAC_V1.1_scaffold_326;dsgid3=53456;dr1up=170000;dr1down=170000;num_seqs=3;autogo=1
1,1,1	LOC100168395	MYZPE13164_G006_v1.0_000154710.1	MYZPE13164_0_v1.0_000094130.2	contig_NW_001916403	scaffold_585	Mp1087439_TGAC_V1.1_scaffold_326	https://genomevolution.org/coge//GEvo.pl?;fid1=43080411;ref2=0;dr2up=120000;dr2down=120000;rev2=1;fid2=2252826614;ref3=0;dr3up=80000;dr3down=80000;rev3=1;fid3=2252646027;dr1up=120000;dr1down=120000;num_seqs=3;autogo=1
1,1,1	LOC100159503	proxy	proxy	contig_NW_001916403	scaffold_585	Mp1087439_TGAC_V1.1_scaffold_326	https://genomevolution.org/coge//GEvo.pl?;fid1=43080386;ref2=0;dr2up=150000;dr2down=150000;rev2=1;x2=173411;chr2=scaffold_585;dsgid2=53455;ref3=0;dr3up=120000;dr3down=120000;rev3=1;x3=112824;chr3=Mp1087439_TGAC_V1.1_scaffold_326;dsgid3=53456;dr1up=150000;dr1down=150000;num_seqs=3;autogo=1
1,1,1	LOC100162237	MYZPE13164_G006_v1.0_000154670.1	MYZPE13164_0_v1.0_000094090.1	contig_NW_001916403	scaffold_585	Mp1087439_TGAC_V1.1_scaffold_326	https://genomevolution.org/coge//GEvo.pl?;fid1=43080438;ref2=0;dr2up=80000;dr2down=80000;rev2=1;fid2=2252826600;ref3=0;dr3up=70000;dr3down=70000;rev3=1;fid3=2252646006;dr1up=80000;dr1down=80000;num_seqs=3;autogo=1
1,1,1	LOC100160196	MYZPE13164_G006_v1.0_000154680.1	MYZPE13164_0_v1.0_000094100.1	contig_NW_001916403	scaffold_585	Mp1087439_TGAC_V1.1_scaffold_326	https://genomevolution.org/coge//GEvo.pl?;fid1=43080449;ref2=0;dr2up=90000;dr2down=90000;rev2=1;fid2=2252826603;ref3=0;dr3up=70000;dr3down=70000;rev3=1;fid3=2252646009;dr1up=90000;dr1down=90000;num_seqs=3;autogo=1
1,1,1	LOC100165649	MYZPE13164_G006_v1.0_000119870.1	MYZPE13164_0_v1.0_000154930.1	contig_NW_001916407	scaffold_373	Mp1087439_TGAC_V1.1_scaffold_63	https://genomevolution.org/coge//GEvo.pl?;fid1=43080710;ref2=0;dr2up=40000;dr2down=40000;rev2=1;fid2=2252798620;ref3=0;dr3up=30000;dr3down=30000;fid3=2252685468;dr1up=40000;dr1down=40000;num_seqs=3;autogo=1
1,1,1	LOC100163593	MYZPE13164_G006_v1.0_000119860.1	MYZPE13164_0_v1.0_000154940.1	contig_NW_001916407	scaffold_373	Mp1087439_TGAC_V1.1_scaffold_63	https://genomevolution.org/coge//GEvo.pl?;fid1=43080723;ref2=0;dr2up=30000;dr2down=30000;rev2=1;fid2=2252798595;ref3=0;dr3up=20000;dr3down=20000;fid3=2252685479;dr1up=30000;dr1down=30000;num_seqs=3;autogo=1
1,1,1	LOC100162282	MYZPE13164_G006_v1.0_000119850.1	MYZPE13164_0_v1.0_000154950.1	contig_NW_001916407	scaffold_373	Mp1087439_TGAC_V1.1_scaffold_63	https://genomevolution.org/coge//GEvo.pl?;fid1=43080734;ref2=0;dr2up=30000;dr2down=30000;rev2=1;fid2=2252798585;ref3=0;dr3up=20000;dr3down=20000;fid3=2252685497;dr1up=30000;dr1down=30000;num_seqs=3;autogo=1
1,1,1	LOC100159502	MYZPE13164_G006_v1.0_000119840.1	MYZPE13164_0_v1.0_000154960.1	contig_NW_001916407	scaffold_373	Mp1087439_TGAC_V1.1_scaffold_63	https://genomevolution.org/coge//GEvo.pl?;fid1=43080753;ref2=0;dr2up=20000;dr2down=20000;rev2=1;fid2=2252798580;ref3=0;dr3up=20000;dr3down=20000;fid3=2252685507;dr1up=20000;dr1down=20000;num_seqs=3;autogo=1
1,1,1	LOC100168393	MYZPE13164_G006_v1.0_000119830.1	MYZPE13164_0_v1.0_000154970.4	contig_NW_001916407	scaffold_373	Mp1087439_TGAC_V1.1_scaffold_63	https://genomevolution.org/coge//GEvo.pl?;fid1=43080772;ref2=0;dr2up=40000;dr2down=40000;rev2=1;fid2=2252798543;ref3=0;dr3up=30000;dr3down=30000;fid3=2252685535;dr1up=40000;dr1down=40000;num_seqs=3;autogo=1
1,1,1	LOC100160235	MYZPE13164_G006_v1.0_000119820.5	MYZPE13164_0_v1.0_000154980.1	contig_NW_001916407	scaffold_373	Mp1087439_TGAC_V1.1_scaffold_63	https://genomevolution.org/coge//GEvo.pl?;fid1=43080788;ref2=0;dr2up=40000;dr2down=40000;rev2=1;fid2=2252798536;ref3=0;dr3up=40000;dr3down=40000;fid3=2252685552;dr1up=40000;dr1down=40000;num_seqs=3;autogo=1
1,1,1	LOC100169104	proxy	proxy	contig_NW_001916407	scaffold_373	Mp1087439_TGAC_V1.1_scaffold_63	https://genomevolution.org/coge//GEvo.pl?;fid1=43080647;ref2=0;dr2up=40000;dr2down=40000;rev2=1;x2=269722;chr2=scaffold_373;dsgid2=53455;ref3=0;dr3up=30000;dr3down=30000;x3=3129;chr3=Mp1087439_TGAC_V1.1_scaffold_63;dsgid3=53456;dr1up=40000;dr1down=40000;num_seqs=3;autogo=1
1,1,1	LOC100164353	proxy	proxy	contig_NW_001916407	scaffold_373	Mp1087439_TGAC_V1.1_scaffold_63	https://genomevolution.org/coge//GEvo.pl?;fid1=43080671;ref2=0;dr2up=40000;dr2down=40000;rev2=1;x2=269722;chr2=scaffold_373;dsgid2=53455;ref3=0;dr3up=30000;dr3down=30000;x3=3129;chr3=Mp1087439_TGAC_V1.1_scaffold_63;dsgid3=53456;dr1up=40000;dr1down=40000;num_seqs=3;autogo=1
1,1,1	LOC100167047	proxy	proxy	contig_NW_001916407	scaffold_373	Mp1087439_TGAC_V1.1_scaffold_63	https://genomevolution.org/coge//GEvo.pl?;fid1=43080684;ref2=0;dr2up=40000;dr2down=40000;rev2=1;x2=269722;chr2=scaffold_373;dsgid2=53455;ref3=0;dr3up=30000;dr3down=30000;x3=3129;chr3=Mp1087439_TGAC_V1.1_scaffold_63;dsgid3=53456;dr1up=40000;dr1down=40000;num_seqs=3;autogo=1
1,1,1	LOC100160586	MYZPE13164_G006_v1.0_000073060.1	MYZPE13164_0_v1.0_000058240.2	contig_NW_001916409	scaffold_206	Mp1087439_TGAC_V1.1_scaffold_1952	https://genomevolution.org/coge//GEvo.pl?;fid1=43080991;ref2=0;dr2up=100000;dr2down=100000;fid2=2252764693;ref3=0;dr3up=60000;dr3down=60000;rev3=1;fid3=2252619538;dr1up=100000;dr1down=100000;num_seqs=3;autogo=1
1,1,1	LOC100167406	MYZPE13164_G006_v1.0_000073010.1	MYZPE13164_0_v1.0_000058280.1	contig_NW_001916409	scaffold_206	Mp1087439_TGAC_V1.1_scaffold_1952	https://genomevolution.org/coge//GEvo.pl?;fid1=43080924;ref2=0;dr2up=60000;dr2down=60000;fid2=2252764654;ref3=0;dr3up=60000;dr3down=60000;rev3=1;fid3=2252619562;dr1up=60000;dr1down=60000;num_seqs=3;autogo=1
1,1,1	LOC100165379	MYZPE13164_G006_v1.0_000073020.1	MYZPE13164_0_v1.0_000058270.1	contig_NW_001916409	scaffold_206	Mp1087439_TGAC_V1.1_scaffold_1952	https://genomevolution.org/coge//GEvo.pl?;fid1=43080938;ref2=0;dr2up=50000;dr2down=50000;fid2=2252764665;ref3=0;dr3up=60000;dr3down=60000;rev3=1;fid3=2252619558;dr1up=60000;dr1down=60000;num_seqs=3;autogo=1
1,1,1	NP_001119642.1	MYZPE13164_G006_v1.0_000073040.1	MYZPE13164_0_v1.0_000058250.1	contig_NW_001916409	scaffold_206	Mp1087439_TGAC_V1.1_scaffold_1952	https://genomevolution.org/coge//GEvo.pl?;fid1=43080968;ref2=0;dr2up=60000;dr2down=60000;fid2=2252764685;ref3=0;dr3up=50000;dr3down=50000;rev3=1;fid3=2252619548;dr1up=60000;dr1down=60000;num_seqs=3;autogo=1
1,1,1	LOC100164046	MYZPE13164_G006_v1.0_000198180.1	MYZPE13164_0_v1.0_000065380.3	contig_NW_001916410	scaffold_93	Mp1087439_TGAC_V1.1_scaffold_215	https://genomevolution.org/coge//GEvo.pl?;fid1=43081184;ref2=0;dr2up=110000;dr2down=110000;fid2=2252858217;ref3=0;dr3up=100000;dr3down=100000;rev3=1;fid3=2252625400;dr1up=110000;dr1down=110000;num_seqs=3;autogo=1
1,1,1	LOC100163361	MYZPE13164_G006_v1.0_000198190.1	MYZPE13164_0_v1.0_000065370.1	contig_NW_001916410	scaffold_93	Mp1087439_TGAC_V1.1_scaffold_215	https://genomevolution.org/coge//GEvo.pl?;fid1=43081195;ref2=0;dr2up=110000;dr2down=110000;fid2=2252858235;ref3=0;dr3up=110000;dr3down=110000;rev3=1;fid3=2252625382;dr1up=110000;dr1down=110000;num_seqs=3;autogo=1
1,1,1	LOC100161322	MYZPE13164_G006_v1.0_000198200.1	MYZPE13164_0_v1.0_000065360.1	contig_NW_001916410	scaffold_93	Mp1087439_TGAC_V1.1_scaffold_215	https://genomevolution.org/coge//GEvo.pl?;fid1=43081206;ref2=0;dr2up=120000;dr2down=120000;fid2=2252858244;ref3=0;dr3up=110000;dr3down=110000;rev3=1;fid3=2252625368;dr1up=120000;dr1down=120000;num_seqs=3;autogo=1
1,1,1	LOC100163321	MYZPE13164_G006_v1.0_000198080.1	MYZPE13164_0_v1.0_000065480.1	contig_NW_001916410	scaffold_93	Mp1087439_TGAC_V1.1_scaffold_215	https://genomevolution.org/coge//GEvo.pl?;fid1=43081051;ref2=0;dr2up=100000;dr2down=100000;fid2=2252858109;ref3=0;dr3up=100000;dr3down=100000;rev3=1;fid3=2252625533;dr1up=100000;dr1down=100000;num_seqs=3;autogo=1
1,1,1	LOC100166749	MYZPE13164_G006_v1.0_000198090.2	MYZPE13164_0_v1.0_000065470.1	contig_NW_001916410	scaffold_93	Mp1087439_TGAC_V1.1_scaffold_215	https://genomevolution.org/coge//GEvo.pl?;fid1=43081067;ref2=0;dr2up=100000;dr2down=100000;fid2=2252858127;ref3=0;dr3up=90000;dr3down=90000;rev3=1;fid3=2252625523;dr1up=100000;dr1down=100000;num_seqs=3;autogo=1
1,1,1	LOC100159941	MYZPE13164_G006_v1.0_000198070.1	MYZPE13164_0_v1.0_000065490.1	contig_NW_001916410	scaffold_93	Mp1087439_TGAC_V1.1_scaffold_215	https://genomevolution.org/coge//GEvo.pl?;fid1=43081030;ref2=0;dr2up=110000;dr2down=110000;fid2=2252858100;ref3=0;dr3up=110000;dr3down=110000;rev3=1;fid3=2252625543;dr1up=110000;dr1down=110000;num_seqs=3;autogo=1
1,1,1	LOC100164731	MYZPE13164_G006_v1.0_000198100.3	MYZPE13164_0_v1.0_000065460.5	contig_NW_001916410	scaffold_93	Mp1087439_TGAC_V1.1_scaffold_215	https://genomevolution.org/coge//GEvo.pl?;fid1=43081086;ref2=0;dr2up=90000;dr2down=90000;fid2=2252858141;ref3=0;dr3up=80000;dr3down=80000;rev3=1;fid3=2252625506;dr1up=90000;dr1down=90000;num_seqs=3;autogo=1
1,1,1	LOC100161277	MYZPE13164_G006_v1.0_000198110.1	MYZPE13164_0_v1.0_000065450.1	contig_NW_001916410	scaffold_93	Mp1087439_TGAC_V1.1_scaffold_215	https://genomevolution.org/coge//GEvo.pl?;fid1=43081105;ref2=0;dr2up=70000;dr2down=70000;fid2=2252858154;ref3=0;dr3up=60000;dr3down=60000;rev3=1;fid3=2252625484;dr1up=70000;dr1down=70000;num_seqs=3;autogo=1
1,1,1	LOC100162649	MYZPE13164_G006_v1.0_000198120.3	MYZPE13164_0_v1.0_000065440.6	contig_NW_001916410	scaffold_93	Mp1087439_TGAC_V1.1_scaffold_215	https://genomevolution.org/coge//GEvo.pl?;fid1=43081117;ref2=0;dr2up=60000;dr2down=60000;fid2=2252858167;ref3=0;dr3up=60000;dr3down=60000;rev3=1;fid3=2252625479;dr1up=60000;dr1down=60000;num_seqs=3;autogo=1
1,1,1	LOC100159235	MYZPE13164_G006_v1.0_000198130.2	MYZPE13164_0_v1.0_000065430.1	contig_NW_001916410	scaffold_93	Mp1087439_TGAC_V1.1_scaffold_215	https://genomevolution.org/coge//GEvo.pl?;fid1=43081132;ref2=0;dr2up=70000;dr2down=70000;fid2=2252858176;ref3=0;dr3up=70000;dr3down=70000;rev3=1;fid3=2252625450;dr1up=70000;dr1down=70000;num_seqs=3;autogo=1
1,1,1	LOC100169522	MYZPE13164_G006_v1.0_000198150.2	MYZPE13164_0_v1.0_000065420.1	contig_NW_001916410	scaffold_93	Mp1087439_TGAC_V1.1_scaffold_215	https://genomevolution.org/coge//GEvo.pl?;fid1=43081145;ref2=0;dr2up=80000;dr2down=80000;fid2=2252858190;ref3=0;dr3up=70000;dr3down=70000;rev3=1;fid3=2252625440;dr1up=80000;dr1down=80000;num_seqs=3;autogo=1
1,1,1	LOC100168123	MYZPE13164_G006_v1.0_000198160.1	MYZPE13164_0_v1.0_000065400.1	contig_NW_001916410	scaffold_93	Mp1087439_TGAC_V1.1_scaffold_215	https://genomevolution.org/coge//GEvo.pl?;fid1=43081155;ref2=0;dr2up=90000;dr2down=90000;fid2=2252858196;ref3=0;dr3up=70000;dr3down=70000;rev3=1;fid3=2252625430;dr1up=90000;dr1down=90000;num_seqs=3;autogo=1
1,1,1	LOC100162015	MYZPE13164_G006_v1.0_000103330.1	MYZPE13164_0_v1.0_000166200.3	contig_NW_001916412	scaffold_300	Mp1087439_TGAC_V1.1_scaffold_700	https://genomevolution.org/coge//GEvo.pl?;fid1=43081319;ref2=0;dr2up=80000;dr2down=80000;rev2=1;fid2=2252786469;ref3=0;dr3up=60000;dr3down=60000;fid3=2252693400;dr1up=80000;dr1down=80000;num_seqs=3;autogo=1
1,1,1	LOC100164082	MYZPE13164_G006_v1.0_000103320.1	MYZPE13164_0_v1.0_000166210.1	contig_NW_001916412	scaffold_300	Mp1087439_TGAC_V1.1_scaffold_700	https://genomevolution.org/coge//GEvo.pl?;fid1=43081329;ref2=0;dr2up=80000;dr2down=80000;rev2=1;fid2=2252786451;ref3=0;dr3up=50000;dr3down=50000;fid3=2252693405;dr1up=80000;dr1down=80000;num_seqs=3;autogo=1
1,1,1	LOC100159981	MYZPE13164_G006_v1.0_000103300.1	MYZPE13164_0_v1.0_000166220.1	contig_NW_001916412	scaffold_300	Mp1087439_TGAC_V1.1_scaffold_700	https://genomevolution.org/coge//GEvo.pl?;fid1=43081344;ref2=0;dr2up=70000;dr2down=70000;rev2=1;fid2=2252786438;ref3=0;dr3up=50000;dr3down=50000;fid3=2252693417;dr1up=70000;dr1down=70000;num_seqs=3;autogo=1
1,1,1	LOC100168865	MYZPE13164_G006_v1.0_000103290.1	MYZPE13164_0_v1.0_000166240.1	contig_NW_001916412	scaffold_300	Mp1087439_TGAC_V1.1_scaffold_700	https://genomevolution.org/coge//GEvo.pl?;fid1=43081372;ref2=0;dr2up=80000;dr2down=80000;rev2=1;fid2=2252786432;ref3=0;dr3up=60000;dr3down=60000;fid3=2252693430;dr1up=80000;dr1down=80000;num_seqs=3;autogo=1
1,1,1	LOC100164044	MYZPE13164_G006_v1.0_000095390.1	proxy	contig_NW_001916414	scaffold_278	Mp1087439_TGAC_V1.1_scaffold_1208	https://genomevolution.org/coge//GEvo.pl?;fid1=43081586;ref2=0;dr2up=100000;dr2down=100000;rev2=1;fid2=2252780449;ref3=0;dr3up=60000;dr3down=60000;x3=53513;chr3=Mp1087439_TGAC_V1.1_scaffold_1208;dsgid3=53456;dr1up=100000;dr1down=100000;num_seqs=3;autogo=1
1,1,1	LOC100162647	MYZPE13164_G006_v1.0_000095380.1	proxy	contig_NW_001916414	scaffold_278	Mp1087439_TGAC_V1.1_scaffold_1208	https://genomevolution.org/coge//GEvo.pl?;fid1=43081599;ref2=0;dr2up=100000;dr2down=100000;rev2=1;fid2=2252780439;ref3=0;dr3up=60000;dr3down=60000;x3=53513;chr3=Mp1087439_TGAC_V1.1_scaffold_1208;dsgid3=53456;dr1up=100000;dr1down=100000;num_seqs=3;autogo=1
1,1,1	LOC100160617	MYZPE13164_G006_v1.0_000095370.1	proxy	contig_NW_001916414	scaffold_278	Mp1087439_TGAC_V1.1_scaffold_1208	https://genomevolution.org/coge//GEvo.pl?;fid1=43081615;ref2=0;dr2up=120000;dr2down=120000;rev2=1;fid2=2252780435;ref3=0;dr3up=60000;dr3down=60000;x3=53513;chr3=Mp1087439_TGAC_V1.1_scaffold_1208;dsgid3=53456;dr1up=120000;dr1down=120000;num_seqs=3;autogo=1
1,1,1	LOC100168121	MYZPE13164_G006_v1.0_000095460.1	MYZPE13164_0_v1.0_000020670.1	contig_NW_001916414	scaffold_278	Mp1087439_TGAC_V1.1_scaffold_1208	https://genomevolution.org/coge//GEvo.pl?;fid1=43081481;ref2=0;dr2up=100000;dr2down=100000;rev2=1;fid2=2252780529;ref3=0;dr3up=60000;dr3down=60000;fid3=2252589866;dr1up=100000;dr1down=100000;num_seqs=3;autogo=1
1,1,1	LOC100166082	MYZPE13164_G006_v1.0_000095450.1	MYZPE13164_0_v1.0_000020680.1	contig_NW_001916414	scaffold_278	Mp1087439_TGAC_V1.1_scaffold_1208	https://genomevolution.org/coge//GEvo.pl?;fid1=43081493;ref2=0;dr2up=90000;dr2down=90000;rev2=1;fid2=2252780511;ref3=0;dr3up=50000;dr3down=50000;fid3=2252589872;dr1up=90000;dr1down=90000;num_seqs=3;autogo=1
1,1,1	LOC100159938	MYZPE13164_G006_v1.0_000095440.1	MYZPE13164_0_v1.0_000020690.1	contig_NW_001916414	scaffold_278	Mp1087439_TGAC_V1.1_scaffold_1208	https://genomevolution.org/coge//GEvo.pl?;fid1=43081505;ref2=0;dr2up=80000;dr2down=80000;rev2=1;fid2=2252780497;ref3=0;dr3up=40000;dr3down=40000;fid3=2252589883;dr1up=80000;dr1down=80000;num_seqs=3;autogo=1
1,1,1	LOC100168821	MYZPE13164_G006_v1.0_000095430.1	MYZPE13164_0_v1.0_000020700.1	contig_NW_001916414	scaffold_278	Mp1087439_TGAC_V1.1_scaffold_1208	https://genomevolution.org/coge//GEvo.pl?;fid1=43081528;ref2=0;dr2up=70000;dr2down=70000;rev2=1;fid2=2252780487;ref3=0;dr3up=40000;dr3down=40000;fid3=2252589897;dr1up=70000;dr1down=70000;num_seqs=3;autogo=1
1,1,1	LOC100166745	MYZPE13164_G006_v1.0_000095420.2	MYZPE13164_0_v1.0_000020710.1	contig_NW_001916414	scaffold_278	Mp1087439_TGAC_V1.1_scaffold_1208	https://genomevolution.org/coge//GEvo.pl?;fid1=43081542;ref2=0;dr2up=60000;dr2down=60000;rev2=1;fid2=2252780478;ref3=0;dr3up=40000;dr3down=40000;fid3=2252589911;dr1up=60000;dr1down=60000;num_seqs=3;autogo=1
1,1,1	LOC100164730	MYZPE13164_G006_v1.0_000095400.1	MYZPE13164_0_v1.0_000020720.1	contig_NW_001916414	scaffold_278	Mp1087439_TGAC_V1.1_scaffold_1208	https://genomevolution.org/coge//GEvo.pl?;fid1=43081559;ref2=0;dr2up=90000;dr2down=90000;rev2=1;fid2=2252780462;ref3=0;dr3up=60000;dr3down=60000;fid3=2252589925;dr1up=90000;dr1down=90000;num_seqs=3;autogo=1
1,1,1	LOC100166121	MYZPE13164_G006_v1.0_000071760.2	MYZPE13164_0_v1.0_000050800.2	contig_NW_001916415	scaffold_201	Mp1087439_TGAC_V1.1_scaffold_175	https://genomevolution.org/coge//GEvo.pl?;fid1=43081738;ref2=0;dr2up=60000;dr2down=60000;fid2=2252763669;ref3=0;dr3up=60000;dr3down=60000;fid3=2252613378;dr1up=60000;dr1down=60000;num_seqs=3;autogo=1
1,1,1	NP_001119611.1	MYZPE13164_G006_v1.0_000071680.4	MYZPE13164_0_v1.0_000050740.1	contig_NW_001916415	scaffold_201	Mp1087439_TGAC_V1.1_scaffold_175	https://genomevolution.org/coge//GEvo.pl?;fid1=43081662;ref2=0;dr2up=40000;dr2down=40000;fid2=2252763602;ref3=0;dr3up=40000;dr3down=40000;fid3=2252613300;dr1up=40000;dr1down=40000;num_seqs=3;autogo=1
1,1,1	LOC100167458	MYZPE13164_G006_v1.0_000071690.1	MYZPE13164_0_v1.0_000050750.1	contig_NW_001916415	scaffold_201	Mp1087439_TGAC_V1.1_scaffold_175	https://genomevolution.org/coge//GEvo.pl?;fid1=43081680;ref2=0;dr2up=30000;dr2down=30000;fid2=2252763614;ref3=0;dr3up=30000;dr3down=30000;fid3=2252613323;dr1up=30000;dr1down=30000;num_seqs=3;autogo=1
1,1,1	LOC100165418	MYZPE13164_G006_v1.0_000071700.1	MYZPE13164_0_v1.0_000050760.1	contig_NW_001916415	scaffold_201	Mp1087439_TGAC_V1.1_scaffold_175	https://genomevolution.org/coge//GEvo.pl?;fid1=43081690;ref2=0;dr2up=20000;dr2down=20000;fid2=2252763624;ref3=0;dr3up=20000;dr3down=20000;fid3=2252613333;dr1up=20000;dr1down=20000;num_seqs=3;autogo=1
1,1,1	LOC100159275	MYZPE13164_G006_v1.0_000071710.1	MYZPE13164_0_v1.0_000050770.1	contig_NW_001916415	scaffold_201	Mp1087439_TGAC_V1.1_scaffold_175	https://genomevolution.org/coge//GEvo.pl?;fid1=43081700;ref2=0;dr2up=20000;dr2down=20000;fid2=2252763640;ref3=0;dr3up=20000;dr3down=20000;fid3=2252613349;dr1up=20000;dr1down=20000;num_seqs=3;autogo=1
1,1,1	LOC100163360	proxy	proxy	contig_NW_001916415	scaffold_201	Mp1087439_TGAC_V1.1_scaffold_175	https://genomevolution.org/coge//GEvo.pl?;fid1=43081709;ref2=0;dr2up=40000;dr2down=40000;x2=360206;chr2=scaffold_201;dsgid2=53455;ref3=0;dr3up=40000;dr3down=40000;x3=646063;chr3=Mp1087439_TGAC_V1.1_scaffold_175;dsgid3=53456;dr1up=40000;dr1down=40000;num_seqs=3;autogo=1
1,1,1	LOC100168162	MYZPE13164_G006_v1.0_000071730.1	MYZPE13164_0_v1.0_000050780.1	contig_NW_001916415	scaffold_201	Mp1087439_TGAC_V1.1_scaffold_175	https://genomevolution.org/coge//GEvo.pl?;fid1=43081719;ref2=0;dr2up=40000;dr2down=40000;fid2=2252763646;ref3=0;dr3up=40000;dr3down=40000;fid3=2252613358;dr1up=40000;dr1down=40000;num_seqs=3;autogo=1
1,1,1	LOC100160642	MYZPE13164_G006_v1.0_000116150.2	MYZPE13164_0_v1.0_000100150.1	contig_NW_001916417	scaffold_359	Mp1087439_TGAC_V1.1_scaffold_348	https://genomevolution.org/coge//GEvo.pl?;fid1=43081874;ref2=0;dr2up=40000;dr2down=40000;rev2=1;fid2=2252795646;ref3=0;dr3up=110000;dr3down=110000;fid3=2252650103;dr1up=110000;dr1down=110000;num_seqs=3;autogo=1
1,1,1	LOC100163347	MYZPE13164_G006_v1.0_000116140.1	MYZPE13164_0_v1.0_000100160.1	contig_NW_001916417	scaffold_359	Mp1087439_TGAC_V1.1_scaffold_348	https://genomevolution.org/coge//GEvo.pl?;fid1=43081898;ref2=0;dr2up=50000;dr2down=50000;rev2=1;fid2=2252795637;ref3=0;dr3up=100000;dr3down=100000;fid3=2252650112;dr1up=100000;dr1down=100000;num_seqs=3;autogo=1
1,1,1	LOC100161311	proxy	MYZPE13164_0_v1.0_000100170.1	contig_NW_001916417	scaffold_359	Mp1087439_TGAC_V1.1_scaffold_348	https://genomevolution.org/coge//GEvo.pl?;fid1=43081920;ref2=0;dr2up=50000;dr2down=50000;rev2=1;x2=30781;chr2=scaffold_359;dsgid2=53455;ref3=0;dr3up=110000;dr3down=110000;fid3=2252650117;dr1up=110000;dr1down=110000;num_seqs=3;autogo=1
1,1,1	LOC100159264	proxy	MYZPE13164_0_v1.0_000100180.1	contig_NW_001916417	scaffold_359	Mp1087439_TGAC_V1.1_scaffold_348	https://genomevolution.org/coge//GEvo.pl?;fid1=43081931;ref2=0;dr2up=50000;dr2down=50000;rev2=1;x2=30781;chr2=scaffold_359;dsgid2=53455;ref3=0;dr3up=120000;dr3down=120000;fid3=2252650128;dr1up=120000;dr1down=120000;num_seqs=3;autogo=1
1,1,1	LOC100167483	proxy	MYZPE13164_0_v1.0_000100190.1	contig_NW_001916417	scaffold_359	Mp1087439_TGAC_V1.1_scaffold_348	https://genomevolution.org/coge//GEvo.pl?;fid1=43081947;ref2=0;dr2up=50000;dr2down=50000;rev2=1;x2=30781;chr2=scaffold_359;dsgid2=53455;ref3=0;dr3up=160000;dr3down=160000;fid3=2252650150;dr1up=160000;dr1down=160000;num_seqs=3;autogo=1
1,1,1	LOC100168147	proxy	proxy	contig_NW_001916417	scaffold_359	Mp1087439_TGAC_V1.1_scaffold_348	https://genomevolution.org/coge//GEvo.pl?;fid1=43081966;ref2=0;dr2up=50000;dr2down=50000;rev2=1;x2=30781;chr2=scaffold_359;dsgid2=53455;ref3=0;dr3up=170000;dr3down=170000;x3=366035;chr3=Mp1087439_TGAC_V1.1_scaffold_348;dsgid3=53456;dr1up=170000;dr1down=170000;num_seqs=3;autogo=1
1,1,1	LOC100165448	proxy	MYZPE13164_0_v1.0_000100200.1	contig_NW_001916417	scaffold_359	Mp1087439_TGAC_V1.1_scaffold_348	https://genomevolution.org/coge//GEvo.pl?;fid1=43081976;ref2=0;dr2up=50000;dr2down=50000;rev2=1;x2=30781;chr2=scaffold_359;dsgid2=53455;ref3=0;dr3up=170000;dr3down=170000;fid3=2252650166;dr1up=170000;dr1down=170000;num_seqs=3;autogo=1
1,1,1	LOC100163390	proxy	MYZPE13164_0_v1.0_000100210.1	contig_NW_001916417	scaffold_359	Mp1087439_TGAC_V1.1_scaffold_348	https://genomevolution.org/coge//GEvo.pl?;fid1=43081984;ref2=0;dr2up=50000;dr2down=50000;rev2=1;x2=30781;chr2=scaffold_359;dsgid2=53455;ref3=0;dr3up=180000;dr3down=180000;fid3=2252650169;dr1up=180000;dr1down=180000;num_seqs=3;autogo=1
1,1,1	LOC100159969	MYZPE13164_G006_v1.0_000116190.1	MYZPE13164_0_v1.0_000100110.1	contig_NW_001916417	scaffold_359	Mp1087439_TGAC_V1.1_scaffold_348	https://genomevolution.org/coge//GEvo.pl?;fid1=43081809;ref2=0;dr2up=50000;dr2down=50000;rev2=1;fid2=2252795677;ref3=0;dr3up=170000;dr3down=170000;fid3=2252650076;dr1up=170000;dr1down=170000;num_seqs=3;autogo=1
1,1,1	LOC100159303	proxy	proxy	contig_NW_001916417	scaffold_359	Mp1087439_TGAC_V1.1_scaffold_348	https://genomevolution.org/coge//GEvo.pl?;fid1=43081994;ref2=0;dr2up=50000;dr2down=50000;rev2=1;x2=30781;chr2=scaffold_359;dsgid2=53455;ref3=0;dr3up=170000;dr3down=170000;x3=366035;chr3=Mp1087439_TGAC_V1.1_scaffold_348;dsgid3=53456;dr1up=170000;dr1down=170000;num_seqs=3;autogo=1
1,1,1	LOC100166111	proxy	proxy	contig_NW_001916417	scaffold_359	Mp1087439_TGAC_V1.1_scaffold_348	https://genomevolution.org/coge//GEvo.pl?;fid1=43082015;ref2=0;dr2up=50000;dr2down=50000;rev2=1;x2=30781;chr2=scaffold_359;dsgid2=53455;ref3=0;dr3up=170000;dr3down=170000;x3=366035;chr3=Mp1087439_TGAC_V1.1_scaffold_348;dsgid3=53456;dr1up=170000;dr1down=170000;num_seqs=3;autogo=1
1,1,1	LOC100166781	MYZPE13164_G006_v1.0_000116180.1	MYZPE13164_0_v1.0_000100130.1	contig_NW_001916417	scaffold_359	Mp1087439_TGAC_V1.1_scaffold_348	https://genomevolution.org/coge//GEvo.pl?;fid1=43081831;ref2=0;dr2up=40000;dr2down=40000;rev2=1;fid2=2252795666;ref3=0;dr3up=130000;dr3down=130000;fid3=2252650082;dr1up=130000;dr1down=130000;num_seqs=3;autogo=1
1,1,1	LOC100162672	MYZPE13164_G006_v1.0_000116170.1	MYZPE13164_0_v1.0_000100140.1	contig_NW_001916417	scaffold_359	Mp1087439_TGAC_V1.1_scaffold_348	https://genomevolution.org/coge//GEvo.pl?;fid1=43081857;ref2=0;dr2up=30000;dr2down=30000;rev2=1;fid2=2252795656;ref3=0;dr3up=130000;dr3down=130000;fid3=2252650093;dr1up=130000;dr1down=130000;num_seqs=3;autogo=1
1,1,1	LOC100168160	MYZPE13164_G006_v1.0_000128650.1	MYZPE13164_0_v1.0_000119460.1	contig_NW_001916421	scaffold_415	Mp1087439_TGAC_V1.1_scaffold_432	https://genomevolution.org/coge//GEvo.pl?;fid1=43082378;ref2=0;dr2up=80000;dr2down=80000;fid2=2252805222;ref3=0;dr3up=80000;dr3down=80000;rev3=1;fid3=2252662661;dr1up=80000;dr1down=80000;num_seqs=3;autogo=1
1,1,1	LOC100167401	MYZPE13164_G006_v1.0_000128660.1	MYZPE13164_0_v1.0_000119450.2	contig_NW_001916421	scaffold_415	Mp1087439_TGAC_V1.1_scaffold_432	https://genomevolution.org/coge//GEvo.pl?;fid1=43082395;ref2=0;dr2up=90000;dr2down=90000;fid2=2252805227;ref3=0;dr3up=90000;dr3down=90000;rev3=1;fid3=2252662655;dr1up=90000;dr1down=90000;num_seqs=3;autogo=1
1,1,1	LOC100167456	MYZPE13164_G006_v1.0_000128530.1	MYZPE13164_0_v1.0_000119580.1	contig_NW_001916421	scaffold_415	Mp1087439_TGAC_V1.1_scaffold_432	https://genomevolution.org/coge//GEvo.pl?;fid1=43082253;ref2=0;dr2up=80000;dr2down=80000;fid2=2252805137;ref3=0;dr3up=80000;dr3down=80000;rev3=1;fid3=2252662752;dr1up=80000;dr1down=80000;num_seqs=3;autogo=1
1,1,1	LOC100165415	MYZPE13164_G006_v1.0_000128540.1	MYZPE13164_0_v1.0_000119570.2	contig_NW_001916421	scaffold_415	Mp1087439_TGAC_V1.1_scaffold_432	https://genomevolution.org/coge//GEvo.pl?;fid1=43082268;ref2=0;dr2up=60000;dr2down=60000;fid2=2252805146;ref3=0;dr3up=60000;dr3down=60000;rev3=1;fid3=2252662737;dr1up=60000;dr1down=60000;num_seqs=3;autogo=1
1,1,1	LOC100163358	MYZPE13164_G006_v1.0_000128550.1	MYZPE13164_0_v1.0_000119560.1	contig_NW_001916421	scaffold_415	Mp1087439_TGAC_V1.1_scaffold_432	https://genomevolution.org/coge//GEvo.pl?;fid1=43082279;ref2=0;dr2up=60000;dr2down=60000;fid2=2252805156;ref3=0;dr3up=50000;dr3down=50000;rev3=1;fid3=2252662707;dr1up=60000;dr1down=60000;num_seqs=3;autogo=1
1,1,1	LOC100161320	MYZPE13164_G006_v1.0_000128560.1	MYZPE13164_0_v1.0_000119550.1	contig_NW_001916421	scaffold_415	Mp1087439_TGAC_V1.1_scaffold_432	https://genomevolution.org/coge//GEvo.pl?;fid1=43082292;ref2=0;dr2up=50000;dr2down=50000;fid2=2252805183;ref3=0;dr3up=50000;dr3down=50000;rev3=1;fid3=2252662702;dr1up=50000;dr1down=50000;num_seqs=3;autogo=1
1,1,1	LOC100164078	proxy	proxy	contig_NW_001916421	scaffold_415	Mp1087439_TGAC_V1.1_scaffold_432	https://genomevolution.org/coge//GEvo.pl?;fid1=43082235;ref2=0;dr2up=80000;dr2down=80000;x2=2860;chr2=scaffold_415;dsgid2=53455;ref3=0;dr3up=80000;dr3down=80000;rev3=1;x3=448968;chr3=Mp1087439_TGAC_V1.1_scaffold_432;dsgid3=53456;dr1up=80000;dr1down=80000;num_seqs=3;autogo=1
1,1,1	LOC100168861	MYZPE13164_G006_v1.0_000128580.1	MYZPE13164_0_v1.0_000119530.1	contig_NW_001916421	scaffold_415	Mp1087439_TGAC_V1.1_scaffold_432	https://genomevolution.org/coge//GEvo.pl?;fid1=43082307;ref2=0;dr2up=50000;dr2down=50000;fid2=2252805193;ref3=0;dr3up=40000;dr3down=40000;rev3=1;fid3=2252662692;dr1up=50000;dr1down=50000;num_seqs=3;autogo=1
1,1,1	Atp5l	MYZPE13164_G006_v1.0_000128610.1	MYZPE13164_0_v1.0_000119500.1	contig_NW_001916421	scaffold_415	Mp1087439_TGAC_V1.1_scaffold_432	https://genomevolution.org/coge//GEvo.pl?;fid1=43082321;ref2=0;dr2up=60000;dr2down=60000;fid2=2252805206;ref3=0;dr3up=50000;dr3down=50000;rev3=1;fid3=2252662677;dr1up=60000;dr1down=60000;num_seqs=3;autogo=1
1,1,1	LOC100164775	MYZPE13164_G006_v1.0_000128630.1	MYZPE13164_0_v1.0_000119490.1	contig_NW_001916421	scaffold_415	Mp1087439_TGAC_V1.1_scaffold_432	https://genomevolution.org/coge//GEvo.pl?;fid1=43082337;ref2=0;dr2up=70000;dr2down=70000;fid2=2252805214;ref3=0;dr3up=60000;dr3down=60000;rev3=1;fid3=2252662674;dr1up=70000;dr1down=70000;num_seqs=3;autogo=1
1,1,1	LOC100162691	MYZPE13164_G006_v1.0_000128620.1	MYZPE13164_0_v1.0_000119480.1	contig_NW_001916421	scaffold_415	Mp1087439_TGAC_V1.1_scaffold_432	https://genomevolution.org/coge//GEvo.pl?;fid1=43082348;ref2=0;dr2up=60000;dr2down=60000;fid2=2252805211;ref3=0;dr3up=60000;dr3down=60000;rev3=1;fid3=2252662671;dr1up=60000;dr1down=60000;num_seqs=3;autogo=1
1,1,1	LOC100160657	MYZPE13164_G006_v1.0_000128640.1	MYZPE13164_0_v1.0_000119470.1	contig_NW_001916421	scaffold_415	Mp1087439_TGAC_V1.1_scaffold_432	https://genomevolution.org/coge//GEvo.pl?;fid1=43082360;ref2=0;dr2up=70000;dr2down=70000;fid2=2252805217;ref3=0;dr3up=70000;dr3down=70000;rev3=1;fid3=2252662666;dr1up=70000;dr1down=70000;num_seqs=3;autogo=1
1,1,1	LOC100161711	MYZPE13164_G006_v1.0_000007400.1	MYZPE13164_0_v1.0_000153570.1	contig_NW_001916427	scaffold_105	Mp1087439_TGAC_V1.1_scaffold_620	https://genomevolution.org/coge//GEvo.pl?;fid1=43082873;ref2=0;dr2up=90000;dr2down=90000;rev2=1;fid2=2252724444;ref3=0;dr3up=70000;dr3down=70000;rev3=1;fid3=2252684664;dr1up=90000;dr1down=90000;num_seqs=3;autogo=1
1,1,1	LOC100166489	MYZPE13164_G006_v1.0_000007380.1	MYZPE13164_0_v1.0_000153550.1	contig_NW_001916427	scaffold_105	Mp1087439_TGAC_V1.1_scaffold_620	https://genomevolution.org/coge//GEvo.pl?;fid1=43082894;ref2=0;dr2up=100000;dr2down=100000;rev2=1;fid2=2252724433;ref3=0;dr3up=70000;dr3down=70000;rev3=1;fid3=2252684653;dr1up=100000;dr1down=100000;num_seqs=3;autogo=1
1,1,1	LOC100160351	MYZPE13164_G006_v1.0_000007380.1	MYZPE13164_0_v1.0_000153550.1	contig_NW_001916427	scaffold_105	Mp1087439_TGAC_V1.1_scaffold_620	https://genomevolution.org/coge//GEvo.pl?;fid1=43082906;ref2=0;dr2up=100000;dr2down=100000;rev2=1;fid2=2252724433;ref3=0;dr3up=70000;dr3down=70000;rev3=1;fid3=2252684653;dr1up=100000;dr1down=100000;num_seqs=3;autogo=1
1,1,1	LOC100169280	MYZPE13164_G006_v1.0_000007470.1	proxy	contig_NW_001916427	scaffold_105	Mp1087439_TGAC_V1.1_scaffold_620	https://genomevolution.org/coge//GEvo.pl?;fid1=43082794;ref2=0;dr2up=100000;dr2down=100000;rev2=1;fid2=2252724516;ref3=0;dr3up=70000;dr3down=70000;rev3=1;x3=99754;chr3=Mp1087439_TGAC_V1.1_scaffold_620;dsgid3=53456;dr1up=100000;dr1down=100000;num_seqs=3;autogo=1
1,1,1	LOC100169280	MYZPE13164_G006_v1.0_000007470.1	proxy	contig_NW_001916427	scaffold_105	Mp1087439_TGAC_V1.1_scaffold_620	https://genomevolution.org/coge//GEvo.pl?;fid1=43082791;ref2=0;dr2up=100000;dr2down=100000;rev2=1;fid2=2252724516;ref3=0;dr3up=70000;dr3down=70000;rev3=1;x3=99754;chr3=Mp1087439_TGAC_V1.1_scaffold_620;dsgid3=53456;dr1up=100000;dr1down=100000;num_seqs=3;autogo=1
1,1,1	LOC100167225	MYZPE13164_G006_v1.0_000007470.1	proxy	contig_NW_001916427	scaffold_105	Mp1087439_TGAC_V1.1_scaffold_620	https://genomevolution.org/coge//GEvo.pl?;fid1=43082803;ref2=0;dr2up=100000;dr2down=100000;rev2=1;fid2=2252724516;ref3=0;dr3up=70000;dr3down=70000;rev3=1;x3=99754;chr3=Mp1087439_TGAC_V1.1_scaffold_620;dsgid3=53456;dr1up=100000;dr1down=100000;num_seqs=3;autogo=1
1,1,1	LOC100165203	MYZPE13164_G006_v1.0_000007450.2	MYZPE13164_0_v1.0_000153620.2	contig_NW_001916427	scaffold_105	Mp1087439_TGAC_V1.1_scaffold_620	https://genomevolution.org/coge//GEvo.pl?;fid1=43082818;ref2=0;dr2up=70000;dr2down=70000;rev2=1;fid2=2252724504;ref3=0;dr3up=70000;dr3down=70000;rev3=1;fid3=2252684735;dr1up=70000;dr1down=70000;num_seqs=3;autogo=1
1,1,1	LOC100163119	MYZPE13164_G006_v1.0_000007440.1	MYZPE13164_0_v1.0_000153610.1	contig_NW_001916427	scaffold_105	Mp1087439_TGAC_V1.1_scaffold_620	https://genomevolution.org/coge//GEvo.pl?;fid1=43082831;ref2=0;dr2up=70000;dr2down=70000;rev2=1;fid2=2252724494;ref3=0;dr3up=70000;dr3down=70000;rev3=1;fid3=2252684725;dr1up=70000;dr1down=70000;num_seqs=3;autogo=1
1,1,1	LOC100167842	MYZPE13164_G006_v1.0_000007430.2	MYZPE13164_0_v1.0_000153600.2	contig_NW_001916427	scaffold_105	Mp1087439_TGAC_V1.1_scaffold_620	https://genomevolution.org/coge//GEvo.pl?;fid1=43082842;ref2=0;dr2up=60000;dr2down=60000;rev2=1;fid2=2252724485;ref3=0;dr3up=50000;dr3down=50000;rev3=1;fid3=2252684716;dr1up=60000;dr1down=60000;num_seqs=3;autogo=1
1,1,1	LOC100161005	MYZPE13164_G006_v1.0_000007420.1	MYZPE13164_0_v1.0_000153590.1	contig_NW_001916427	scaffold_105	Mp1087439_TGAC_V1.1_scaffold_620	https://genomevolution.org/coge//GEvo.pl?;fid1=43082856;ref2=0;dr2up=80000;dr2down=80000;rev2=1;fid2=2252724460;ref3=0;dr3up=50000;dr3down=50000;rev3=1;fid3=2252684680;dr1up=80000;dr1down=80000;num_seqs=3;autogo=1
1,1,1	LOC100163344	MYZPE13164_G006_v1.0_000057840.1	MYZPE13164_0_v1.0_000172010.1	contig_NW_001916428	scaffold_173	Mp1087439_TGAC_V1.1_scaffold_747	https://genomevolution.org/coge//GEvo.pl?;fid1=43083055;ref2=0;dr2up=30000;dr2down=30000;rev2=1;fid2=2252754353;ref3=0;dr3up=30000;dr3down=30000;rev3=1;fid3=2252697235;dr1up=30000;dr1down=30000;num_seqs=3;autogo=1
1,1,1	LOC100168800	MYZPE13164_G006_v1.0_000057870.1	MYZPE13164_0_v1.0_000172040.1	contig_NW_001916428	scaffold_173	Mp1087439_TGAC_V1.1_scaffold_747	https://genomevolution.org/coge//GEvo.pl?;fid1=43082932;ref2=0;dr2up=30000;dr2down=30000;rev2=1;fid2=2252754411;ref3=0;dr3up=30000;dr3down=30000;rev3=1;fid3=2252697293;dr1up=30000;dr1down=30000;num_seqs=3;autogo=1
1,1,1	LOC100166725	MYZPE13164_G006_v1.0_000057860.1	MYZPE13164_0_v1.0_000172030.1	contig_NW_001916428	scaffold_173	Mp1087439_TGAC_V1.1_scaffold_747	https://genomevolution.org/coge//GEvo.pl?;fid1=43082953;ref2=0;dr2up=20000;dr2down=20000;rev2=1;fid2=2252754399;ref3=0;dr3up=20000;dr3down=20000;rev3=1;fid3=2252697281;dr1up=20000;dr1down=20000;num_seqs=3;autogo=1
1,1,1	LOC100161965	MYZPE13164_G006_v1.0_000057850.1	MYZPE13164_0_v1.0_000172020.1	contig_NW_001916428	scaffold_173	Mp1087439_TGAC_V1.1_scaffold_747	https://genomevolution.org/coge//GEvo.pl?;fid1=43082982;ref2=0;dr2up=20000;dr2down=20000;rev2=1;fid2=2252754394;ref3=0;dr3up=20000;dr3down=20000;rev3=1;fid3=2252697276;dr1up=20000;dr1down=20000;num_seqs=3;autogo=1
1,1,1	LOC100160386	MYZPE13164_G006_v1.0_000118800.1	MYZPE13164_0_v1.0_000127570.1	contig_NW_001916451	scaffold_37	Mp1087439_TGAC_V1.1_scaffold_47	https://genomevolution.org/coge//GEvo.pl?;fid1=43084483;ref2=0;dr2up=20000;dr2down=20000;fid2=2252797566;ref3=0;dr3up=20000;dr3down=20000;rev3=1;fid3=2252667881;dr1up=20000;dr1down=20000;num_seqs=3;autogo=1
1,1,1	LOC100169270	MYZPE13164_G006_v1.0_000118810.1	MYZPE13164_0_v1.0_000127560.1	contig_NW_001916451	scaffold_37	Mp1087439_TGAC_V1.1_scaffold_47	https://genomevolution.org/coge//GEvo.pl?;fid1=43084500;ref2=0;dr2up=20000;dr2down=20000;fid2=2252797576;ref3=0;dr3up=20000;dr3down=20000;rev3=1;fid3=2252667871;dr1up=20000;dr1down=20000;num_seqs=3;autogo=1
1,1,1	LOC100165190	MYZPE13164_G006_v1.0_000118820.2	MYZPE13164_0_v1.0_000127540.2	contig_NW_001916451	scaffold_37	Mp1087439_TGAC_V1.1_scaffold_47	https://genomevolution.org/coge//GEvo.pl?;fid1=43084515;ref2=0;dr2up=20000;dr2down=20000;fid2=2252797590;ref3=0;dr3up=30000;dr3down=30000;rev3=1;fid3=2252667857;dr1up=30000;dr1down=30000;num_seqs=3;autogo=1
1,1,1	LOC100167216	MYZPE13164_G006_v1.0_000118790.1	MYZPE13164_0_v1.0_000127580.1	contig_NW_001916451	scaffold_37	Mp1087439_TGAC_V1.1_scaffold_47	https://genomevolution.org/coge//GEvo.pl?;fid1=43084464;ref2=0;dr2up=20000;dr2down=20000;fid2=2252797555;ref3=0;dr3up=30000;dr3down=30000;rev3=1;fid3=2252667891;dr1up=30000;dr1down=30000;num_seqs=3;autogo=1
1,1,1	LOC100162006	proxy	proxy	contig_NW_001916472	scaffold_422	Mp1087439_TGAC_V1.1_scaffold_175	https://genomevolution.org/coge//GEvo.pl?;fid1=43085416;ref2=0;dr2up=50000;dr2down=50000;rev2=1;x2=195025;chr2=scaffold_422;dsgid2=53455;ref3=0;dr3up=50000;dr3down=50000;rev3=1;x3=511596;chr3=Mp1087439_TGAC_V1.1_scaffold_175;dsgid3=53456;dr1up=50000;dr1down=50000;num_seqs=3;autogo=1
1,1,1	LOC100167436	MYZPE13164_G006_v1.0_000130260.1	MYZPE13164_0_v1.0_000050640.1	contig_NW_001916472	scaffold_422	Mp1087439_TGAC_V1.1_scaffold_175	https://genomevolution.org/coge//GEvo.pl?;fid1=43085435;ref2=0;dr2up=50000;dr2down=50000;rev2=1;fid2=2252806366;ref3=0;dr3up=50000;dr3down=50000;rev3=1;fid3=2252613187;dr1up=50000;dr1down=50000;num_seqs=3;autogo=1
1,1,1	LOC100168842	MYZPE13164_G006_v1.0_000130250.4	MYZPE13164_0_v1.0_000050630.5	contig_NW_001916472	scaffold_422	Mp1087439_TGAC_V1.1_scaffold_175	https://genomevolution.org/coge//GEvo.pl?;fid1=43085453;ref2=0;dr2up=30000;dr2down=30000;rev2=1;fid2=2252806361;ref3=0;dr3up=30000;dr3down=30000;rev3=1;fid3=2252613182;dr1up=30000;dr1down=30000;num_seqs=3;autogo=1
1,1,1	LOC100165399	MYZPE13164_G006_v1.0_000130240.1	MYZPE13164_0_v1.0_000050620.1	contig_NW_001916472	scaffold_422	Mp1087439_TGAC_V1.1_scaffold_175	https://genomevolution.org/coge//GEvo.pl?;fid1=43085468;ref2=0;dr2up=30000;dr2down=30000;rev2=1;fid2=2252806337;ref3=0;dr3up=30000;dr3down=30000;rev3=1;fid3=2252613154;dr1up=30000;dr1down=30000;num_seqs=3;autogo=1
1,1,1	LOC100166774	MYZPE13164_G006_v1.0_000130220.1	MYZPE13164_0_v1.0_000050590.1	contig_NW_001916472	scaffold_422	Mp1087439_TGAC_V1.1_scaffold_175	https://genomevolution.org/coge//GEvo.pl?;fid1=43085482;ref2=0;dr2up=40000;dr2down=40000;rev2=1;fid2=2252806326;ref3=0;dr3up=40000;dr3down=40000;rev3=1;fid3=2252613143;dr1up=40000;dr1down=40000;num_seqs=3;autogo=1
1,1,1	LOC100164755	MYZPE13164_G006_v1.0_000130210.1	MYZPE13164_0_v1.0_000050580.1	contig_NW_001916472	scaffold_422	Mp1087439_TGAC_V1.1_scaffold_175	https://genomevolution.org/coge//GEvo.pl?;fid1=43085494;ref2=0;dr2up=40000;dr2down=40000;rev2=1;fid2=2252806321;ref3=0;dr3up=40000;dr3down=40000;rev3=1;fid3=2252613138;dr1up=40000;dr1down=40000;num_seqs=3;autogo=1
1,1,1	LOC100163341	MYZPE13164_G006_v1.0_000130200.2	MYZPE13164_0_v1.0_000050570.1	contig_NW_001916472	scaffold_422	Mp1087439_TGAC_V1.1_scaffold_175	https://genomevolution.org/coge//GEvo.pl?;fid1=43085506;ref2=0;dr2up=40000;dr2down=40000;rev2=1;fid2=2252806316;ref3=0;dr3up=50000;dr3down=50000;rev3=1;fid3=2252613128;dr1up=50000;dr1down=50000;num_seqs=3;autogo=1
1,1,1	LOC100161305	MYZPE13164_G006_v1.0_000130190.1	MYZPE13164_0_v1.0_000050560.1	contig_NW_001916472	scaffold_422	Mp1087439_TGAC_V1.1_scaffold_175	https://genomevolution.org/coge//GEvo.pl?;fid1=43085520;ref2=0;dr2up=50000;dr2down=50000;rev2=1;fid2=2252806300;ref3=0;dr3up=50000;dr3down=50000;rev3=1;fid3=2252613117;dr1up=50000;dr1down=50000;num_seqs=3;autogo=1
1,1,1	LOC100162668	proxy	proxy	contig_NW_001916472	scaffold_422	Mp1087439_TGAC_V1.1_scaffold_175	https://genomevolution.org/coge//GEvo.pl?;fid1=43085528;ref2=0;dr2up=50000;dr2down=50000;rev2=1;x2=153835;chr2=scaffold_422;dsgid2=53455;ref3=0;dr3up=50000;dr3down=50000;rev3=1;x3=467284;chr3=Mp1087439_TGAC_V1.1_scaffold_175;dsgid3=53456;dr1up=50000;dr1down=50000;num_seqs=3;autogo=1
1,1,1	LOC100160638	proxy	proxy	contig_NW_001916472	scaffold_422	Mp1087439_TGAC_V1.1_scaffold_175	https://genomevolution.org/coge//GEvo.pl?;fid1=43085538;ref2=0;dr2up=50000;dr2down=50000;rev2=1;x2=153835;chr2=scaffold_422;dsgid2=53455;ref3=0;dr3up=50000;dr3down=50000;rev3=1;x3=467284;chr3=Mp1087439_TGAC_V1.1_scaffold_175;dsgid3=53456;dr1up=50000;dr1down=50000;num_seqs=3;autogo=1
1,1,1	LOC100165442	proxy	proxy	contig_NW_001916472	scaffold_422	Mp1087439_TGAC_V1.1_scaffold_175	https://genomevolution.org/coge//GEvo.pl?;fid1=43085565;ref2=0;dr2up=50000;dr2down=50000;rev2=1;x2=153835;chr2=scaffold_422;dsgid2=53455;ref3=0;dr3up=50000;dr3down=50000;rev3=1;x3=467284;chr3=Mp1087439_TGAC_V1.1_scaffold_175;dsgid3=53456;dr1up=50000;dr1down=50000;num_seqs=3;autogo=1
1,1,1	LOC100168142	proxy	proxy	contig_NW_001916472	scaffold_422	Mp1087439_TGAC_V1.1_scaffold_175	https://genomevolution.org/coge//GEvo.pl?;fid1=43085367;ref2=0;dr2up=50000;dr2down=50000;rev2=1;x2=195025;chr2=scaffold_422;dsgid2=53455;ref3=0;dr3up=50000;dr3down=50000;rev3=1;x3=511596;chr3=Mp1087439_TGAC_V1.1_scaffold_175;dsgid3=53456;dr1up=50000;dr1down=50000;num_seqs=3;autogo=1
1,1,1	LOC100169504	proxy	proxy	contig_NW_001916472	scaffold_422	Mp1087439_TGAC_V1.1_scaffold_175	https://genomevolution.org/coge//GEvo.pl?;fid1=43085389;ref2=0;dr2up=50000;dr2down=50000;rev2=1;x2=195025;chr2=scaffold_422;dsgid2=53455;ref3=0;dr3up=50000;dr3down=50000;rev3=1;x3=511596;chr3=Mp1087439_TGAC_V1.1_scaffold_175;dsgid3=53456;dr1up=50000;dr1down=50000;num_seqs=3;autogo=1
1,1,1	LOC100159259	proxy	proxy	contig_NW_001916472	scaffold_422	Mp1087439_TGAC_V1.1_scaffold_175	https://genomevolution.org/coge//GEvo.pl?;fid1=43085354;ref2=0;dr2up=50000;dr2down=50000;rev2=1;x2=195025;chr2=scaffold_422;dsgid2=53455;ref3=0;dr3up=50000;dr3down=50000;rev3=1;x3=511596;chr3=Mp1087439_TGAC_V1.1_scaffold_175;dsgid3=53456;dr1up=50000;dr1down=50000;num_seqs=3;autogo=1
1,1,1	LOC100166107	proxy	proxy	contig_NW_001916472	scaffold_422	Mp1087439_TGAC_V1.1_scaffold_175	https://genomevolution.org/coge//GEvo.pl?;fid1=43085401;ref2=0;dr2up=50000;dr2down=50000;rev2=1;x2=195025;chr2=scaffold_422;dsgid2=53455;ref3=0;dr3up=50000;dr3down=50000;rev3=1;x3=511596;chr3=Mp1087439_TGAC_V1.1_scaffold_175;dsgid3=53456;dr1up=50000;dr1down=50000;num_seqs=3;autogo=1
1,1,1	LOC100163513	MYZPE13164_G006_v1.0_000108440.1	MYZPE13164_0_v1.0_000176640.1	contig_NW_001916501	scaffold_323	Mp1087439_TGAC_V1.1_scaffold_788	https://genomevolution.org/coge//GEvo.pl?;fid1=43086582;ref2=0;dr2up=10000;dr2down=10000;rev2=1;fid2=2252790144;ref3=0;dr3up=10000;dr3down=10000;fid3=2252700271;dr1up=10000;dr1down=10000;num_seqs=3;autogo=1
1,1,1	LOC100161466	MYZPE13164_G006_v1.0_000108430.1	MYZPE13164_0_v1.0_000176650.1	contig_NW_001916501	scaffold_323	Mp1087439_TGAC_V1.1_scaffold_788	https://genomevolution.org/coge//GEvo.pl?;fid1=43086589;ref2=0;dr2up=20000;dr2down=20000;rev2=1;fid2=2252790139;ref3=0;dr3up=10000;dr3down=10000;fid3=2252700281;dr1up=20000;dr1down=20000;num_seqs=3;autogo=1
1,1,1	LOC100160764	MYZPE13164_G006_v1.0_000108460.2	MYZPE13164_0_v1.0_000176620.1	contig_NW_001916501	scaffold_323	Mp1087439_TGAC_V1.1_scaffold_788	https://genomevolution.org/coge//GEvo.pl?;fid1=43086559;ref2=0;dr2up=20000;dr2down=20000;rev2=1;fid2=2252790164;ref3=0;dr3up=20000;dr3down=20000;fid3=2252700236;dr1up=20000;dr1down=20000;num_seqs=3;autogo=1
1,1,1	LOC100165580	MYZPE13164_G006_v1.0_000108450.1	MYZPE13164_0_v1.0_000176630.2	contig_NW_001916501	scaffold_323	Mp1087439_TGAC_V1.1_scaffold_788	https://genomevolution.org/coge//GEvo.pl?;fid1=43086572;ref2=0;dr2up=10000;dr2down=10000;rev2=1;fid2=2252790154;ref3=0;dr3up=10000;dr3down=10000;fid3=2252700265;dr1up=10000;dr1down=10000;num_seqs=3;autogo=1
1,1,1	LOC100167926	MYZPE13164_G006_v1.0_000144520.1	MYZPE13164_0_v1.0_000181690.1	contig_NW_001916517	scaffold_511	Mp1087439_TGAC_V1.1_scaffold_83	https://genomevolution.org/coge//GEvo.pl?;fid1=43087179;ref2=0;dr2up=90000;dr2down=90000;rev2=1;fid2=2252817800;ref3=0;dr3up=90000;dr3down=90000;rev3=1;fid3=2252704164;dr1up=90000;dr1down=90000;num_seqs=3;autogo=1
1,1,1	LOC100160381	MYZPE13164_G006_v1.0_000144510.1	proxy	contig_NW_001916517	scaffold_511	Mp1087439_TGAC_V1.1_scaffold_83	https://genomevolution.org/coge//GEvo.pl?;fid1=43087198;ref2=0;dr2up=100000;dr2down=100000;rev2=1;fid2=2252817795;ref3=0;dr3up=90000;dr3down=90000;rev3=1;x3=1394;chr3=Mp1087439_TGAC_V1.1_scaffold_83;dsgid3=53456;dr1up=100000;dr1down=100000;num_seqs=3;autogo=1
1,1,1	LOC100165889	MYZPE13164_G006_v1.0_000144490.1	proxy	contig_NW_001916517	scaffold_511	Mp1087439_TGAC_V1.1_scaffold_83	https://genomevolution.org/coge//GEvo.pl?;fid1=43087219;ref2=0;dr2up=120000;dr2down=120000;rev2=1;fid2=2252817774;ref3=0;dr3up=90000;dr3down=90000;rev3=1;x3=1394;chr3=Mp1087439_TGAC_V1.1_scaffold_83;dsgid3=53456;dr1up=120000;dr1down=120000;num_seqs=3;autogo=1
1,1,1	LOC100163849	MYZPE13164_G006_v1.0_000144490.1	proxy	contig_NW_001916517	scaffold_511	Mp1087439_TGAC_V1.1_scaffold_83	https://genomevolution.org/coge//GEvo.pl?;fid1=43087229;ref2=0;dr2up=120000;dr2down=120000;rev2=1;fid2=2252817774;ref3=0;dr3up=90000;dr3down=90000;rev3=1;x3=1394;chr3=Mp1087439_TGAC_V1.1_scaffold_83;dsgid3=53456;dr1up=120000;dr1down=120000;num_seqs=3;autogo=1
1,1,1	LOC100166476	MYZPE13164_G006_v1.0_000144590.1	MYZPE13164_0_v1.0_000181750.1	contig_NW_001916517	scaffold_511	Mp1087439_TGAC_V1.1_scaffold_83	https://genomevolution.org/coge//GEvo.pl?;fid1=43087250;ref2=0;dr2up=120000;dr2down=120000;rev2=1;fid2=2252817841;ref3=0;dr3up=100000;dr3down=100000;rev3=1;fid3=2252704206;dr1up=120000;dr1down=120000;num_seqs=3;autogo=1
1,1,1	LOC100161078	MYZPE13164_G006_v1.0_000144580.1	MYZPE13164_0_v1.0_000181740.1	contig_NW_001916517	scaffold_511	Mp1087439_TGAC_V1.1_scaffold_83	https://genomevolution.org/coge//GEvo.pl?;fid1=43087119;ref2=0;dr2up=120000;dr2down=120000;rev2=1;fid2=2252817830;ref3=0;dr3up=90000;dr3down=90000;rev3=1;fid3=2252704195;dr1up=120000;dr1down=120000;num_seqs=3;autogo=1
1,1,1	LOC100166516	MYZPE13164_G006_v1.0_000144570.1	MYZPE13164_0_v1.0_000181730.1	contig_NW_001916517	scaffold_511	Mp1087439_TGAC_V1.1_scaffold_83	https://genomevolution.org/coge//GEvo.pl?;fid1=43087132;ref2=0;dr2up=110000;dr2down=110000;rev2=1;fid2=2252817827;ref3=0;dr3up=90000;dr3down=90000;rev3=1;fid3=2252704192;dr1up=110000;dr1down=110000;num_seqs=3;autogo=1
1,1,1	LOC100164506	MYZPE13164_G006_v1.0_000144550.1	MYZPE13164_0_v1.0_000181710.1	contig_NW_001916517	scaffold_511	Mp1087439_TGAC_V1.1_scaffold_83	https://genomevolution.org/coge//GEvo.pl?;fid1=43087144;ref2=0;dr2up=80000;dr2down=80000;rev2=1;fid2=2252817813;ref3=0;dr3up=60000;dr3down=60000;rev3=1;fid3=2252704178;dr1up=80000;dr1down=80000;num_seqs=3;autogo=1
1,1,1	LOC100169264	proxy	proxy	contig_NW_001916517	scaffold_511	Mp1087439_TGAC_V1.1_scaffold_83	https://genomevolution.org/coge//GEvo.pl?;fid1=43087105;ref2=0;dr2up=120000;dr2down=120000;rev2=1;x2=133624;chr2=scaffold_511;dsgid2=53455;ref3=0;dr3up=90000;dr3down=90000;rev3=1;x3=89357;chr3=Mp1087439_TGAC_V1.1_scaffold_83;dsgid3=53456;dr1up=120000;dr1down=120000;num_seqs=3;autogo=1
1,1,1	LOC100162414	MYZPE13164_G006_v1.0_000144540.1	MYZPE13164_0_v1.0_000181700.1	contig_NW_001916517	scaffold_511	Mp1087439_TGAC_V1.1_scaffold_83	https://genomevolution.org/coge//GEvo.pl?;fid1=43087157;ref2=0;dr2up=70000;dr2down=70000;rev2=1;fid2=2252817808;ref3=0;dr3up=70000;dr3down=70000;rev3=1;fid3=2252704168;dr1up=70000;dr1down=70000;num_seqs=3;autogo=1
1,1,1	LOC100167172	MYZPE13164_G006_v1.0_000162810.1	MYZPE13164_0_v1.0_000190180.2	contig_NW_001916528	scaffold_64	Mp1087439_TGAC_V1.1_scaffold_896	https://genomevolution.org/coge//GEvo.pl?;fid1=43087520;ref2=0;dr2up=140000;dr2down=140000;rev2=1;fid2=2252832713;ref3=0;dr3up=70000;dr3down=70000;fid3=2252710241;dr1up=140000;dr1down=140000;num_seqs=3;autogo=1
1,1,1	LOC100162377	MYZPE13164_G006_v1.0_000162800.1	MYZPE13164_0_v1.0_000190190.2	contig_NW_001916528	scaffold_64	Mp1087439_TGAC_V1.1_scaffold_896	https://genomevolution.org/coge//GEvo.pl?;fid1=43087532;ref2=0;dr2up=130000;dr2down=130000;rev2=1;fid2=2252832699;ref3=0;dr3up=80000;dr3down=80000;fid3=2252710269;dr1up=130000;dr1down=130000;num_seqs=3;autogo=1
1,1,1	LOC100165141	MYZPE13164_G006_v1.0_000162790.1	MYZPE13164_0_v1.0_000190200.1	contig_NW_001916528	scaffold_64	Mp1087439_TGAC_V1.1_scaffold_896	https://genomevolution.org/coge//GEvo.pl?;fid1=43087552;ref2=0;dr2up=110000;dr2down=110000;rev2=1;fid2=2252832696;ref3=0;dr3up=90000;dr3down=90000;fid3=2252710278;dr1up=110000;dr1down=110000;num_seqs=3;autogo=1
1,1,1	LOC100160344	MYZPE13164_G006_v1.0_000162830.1	MYZPE13164_0_v1.0_000190160.1	contig_NW_001916528	scaffold_64	Mp1087439_TGAC_V1.1_scaffold_896	https://genomevolution.org/coge//GEvo.pl?;fid1=43087515;ref2=0;dr2up=170000;dr2down=170000;rev2=1;fid2=2252832764;ref3=0;dr3up=110000;dr3down=110000;fid3=2252710209;dr1up=170000;dr1down=170000;num_seqs=3;autogo=1
1,1,1	LOC100163055	MYZPE13164_G006_v1.0_000162780.1	MYZPE13164_0_v1.0_000190210.1	contig_NW_001916528	scaffold_64	Mp1087439_TGAC_V1.1_scaffold_896	https://genomevolution.org/coge//GEvo.pl?;fid1=43087570;ref2=0;dr2up=110000;dr2down=110000;rev2=1;fid2=2252832693;ref3=0;dr3up=110000;dr3down=110000;fid3=2252710293;dr1up=110000;dr1down=110000;num_seqs=3;autogo=1
1,1,1	LOC100158979	MYZPE13164_G006_v1.0_000162730.1	proxy	contig_NW_001916528	scaffold_64	Mp1087439_TGAC_V1.1_scaffold_896	https://genomevolution.org/coge//GEvo.pl?;fid1=43087584;ref2=0;dr2up=170000;dr2down=170000;rev2=1;fid2=2252832648;ref3=0;dr3up=110000;dr3down=110000;x3=159345;chr3=Mp1087439_TGAC_V1.1_scaffold_896;dsgid3=53456;dr1up=170000;dr1down=170000;num_seqs=3;autogo=1
1,1,1	LOC100167876	MYZPE13164_G006_v1.0_000162740.1	proxy	contig_NW_001916528	scaffold_64	Mp1087439_TGAC_V1.1_scaffold_896	https://genomevolution.org/coge//GEvo.pl?;fid1=43087624;ref2=0;dr2up=160000;dr2down=160000;rev2=1;fid2=2252832663;ref3=0;dr3up=110000;dr3down=110000;x3=159345;chr3=Mp1087439_TGAC_V1.1_scaffold_896;dsgid3=53456;dr1up=160000;dr1down=160000;num_seqs=3;autogo=1
1,1,1	NP_001119639.1	MYZPE13164_G006_v1.0_000169380.1	MYZPE13164_0_v1.0_000100280.1	contig_NW_001916628	scaffold_693	Mp1087439_TGAC_V1.1_scaffold_348	https://genomevolution.org/coge//GEvo.pl?;fid1=43089878;ref2=0;dr2up=30000;dr2down=30000;fid2=2252837594;ref3=0;dr3up=90000;dr3down=90000;rev3=1;fid3=2252650229;dr1up=90000;dr1down=90000;num_seqs=3;autogo=1
1,1,1	LOC100166512	MYZPE13164_G006_v1.0_000169390.1	MYZPE13164_0_v1.0_000100270.1	contig_NW_001916628	scaffold_693	Mp1087439_TGAC_V1.1_scaffold_348	https://genomevolution.org/coge//GEvo.pl?;fid1=43089892;ref2=0;dr2up=30000;dr2down=30000;fid2=2252837599;ref3=0;dr3up=90000;dr3down=90000;rev3=1;fid3=2252650219;dr1up=90000;dr1down=90000;num_seqs=3;autogo=1
1,1,1	LOC100161071	MYZPE13164_G006_v1.0_000169400.1	MYZPE13164_0_v1.0_000100260.3	contig_NW_001916628	scaffold_693	Mp1087439_TGAC_V1.1_scaffold_348	https://genomevolution.org/coge//GEvo.pl?;fid1=43089903;ref2=0;dr2up=20000;dr2down=20000;fid2=2252837609;ref3=0;dr3up=90000;dr3down=90000;rev3=1;fid3=2252650214;dr1up=90000;dr1down=90000;num_seqs=3;autogo=1
1,1,1	LOC100164499	MYZPE13164_G006_v1.0_000169410.1	MYZPE13164_0_v1.0_000100250.1	contig_NW_001916628	scaffold_693	Mp1087439_TGAC_V1.1_scaffold_348	https://genomevolution.org/coge//GEvo.pl?;fid1=43089911;ref2=0;dr2up=20000;dr2down=20000;fid2=2252837619;ref3=0;dr3up=100000;dr3down=100000;rev3=1;fid3=2252650199;dr1up=100000;dr1down=100000;num_seqs=3;autogo=1
1,1,1	LOC100162410	MYZPE13164_G006_v1.0_000169420.2	MYZPE13164_0_v1.0_000100240.1	contig_NW_001916628	scaffold_693	Mp1087439_TGAC_V1.1_scaffold_348	https://genomevolution.org/coge//GEvo.pl?;fid1=43089926;ref2=0;dr2up=20000;dr2down=20000;fid2=2252837628;ref3=0;dr3up=110000;dr3down=110000;rev3=1;fid3=2252650178;dr1up=110000;dr1down=110000;num_seqs=3;autogo=1
1,1,1	LOC100159020	MYZPE13164_G006_v1.0_000169440.1	MYZPE13164_0_v1.0_000100230.1	contig_NW_001916628	scaffold_693	Mp1087439_TGAC_V1.1_scaffold_348	https://genomevolution.org/coge//GEvo.pl?;fid1=43089944;ref2=0;dr2up=30000;dr2down=30000;fid2=2252837655;ref3=0;dr3up=120000;dr3down=120000;rev3=1;fid3=2252650175;dr1up=120000;dr1down=120000;num_seqs=3;autogo=1
1,1,1	LOC100160376	MYZPE13164_G006_v1.0_000169450.1	MYZPE13164_0_v1.0_000100220.1	contig_NW_001916628	scaffold_693	Mp1087439_TGAC_V1.1_scaffold_348	https://genomevolution.org/coge//GEvo.pl?;fid1=43089966;ref2=0;dr2up=40000;dr2down=40000;fid2=2252837658;ref3=0;dr3up=120000;dr3down=120000;rev3=1;fid3=2252650172;dr1up=120000;dr1down=120000;num_seqs=3;autogo=1
1,1,1	LOC100163801	proxy	proxy	contig_NW_001916628	scaffold_693	Mp1087439_TGAC_V1.1_scaffold_348	https://genomevolution.org/coge//GEvo.pl?;fid1=43089824;ref2=0;dr2up=30000;dr2down=30000;x2=9235;chr2=scaffold_693;dsgid2=53455;ref3=0;dr3up=100000;dr3down=100000;rev3=1;x3=492321;chr3=Mp1087439_TGAC_V1.1_scaffold_348;dsgid3=53456;dr1up=100000;dr1down=100000;num_seqs=3;autogo=1
1,1,1	LOC100161739	proxy	MYZPE13164_0_v1.0_000100320.2	contig_NW_001916628	scaffold_693	Mp1087439_TGAC_V1.1_scaffold_348	https://genomevolution.org/coge//GEvo.pl?;fid1=43089834;ref2=0;dr2up=30000;dr2down=30000;x2=9235;chr2=scaffold_693;dsgid2=53455;ref3=0;dr3up=100000;dr3down=100000;rev3=1;fid3=2252650259;dr1up=100000;dr1down=100000;num_seqs=3;autogo=1
1,1,1	LOC100159688	proxy	MYZPE13164_0_v1.0_000100310.1	contig_NW_001916628	scaffold_693	Mp1087439_TGAC_V1.1_scaffold_348	https://genomevolution.org/coge//GEvo.pl?;fid1=43089845;ref2=0;dr2up=30000;dr2down=30000;x2=9235;chr2=scaffold_693;dsgid2=53455;ref3=0;dr3up=100000;dr3down=100000;rev3=1;fid3=2252650246;dr1up=100000;dr1down=100000;num_seqs=3;autogo=1
1,1,1	LOC100169256	proxy	MYZPE13164_0_v1.0_000100330.1	contig_NW_001916628	scaffold_693	Mp1087439_TGAC_V1.1_scaffold_348	https://genomevolution.org/coge//GEvo.pl?;fid1=43089808;ref2=0;dr2up=30000;dr2down=30000;x2=9235;chr2=scaffold_693;dsgid2=53455;ref3=0;dr3up=110000;dr3down=110000;rev3=1;fid3=2252650264;dr1up=110000;dr1down=110000;num_seqs=3;autogo=1
1,1,1	LOC100168962	MYZPE13164_G006_v1.0_000042490.1	MYZPE13164_0_v1.0_000112960.2	contig_NW_001916694	scaffold_147	Mp1087439_TGAC_V1.1_scaffold_404	https://genomevolution.org/coge//GEvo.pl?;fid1=43090952;ref2=0;dr2up=70000;dr2down=70000;fid2=2252745000;ref3=0;dr3up=70000;dr3down=70000;fid3=2252658330;dr1up=70000;dr1down=70000;num_seqs=3;autogo=1
1,1,1	LOC100165579	proxy	proxy	contig_NW_001916694	scaffold_147	Mp1087439_TGAC_V1.1_scaffold_404	https://genomevolution.org/coge//GEvo.pl?;fid1=43091026;ref2=0;dr2up=70000;dr2down=70000;x2=493643;chr2=scaffold_147;dsgid2=53455;ref3=0;dr3up=70000;dr3down=70000;x3=212557;chr3=Mp1087439_TGAC_V1.1_scaffold_404;dsgid3=53456;dr1up=70000;dr1down=70000;num_seqs=3;autogo=1
1,1,1	LOC100166888	MYZPE13164_G006_v1.0_000042500.1	MYZPE13164_0_v1.0_000112970.1	contig_NW_001916694	scaffold_147	Mp1087439_TGAC_V1.1_scaffold_404	https://genomevolution.org/coge//GEvo.pl?;fid1=43090959;ref2=0;dr2up=60000;dr2down=60000;fid2=2252745005;ref3=0;dr3up=60000;dr3down=60000;fid3=2252658335;dr1up=60000;dr1down=60000;num_seqs=3;autogo=1
1,1,1	LOC100160761	MYZPE13164_G006_v1.0_000042510.1	MYZPE13164_0_v1.0_000112980.2	contig_NW_001916694	scaffold_147	Mp1087439_TGAC_V1.1_scaffold_404	https://genomevolution.org/coge//GEvo.pl?;fid1=43090974;ref2=0;dr2up=60000;dr2down=60000;fid2=2252745009;ref3=0;dr3up=60000;dr3down=60000;fid3=2252658344;dr1up=60000;dr1down=60000;num_seqs=3;autogo=1
1,1,1	LOC100158675	MYZPE13164_G006_v1.0_000042520.1	MYZPE13164_0_v1.0_000112990.1	contig_NW_001916694	scaffold_147	Mp1087439_TGAC_V1.1_scaffold_404	https://genomevolution.org/coge//GEvo.pl?;fid1=43090990;ref2=0;dr2up=50000;dr2down=50000;fid2=2252745020;ref3=0;dr3up=40000;dr3down=40000;fid3=2252658348;dr1up=50000;dr1down=50000;num_seqs=3;autogo=1
1,1,1	LOC100167610	MYZPE13164_G006_v1.0_000042540.3	MYZPE13164_0_v1.0_000113010.3	contig_NW_001916694	scaffold_147	Mp1087439_TGAC_V1.1_scaffold_404	https://genomevolution.org/coge//GEvo.pl?;fid1=43091007;ref2=0;dr2up=70000;dr2down=70000;fid2=2252745051;ref3=0;dr3up=70000;dr3down=70000;fid3=2252658378;dr1up=70000;dr1down=70000;num_seqs=3;autogo=1
1,1,1	LOC100164879	MYZPE13164_G006_v1.0_000042480.1	MYZPE13164_0_v1.0_000112950.1	contig_NW_001916694	scaffold_147	Mp1087439_TGAC_V1.1_scaffold_404	https://genomevolution.org/coge//GEvo.pl?;fid1=43090935;ref2=0;dr2up=70000;dr2down=70000;fid2=2252744995;ref3=0;dr3up=70000;dr3down=70000;fid3=2252658321;dr1up=70000;dr1down=70000;num_seqs=3;autogo=1
1,1,1	LOC100167606	MYZPE13164_G006_v1.0_000011900.1	MYZPE13164_0_v1.0_000165960.1	contig_NW_001916794	scaffold_11	Mp1087439_TGAC_V1.1_scaffold_70	https://genomevolution.org/coge//GEvo.pl?;fid1=43092112;ref2=0;dr2up=60000;dr2down=60000;fid2=2252727169;ref3=0;dr3up=60000;dr3down=60000;fid3=2252693167;dr1up=60000;dr1down=60000;num_seqs=3;autogo=1
1,1,1	LOC100162792	MYZPE13164_G006_v1.0_000011910.1	MYZPE13164_0_v1.0_000165970.1	contig_NW_001916794	scaffold_11	Mp1087439_TGAC_V1.1_scaffold_70	https://genomevolution.org/coge//GEvo.pl?;fid1=43092123;ref2=0;dr2up=50000;dr2down=50000;fid2=2252727174;ref3=0;dr3up=50000;dr3down=50000;fid3=2252693172;dr1up=50000;dr1down=50000;num_seqs=3;autogo=1
1,1,1	LOC100165577	MYZPE13164_G006_v1.0_000011920.3	MYZPE13164_0_v1.0_000165980.3	contig_NW_001916794	scaffold_11	Mp1087439_TGAC_V1.1_scaffold_70	https://genomevolution.org/coge//GEvo.pl?;fid1=43092134;ref2=0;dr2up=50000;dr2down=50000;fid2=2252727190;ref3=0;dr3up=50000;dr3down=50000;fid3=2252693188;dr1up=50000;dr1down=50000;num_seqs=3;autogo=1
1,1,1	LOC100163509	MYZPE13164_G006_v1.0_000011930.3	MYZPE13164_0_v1.0_000165990.3	contig_NW_001916794	scaffold_11	Mp1087439_TGAC_V1.1_scaffold_70	https://genomevolution.org/coge//GEvo.pl?;fid1=43092146;ref2=0;dr2up=50000;dr2down=50000;fid2=2252727214;ref3=0;dr3up=50000;dr3down=50000;fid3=2252693212;dr1up=50000;dr1down=50000;num_seqs=3;autogo=1
1,1,1	LOC100161461	MYZPE13164_G006_v1.0_000011940.1	MYZPE13164_0_v1.0_000166000.1	contig_NW_001916794	scaffold_11	Mp1087439_TGAC_V1.1_scaffold_70	https://genomevolution.org/coge//GEvo.pl?;fid1=43092165;ref2=0;dr2up=60000;dr2down=60000;fid2=2252727241;ref3=0;dr3up=60000;dr3down=60000;fid3=2252693239;dr1up=60000;dr1down=60000;num_seqs=3;autogo=1
1,1,1	LOC100159427	MYZPE13164_G006_v1.0_000011950.2	MYZPE13164_0_v1.0_000166010.1	contig_NW_001916794	scaffold_11	Mp1087439_TGAC_V1.1_scaffold_70	https://genomevolution.org/coge//GEvo.pl?;fid1=43092175;ref2=0;dr2up=60000;dr2down=60000;fid2=2252727256;ref3=0;dr3up=60000;dr3down=60000;fid3=2252693249;dr1up=60000;dr1down=60000;num_seqs=3;autogo=1
1,1,1	LOC100168359	MYZPE13164_G006_v1.0_000089050.1	MYZPE13164_0_v1.0_000097030.2	contig_NW_001916838	scaffold_255	Mp1087439_TGAC_V1.1_scaffold_337	https://genomevolution.org/coge//GEvo.pl?;fid1=43092510;ref2=0;dr2up=20000;dr2down=20000;rev2=1;fid2=2252775684;ref3=0;dr3up=20000;dr3down=20000;rev3=1;fid3=2252647997;dr1up=20000;dr1down=20000;num_seqs=3;autogo=1
1,1,1	LOC100166301	MYZPE13164_G006_v1.0_000089040.1	MYZPE13164_0_v1.0_000097020.1	contig_NW_001916838	scaffold_255	Mp1087439_TGAC_V1.1_scaffold_337	https://genomevolution.org/coge//GEvo.pl?;fid1=43092525;ref2=0;dr2up=20000;dr2down=20000;rev2=1;fid2=2252775678;ref3=0;dr3up=20000;dr3down=20000;rev3=1;fid3=2252647987;dr1up=20000;dr1down=20000;num_seqs=3;autogo=1
1,1,1	LOC100144892	MYZPE13164_G006_v1.0_000089030.1	MYZPE13164_0_v1.0_000097010.1	contig_NW_001916838	scaffold_255	Mp1087439_TGAC_V1.1_scaffold_337	https://genomevolution.org/coge//GEvo.pl?;fid1=43092542;ref2=0;dr2up=10000;dr2down=10000;rev2=1;fid2=2252775673;ref3=0;dr3up=10000;dr3down=10000;rev3=1;fid3=2252647982;dr1up=10000;dr1down=10000;num_seqs=3;autogo=1
1,1,1	NP_001119609.1	MYZPE13164_G006_v1.0_000089020.1	MYZPE13164_0_v1.0_000097000.1	contig_NW_001916838	scaffold_255	Mp1087439_TGAC_V1.1_scaffold_337	https://genomevolution.org/coge//GEvo.pl?;fid1=43092555;ref2=0;dr2up=20000;dr2down=20000;rev2=1;fid2=2252775659;ref3=0;dr3up=20000;dr3down=20000;rev3=1;fid3=2252647968;dr1up=20000;dr1down=20000;num_seqs=3;autogo=1
1,1,1	LOC100161237	MYZPE13164_G006_v1.0_000177770.1	MYZPE13164_0_v1.0_000040690.1	contig_NW_001916916	scaffold_752	Mp1087439_TGAC_V1.1_scaffold_1517	https://genomevolution.org/coge//GEvo.pl?;fid1=43093302;ref2=0;dr2up=20000;dr2down=20000;rev2=1;fid2=2252844044;ref3=0;dr3up=20000;dr3down=20000;rev3=1;fid3=2252604802;dr1up=20000;dr1down=20000;num_seqs=3;autogo=1
1,1,1	NP_001119690.1	MYZPE13164_G006_v1.0_000177760.1	MYZPE13164_0_v1.0_000040680.1	contig_NW_001916916	scaffold_752	Mp1087439_TGAC_V1.1_scaffold_1517	https://genomevolution.org/coge//GEvo.pl?;fid1=43093313;ref2=0;dr2up=20000;dr2down=20000;rev2=1;fid2=2252844039;ref3=0;dr3up=20000;dr3down=20000;rev3=1;fid3=2252604797;dr1up=20000;dr1down=20000;num_seqs=3;autogo=1
1,1,1	LOC100168081	MYZPE13164_G006_v1.0_000177740.1	MYZPE13164_0_v1.0_000040660.1	contig_NW_001916916	scaffold_752	Mp1087439_TGAC_V1.1_scaffold_1517	https://genomevolution.org/coge//GEvo.pl?;fid1=43093324;ref2=0;dr2up=20000;dr2down=20000;rev2=1;fid2=2252844029;ref3=0;dr3up=20000;dr3down=20000;rev3=1;fid3=2252604787;dr1up=20000;dr1down=20000;num_seqs=3;autogo=1
1,1,1	LOC100162534	MYZPE13164_G006_v1.0_000177730.1	MYZPE13164_0_v1.0_000040650.1	contig_NW_001916916	scaffold_752	Mp1087439_TGAC_V1.1_scaffold_1517	https://genomevolution.org/coge//GEvo.pl?;fid1=43093334;ref2=0;dr2up=30000;dr2down=30000;rev2=1;fid2=2252844023;ref3=0;dr3up=30000;dr3down=30000;rev3=1;fid3=2252604781;dr1up=30000;dr1down=30000;num_seqs=3;autogo=1
1,1,1	LOC100166046	MYZPE13164_G006_v1.0_000177720.1	MYZPE13164_0_v1.0_000040640.2	contig_NW_001916916	scaffold_752	Mp1087439_TGAC_V1.1_scaffold_1517	https://genomevolution.org/coge//GEvo.pl?;fid1=43093344;ref2=0;dr2up=30000;dr2down=30000;rev2=1;fid2=2252844017;ref3=0;dr3up=30000;dr3down=30000;rev3=1;fid3=2252604771;dr1up=30000;dr1down=30000;num_seqs=3;autogo=1
1,1,1	LOC100164001	MYZPE13164_G006_v1.0_000177780.1	MYZPE13164_0_v1.0_000040700.1	contig_NW_001916916	scaffold_752	Mp1087439_TGAC_V1.1_scaffold_1517	https://genomevolution.org/coge//GEvo.pl?;fid1=43093289;ref2=0;dr2up=30000;dr2down=30000;rev2=1;fid2=2252844050;ref3=0;dr3up=30000;dr3down=30000;rev3=1;fid3=2252604808;dr1up=30000;dr1down=30000;num_seqs=3;autogo=1
1,1,1	LOC100168214	MYZPE13164_G006_v1.0_000014170.1	MYZPE13164_0_v1.0_000172160.1	contig_NW_001916950	scaffold_112	Mp1087439_TGAC_V1.1_scaffold_748	https://genomevolution.org/coge//GEvo.pl?;fid1=43093830;ref2=0;dr2up=70000;dr2down=70000;fid2=2252728443;ref3=0;dr3up=40000;dr3down=40000;fid3=2252697368;dr1up=70000;dr1down=70000;num_seqs=3;autogo=1
1,1,1	LOC100163407	MYZPE13164_G006_v1.0_000014180.1	MYZPE13164_0_v1.0_000172170.1	contig_NW_001916950	scaffold_112	Mp1087439_TGAC_V1.1_scaffold_748	https://genomevolution.org/coge//GEvo.pl?;fid1=43093847;ref2=0;dr2up=80000;dr2down=80000;fid2=2252728466;ref3=0;dr3up=40000;dr3down=40000;fid3=2252697391;dr1up=80000;dr1down=80000;num_seqs=3;autogo=1
1,1,1	LOC100162068	MYZPE13164_G006_v1.0_000014190.1	MYZPE13164_0_v1.0_000172180.1	contig_NW_001916950	scaffold_112	Mp1087439_TGAC_V1.1_scaffold_748	https://genomevolution.org/coge//GEvo.pl?;fid1=43093860;ref2=0;dr2up=90000;dr2down=90000;fid2=2252728475;ref3=0;dr3up=50000;dr3down=50000;fid3=2252697400;dr1up=90000;dr1down=90000;num_seqs=3;autogo=1
1,1,1	LOC100161369	MYZPE13164_G006_v1.0_000014210.1	MYZPE13164_0_v1.0_000172200.1	contig_NW_001916950	scaffold_112	Mp1087439_TGAC_V1.1_scaffold_748	https://genomevolution.org/coge//GEvo.pl?;fid1=43093871;ref2=0;dr2up=110000;dr2down=110000;fid2=2252728484;ref3=0;dr3up=70000;dr3down=70000;fid3=2252697410;dr1up=110000;dr1down=110000;num_seqs=3;autogo=1
1,1,1	LOC100159318	MYZPE13164_G006_v1.0_000014150.1	MYZPE13164_0_v1.0_000172130.1	contig_NW_001916950	scaffold_112	Mp1087439_TGAC_V1.1_scaffold_748	https://genomevolution.org/coge//GEvo.pl?;fid1=43093817;ref2=0;dr2up=110000;dr2down=110000;fid2=2252728437;ref3=0;dr3up=70000;dr3down=70000;fid3=2252697359;dr1up=110000;dr1down=110000;num_seqs=3;autogo=1
1,1,1	LOC100166822	MYZPE13164_G006_v1.0_000014230.1	proxy	contig_NW_001916950	scaffold_112	Mp1087439_TGAC_V1.1_scaffold_748	https://genomevolution.org/coge//GEvo.pl?;fid1=43093889;ref2=0;dr2up=130000;dr2down=130000;fid2=2252728506;ref3=0;dr3up=70000;dr3down=70000;x3=67472;chr3=Mp1087439_TGAC_V1.1_scaffold_748;dsgid3=53456;dr1up=130000;dr1down=130000;num_seqs=3;autogo=1
1,1,1	LOC100162070	MYZPE13164_G006_v1.0_000069340.1	MYZPE13164_0_v1.0_000077010.1	contig_NW_001916960	scaffold_2	Mp1087439_TGAC_V1.1_scaffold_254	https://genomevolution.org/coge//GEvo.pl?;fid1=43094936;ref2=0;dr2up=60000;dr2down=60000;fid2=2252761613;ref3=0;dr3up=40000;dr3down=40000;fid3=2252634677;dr1up=60000;dr1down=60000;num_seqs=3;autogo=1
1,1,1	LOC100162779	MYZPE13164_G006_v1.0_000069350.1	MYZPE13164_0_v1.0_000077020.1	contig_NW_001916960	scaffold_2	Mp1087439_TGAC_V1.1_scaffold_254	https://genomevolution.org/coge//GEvo.pl?;fid1=43094951;ref2=0;dr2up=50000;dr2down=50000;fid2=2252761618;ref3=0;dr3up=30000;dr3down=30000;fid3=2252634682;dr1up=50000;dr1down=50000;num_seqs=3;autogo=1
1,1,1	LOC100160659	MYZPE13164_G006_v1.0_000069360.2	MYZPE13164_0_v1.0_000077030.2	contig_NW_001916960	scaffold_2	Mp1087439_TGAC_V1.1_scaffold_254	https://genomevolution.org/coge//GEvo.pl?;fid1=43094965;ref2=0;dr2up=50000;dr2down=50000;fid2=2252761628;ref3=0;dr3up=30000;dr3down=30000;fid3=2252634692;dr1up=50000;dr1down=50000;num_seqs=3;autogo=1
1,1,1	LOC100168909	MYZPE13164_G006_v1.0_000069380.1	MYZPE13164_0_v1.0_000077050.3	contig_NW_001916960	scaffold_2	Mp1087439_TGAC_V1.1_scaffold_254	https://genomevolution.org/coge//GEvo.pl?;fid1=43094992;ref2=0;dr2up=40000;dr2down=40000;fid2=2252761648;ref3=0;dr3up=40000;dr3down=40000;fid3=2252634723;dr1up=40000;dr1down=40000;num_seqs=3;autogo=1
1,1,1	LOC100161797	MYZPE13164_G006_v1.0_000161380.1	proxy	contig_NW_001916963	scaffold_631	Mp1087439_TGAC_V1.1_scaffold_1052	https://genomevolution.org/coge//GEvo.pl?;fid1=43095303;ref2=0;dr2up=90000;dr2down=90000;fid2=2252831739;ref3=0;dr3up=40000;dr3down=40000;rev3=1;x3=12644;chr3=Mp1087439_TGAC_V1.1_scaffold_1052;dsgid3=53456;dr1up=90000;dr1down=90000;num_seqs=3;autogo=1
1,1,1	LOC100159752	MYZPE13164_G006_v1.0_000161390.1	proxy	contig_NW_001916963	scaffold_631	Mp1087439_TGAC_V1.1_scaffold_1052	https://genomevolution.org/coge//GEvo.pl?;fid1=43095311;ref2=0;dr2up=90000;dr2down=90000;fid2=2252831745;ref3=0;dr3up=40000;dr3down=40000;rev3=1;x3=12644;chr3=Mp1087439_TGAC_V1.1_scaffold_1052;dsgid3=53456;dr1up=90000;dr1down=90000;num_seqs=3;autogo=1
1,1,1	LOC100168634	MYZPE13164_G006_v1.0_000161400.3	proxy	contig_NW_001916963	scaffold_631	Mp1087439_TGAC_V1.1_scaffold_1052	https://genomevolution.org/coge//GEvo.pl?;fid1=43095327;ref2=0;dr2up=100000;dr2down=100000;fid2=2252831765;ref3=0;dr3up=40000;dr3down=40000;rev3=1;x3=12644;chr3=Mp1087439_TGAC_V1.1_scaffold_1052;dsgid3=53456;dr1up=100000;dr1down=100000;num_seqs=3;autogo=1
1,1,1	LOC100166576	MYZPE13164_G006_v1.0_000161410.1	proxy	contig_NW_001916963	scaffold_631	Mp1087439_TGAC_V1.1_scaffold_1052	https://genomevolution.org/coge//GEvo.pl?;fid1=43095343;ref2=0;dr2up=110000;dr2down=110000;fid2=2252831771;ref3=0;dr3up=40000;dr3down=40000;rev3=1;x3=12644;chr3=Mp1087439_TGAC_V1.1_scaffold_1052;dsgid3=53456;dr1up=110000;dr1down=110000;num_seqs=3;autogo=1
1,1,1	LOC100164562	MYZPE13164_G006_v1.0_000161420.1	proxy	contig_NW_001916963	scaffold_631	Mp1087439_TGAC_V1.1_scaffold_1052	https://genomevolution.org/coge//GEvo.pl?;fid1=43095366;ref2=0;dr2up=150000;dr2down=150000;fid2=2252831785;ref3=0;dr3up=40000;dr3down=40000;rev3=1;x3=12644;chr3=Mp1087439_TGAC_V1.1_scaffold_1052;dsgid3=53456;dr1up=150000;dr1down=150000;num_seqs=3;autogo=1
1,1,1	LOC100162467	proxy	proxy	contig_NW_001916963	scaffold_631	Mp1087439_TGAC_V1.1_scaffold_1052	https://genomevolution.org/coge//GEvo.pl?;fid1=43095377;ref2=0;dr2up=150000;dr2down=150000;x2=155782;chr2=scaffold_631;dsgid2=53455;ref3=0;dr3up=40000;dr3down=40000;rev3=1;x3=12644;chr3=Mp1087439_TGAC_V1.1_scaffold_1052;dsgid3=53456;dr1up=150000;dr1down=150000;num_seqs=3;autogo=1
1,1,1	LOC100169374	proxy	proxy	contig_NW_001916963	scaffold_631	Mp1087439_TGAC_V1.1_scaffold_1052	https://genomevolution.org/coge//GEvo.pl?;fid1=43095397;ref2=0;dr2up=150000;dr2down=150000;x2=155782;chr2=scaffold_631;dsgid2=53455;ref3=0;dr3up=40000;dr3down=40000;rev3=1;x3=12644;chr3=Mp1087439_TGAC_V1.1_scaffold_1052;dsgid3=53456;dr1up=150000;dr1down=150000;num_seqs=3;autogo=1
1,1,1	LOC100163124	MYZPE13164_G006_v1.0_000161290.1	MYZPE13164_0_v1.0_000005980.1	contig_NW_001916963	scaffold_631	Mp1087439_TGAC_V1.1_scaffold_1052	https://genomevolution.org/coge//GEvo.pl?;fid1=43095196;ref2=0;dr2up=140000;dr2down=140000;fid2=2252831667;ref3=0;dr3up=30000;dr3down=30000;rev3=1;fid3=2252579474;dr1up=140000;dr1down=140000;num_seqs=3;autogo=1
1,1,1	LOC100161098	MYZPE13164_G006_v1.0_000161290.1	MYZPE13164_0_v1.0_000005980.1	contig_NW_001916963	scaffold_631	Mp1087439_TGAC_V1.1_scaffold_1052	https://genomevolution.org/coge//GEvo.pl?;fid1=43095198;ref2=0;dr2up=140000;dr2down=140000;fid2=2252831667;ref3=0;dr3up=30000;dr3down=30000;rev3=1;fid3=2252579474;dr1up=140000;dr1down=140000;num_seqs=3;autogo=1
1,1,1	LOC100159044	MYZPE13164_G006_v1.0_000161290.1	MYZPE13164_0_v1.0_000005980.1	contig_NW_001916963	scaffold_631	Mp1087439_TGAC_V1.1_scaffold_1052	https://genomevolution.org/coge//GEvo.pl?;fid1=43095211;ref2=0;dr2up=140000;dr2down=140000;fid2=2252831667;ref3=0;dr3up=30000;dr3down=30000;rev3=1;fid3=2252579474;dr1up=140000;dr1down=140000;num_seqs=3;autogo=1
1,1,1	LOC100159806	MYZPE13164_G006_v1.0_000161300.1	MYZPE13164_0_v1.0_000005970.1	contig_NW_001916963	scaffold_631	Mp1087439_TGAC_V1.1_scaffold_1052	https://genomevolution.org/coge//GEvo.pl?;fid1=43095220;ref2=0;dr2up=130000;dr2down=130000;fid2=2252831671;ref3=0;dr3up=30000;dr3down=30000;rev3=1;fid3=2252579469;dr1up=130000;dr1down=130000;num_seqs=3;autogo=1
1,1,1	LOC100167938	MYZPE13164_G006_v1.0_000161310.1	MYZPE13164_0_v1.0_000005960.1	contig_NW_001916963	scaffold_631	Mp1087439_TGAC_V1.1_scaffold_1052	https://genomevolution.org/coge//GEvo.pl?;fid1=43095232;ref2=0;dr2up=130000;dr2down=130000;fid2=2252831684;ref3=0;dr3up=30000;dr3down=30000;rev3=1;fid3=2252579459;dr1up=130000;dr1down=130000;num_seqs=3;autogo=1
1,1,1	LOC100168691	MYZPE13164_G006_v1.0_000161320.2	MYZPE13164_0_v1.0_000005950.1	contig_NW_001916963	scaffold_631	Mp1087439_TGAC_V1.1_scaffold_1052	https://genomevolution.org/coge//GEvo.pl?;fid1=43095247;ref2=0;dr2up=120000;dr2down=120000;fid2=2252831698;ref3=0;dr3up=20000;dr3down=20000;rev3=1;fid3=2252579446;dr1up=120000;dr1down=120000;num_seqs=3;autogo=1
1,1,1	LOC100166620	MYZPE13164_G006_v1.0_000161330.1	MYZPE13164_0_v1.0_000005940.1	contig_NW_001916963	scaffold_631	Mp1087439_TGAC_V1.1_scaffold_1052	https://genomevolution.org/coge//GEvo.pl?;fid1=43095258;ref2=0;dr2up=120000;dr2down=120000;fid2=2252831703;ref3=0;dr3up=30000;dr3down=30000;rev3=1;fid3=2252579441;dr1up=120000;dr1down=120000;num_seqs=3;autogo=1
1,1,1	LOC100164604	MYZPE13164_G006_v1.0_000161340.1	MYZPE13164_0_v1.0_000005930.1	contig_NW_001916963	scaffold_631	Mp1087439_TGAC_V1.1_scaffold_1052	https://genomevolution.org/coge//GEvo.pl?;fid1=43095268;ref2=0;dr2up=120000;dr2down=120000;fid2=2252831708;ref3=0;dr3up=30000;dr3down=30000;rev3=1;fid3=2252579431;dr1up=120000;dr1down=120000;num_seqs=3;autogo=1
1,1,1	LOC100162511	MYZPE13164_G006_v1.0_000161350.1	MYZPE13164_0_v1.0_000005920.1	contig_NW_001916963	scaffold_631	Mp1087439_TGAC_V1.1_scaffold_1052	https://genomevolution.org/coge//GEvo.pl?;fid1=43095280;ref2=0;dr2up=110000;dr2down=110000;fid2=2252831718;ref3=0;dr3up=40000;dr3down=40000;rev3=1;fid3=2252579426;dr1up=110000;dr1down=110000;num_seqs=3;autogo=1
1,1,1	LOC100165297	MYZPE13164_G006_v1.0_000161280.1	MYZPE13164_0_v1.0_000005990.2	contig_NW_001916963	scaffold_631	Mp1087439_TGAC_V1.1_scaffold_1052	https://genomevolution.org/coge//GEvo.pl?;fid1=43095169;ref2=0;dr2up=150000;dr2down=150000;fid2=2252831653;ref3=0;dr3up=40000;dr3down=40000;rev3=1;fid3=2252579483;dr1up=150000;dr1down=150000;num_seqs=3;autogo=1
1,1,1	NP_001119699.1	MYZPE13164_G006_v1.0_000161360.1	MYZPE13164_0_v1.0_000005910.1	contig_NW_001916963	scaffold_631	Mp1087439_TGAC_V1.1_scaffold_1052	https://genomevolution.org/coge//GEvo.pl?;fid1=43095288;ref2=0;dr2up=100000;dr2down=100000;fid2=2252831723;ref3=0;dr3up=40000;dr3down=40000;rev3=1;fid3=2252579421;dr1up=100000;dr1down=100000;num_seqs=3;autogo=1
1,1,1	LOC100165937	MYZPE13164_G006_v1.0_000057570.1	MYZPE13164_0_v1.0_000066900.1	contig_NW_001916965	scaffold_172	Mp1087439_TGAC_V1.1_scaffold_22	https://genomevolution.org/coge//GEvo.pl?;fid1=43095588;ref2=0;dr2up=80000;dr2down=80000;fid2=2252754233;ref3=0;dr3up=80000;dr3down=80000;fid3=2252626724;dr1up=80000;dr1down=80000;num_seqs=3;autogo=1
1,1,1	LOC100163171	MYZPE13164_G006_v1.0_000057490.2	MYZPE13164_0_v1.0_000066830.1	contig_NW_001916965	scaffold_172	Mp1087439_TGAC_V1.1_scaffold_22	https://genomevolution.org/coge//GEvo.pl?;fid1=43095495;ref2=0;dr2up=60000;dr2down=60000;fid2=2252754158;ref3=0;dr3up=60000;dr3down=60000;fid3=2252626677;dr1up=60000;dr1down=60000;num_seqs=3;autogo=1
1,1,1	LOC100161845	MYZPE13164_G006_v1.0_000057500.4	MYZPE13164_0_v1.0_000066840.1	contig_NW_001916965	scaffold_172	Mp1087439_TGAC_V1.1_scaffold_22	https://genomevolution.org/coge//GEvo.pl?;fid1=43095510;ref2=0;dr2up=50000;dr2down=50000;fid2=2252754173;ref3=0;dr3up=50000;dr3down=50000;fid3=2252626680;dr1up=50000;dr1down=50000;num_seqs=3;autogo=1
1,1,1	LOC100161135	MYZPE13164_G006_v1.0_000057530.3	MYZPE13164_0_v1.0_000066860.2	contig_NW_001916965	scaffold_172	Mp1087439_TGAC_V1.1_scaffold_22	https://genomevolution.org/coge//GEvo.pl?;fid1=43095535;ref2=0;dr2up=40000;dr2down=40000;fid2=2252754193;ref3=0;dr3up=40000;dr3down=40000;fid3=2252626690;dr1up=40000;dr1down=40000;num_seqs=3;autogo=1
1,1,1	LOC100161135	MYZPE13164_G006_v1.0_000057530.1	MYZPE13164_0_v1.0_000066860.1	contig_NW_001916965	scaffold_172	Mp1087439_TGAC_V1.1_scaffold_22	https://genomevolution.org/coge//GEvo.pl?;fid1=43095531;ref2=0;dr2up=40000;dr2down=40000;fid2=2252754182;ref3=0;dr3up=40000;dr3down=40000;fid3=2252626683;dr1up=40000;dr1down=40000;num_seqs=3;autogo=1
1,1,1	LOC100159088	MYZPE13164_G006_v1.0_000057540.2	MYZPE13164_0_v1.0_000066870.2	contig_NW_001916965	scaffold_172	Mp1087439_TGAC_V1.1_scaffold_22	https://genomevolution.org/coge//GEvo.pl?;fid1=43095549;ref2=0;dr2up=40000;dr2down=40000;fid2=2252754209;ref3=0;dr3up=40000;dr3down=40000;fid3=2252626700;dr1up=40000;dr1down=40000;num_seqs=3;autogo=1
1,1,1	LOC100163905	MYZPE13164_G006_v1.0_000057470.1	MYZPE13164_0_v1.0_000066810.1	contig_NW_001916965	scaffold_172	Mp1087439_TGAC_V1.1_scaffold_22	https://genomevolution.org/coge//GEvo.pl?;fid1=43095475;ref2=0;dr2up=70000;dr2down=70000;fid2=2252754132;ref3=0;dr3up=60000;dr3down=60000;fid3=2252626660;dr1up=70000;dr1down=70000;num_seqs=3;autogo=1
1,1,1	LOC100165248	MYZPE13164_G006_v1.0_000057480.1	MYZPE13164_0_v1.0_000066820.1	contig_NW_001916965	scaffold_172	Mp1087439_TGAC_V1.1_scaffold_22	https://genomevolution.org/coge//GEvo.pl?;fid1=43095483;ref2=0;dr2up=70000;dr2down=70000;fid2=2252754144;ref3=0;dr3up=60000;dr3down=60000;fid3=2252626672;dr1up=70000;dr1down=70000;num_seqs=3;autogo=1
1,1,1	LOC100167975	MYZPE13164_G006_v1.0_000057560.1	MYZPE13164_0_v1.0_000066890.1	contig_NW_001916965	scaffold_172	Mp1087439_TGAC_V1.1_scaffold_22	https://genomevolution.org/coge//GEvo.pl?;fid1=43095568;ref2=0;dr2up=70000;dr2down=70000;fid2=2252754223;ref3=0;dr3up=60000;dr3down=60000;fid3=2252626714;dr1up=70000;dr1down=70000;num_seqs=3;autogo=1
1,1,1	LOC100167270	MYZPE13164_G006_v1.0_000145110.1	MYZPE13164_0_v1.0_000132100.1	contig_NW_001916967	scaffold_517	Mp1087439_TGAC_V1.1_scaffold_494	https://genomevolution.org/coge//GEvo.pl?;fid1=43095759;ref2=0;dr2up=80000;dr2down=80000;fid2=2252818406;ref3=0;dr3up=80000;dr3down=80000;rev3=1;fid3=2252670817;dr1up=80000;dr1down=80000;num_seqs=3;autogo=1
1,1,1	LOC100163856	MYZPE13164_G006_v1.0_000145120.1	MYZPE13164_0_v1.0_000132090.1	contig_NW_001916967	scaffold_517	Mp1087439_TGAC_V1.1_scaffold_494	https://genomevolution.org/coge//GEvo.pl?;fid1=43095773;ref2=0;dr2up=90000;dr2down=90000;fid2=2252818416;ref3=0;dr3up=90000;dr3down=90000;rev3=1;fid3=2252670812;dr1up=90000;dr1down=90000;num_seqs=3;autogo=1
1,1,1	LOC100165245	MYZPE13164_G006_v1.0_000145130.1	MYZPE13164_0_v1.0_000132080.1	contig_NW_001916967	scaffold_517	Mp1087439_TGAC_V1.1_scaffold_494	https://genomevolution.org/coge//GEvo.pl?;fid1=43095788;ref2=0;dr2up=90000;dr2down=90000;fid2=2252818421;ref3=0;dr3up=90000;dr3down=90000;rev3=1;fid3=2252670800;dr1up=90000;dr1down=90000;num_seqs=3;autogo=1
1,1,1	Elongin-c1	MYZPE13164_G006_v1.0_000145140.1	MYZPE13164_0_v1.0_000132070.1	contig_NW_001916967	scaffold_517	Mp1087439_TGAC_V1.1_scaffold_494	https://genomevolution.org/coge//GEvo.pl?;fid1=43095805;ref2=0;dr2up=100000;dr2down=100000;fid2=2252818433;ref3=0;dr3up=100000;dr3down=100000;rev3=1;fid3=2252670795;dr1up=100000;dr1down=100000;num_seqs=3;autogo=1
1,1,1	LOC100159749	MYZPE13164_G006_v1.0_000145150.1	MYZPE13164_0_v1.0_000132060.1	contig_NW_001916967	scaffold_517	Mp1087439_TGAC_V1.1_scaffold_494	https://genomevolution.org/coge//GEvo.pl?;fid1=43095810;ref2=0;dr2up=110000;dr2down=110000;fid2=2252818438;ref3=0;dr3up=100000;dr3down=100000;rev3=1;fid3=2252670790;dr1up=110000;dr1down=110000;num_seqs=3;autogo=1
1,1,1	LOC100165293	MYZPE13164_G006_v1.0_000145040.1	MYZPE13164_0_v1.0_000132170.1	contig_NW_001916967	scaffold_517	Mp1087439_TGAC_V1.1_scaffold_494	https://genomevolution.org/coge//GEvo.pl?;fid1=43095663;ref2=0;dr2up=90000;dr2down=90000;fid2=2252818320;ref3=0;dr3up=90000;dr3down=90000;rev3=1;fid3=2252670891;dr1up=90000;dr1down=90000;num_seqs=3;autogo=1
1,1,1	LOC100165293	MYZPE13164_G006_v1.0_000145040.1	MYZPE13164_0_v1.0_000132170.1	contig_NW_001916967	scaffold_517	Mp1087439_TGAC_V1.1_scaffold_494	https://genomevolution.org/coge//GEvo.pl?;fid1=43095659;ref2=0;dr2up=90000;dr2down=90000;fid2=2252818320;ref3=0;dr3up=90000;dr3down=90000;rev3=1;fid3=2252670891;dr1up=90000;dr1down=90000;num_seqs=3;autogo=1
1,1,1	LOC100163120	MYZPE13164_G006_v1.0_000145050.2	MYZPE13164_0_v1.0_000132160.1	contig_NW_001916967	scaffold_517	Mp1087439_TGAC_V1.1_scaffold_494	https://genomevolution.org/coge//GEvo.pl?;fid1=43095674;ref2=0;dr2up=90000;dr2down=90000;fid2=2252818327;ref3=0;dr3up=90000;dr3down=90000;rev3=1;fid3=2252670886;dr1up=90000;dr1down=90000;num_seqs=3;autogo=1
1,1,1	LOC100160440	MYZPE13164_G006_v1.0_000145060.1	MYZPE13164_0_v1.0_000132150.2	contig_NW_001916967	scaffold_517	Mp1087439_TGAC_V1.1_scaffold_494	https://genomevolution.org/coge//GEvo.pl?;fid1=43095685;ref2=0;dr2up=80000;dr2down=80000;fid2=2252818332;ref3=0;dr3up=80000;dr3down=80000;rev3=1;fid3=2252670875;dr1up=80000;dr1down=80000;num_seqs=3;autogo=1
1,1,1	LOC100161095	MYZPE13164_G006_v1.0_000145070.1	MYZPE13164_0_v1.0_000132140.1	contig_NW_001916967	scaffold_517	Mp1087439_TGAC_V1.1_scaffold_494	https://genomevolution.org/coge//GEvo.pl?;fid1=43095694;ref2=0;dr2up=80000;dr2down=80000;fid2=2252818356;ref3=0;dr3up=70000;dr3down=70000;rev3=1;fid3=2252670852;dr1up=80000;dr1down=80000;num_seqs=3;autogo=1
1,1,1	LOC100159040	MYZPE13164_G006_v1.0_000145080.1	MYZPE13164_0_v1.0_000132130.1	contig_NW_001916967	scaffold_517	Mp1087439_TGAC_V1.1_scaffold_494	https://genomevolution.org/coge//GEvo.pl?;fid1=43095713;ref2=0;dr2up=50000;dr2down=50000;fid2=2252818381;ref3=0;dr3up=50000;dr3down=50000;rev3=1;fid3=2252670838;dr1up=50000;dr1down=50000;num_seqs=3;autogo=1
1,1,1	LOC100167936	MYZPE13164_G006_v1.0_000145090.1	MYZPE13164_0_v1.0_000132120.1	contig_NW_001916967	scaffold_517	Mp1087439_TGAC_V1.1_scaffold_494	https://genomevolution.org/coge//GEvo.pl?;fid1=43095725;ref2=0;dr2up=60000;dr2down=60000;fid2=2252818395;ref3=0;dr3up=60000;dr3down=60000;rev3=1;fid3=2252670832;dr1up=60000;dr1down=60000;num_seqs=3;autogo=1
1,1,1	LOC100165897	MYZPE13164_G006_v1.0_000145100.1	MYZPE13164_0_v1.0_000132110.1	contig_NW_001916967	scaffold_517	Mp1087439_TGAC_V1.1_scaffold_494	https://genomevolution.org/coge//GEvo.pl?;fid1=43095738;ref2=0;dr2up=60000;dr2down=60000;fid2=2252818401;ref3=0;dr3up=70000;dr3down=70000;rev3=1;fid3=2252670827;dr1up=70000;dr1down=70000;num_seqs=3;autogo=1
1,1,1	LOC100159747	MYZPE13164_G006_v1.0_000130950.2	MYZPE13164_0_v1.0_000051340.4	contig_NW_001916976	scaffold_426	Mp1087439_TGAC_V1.1_scaffold_177	https://genomevolution.org/coge//GEvo.pl?;fid1=43096400;ref2=0;dr2up=90000;dr2down=90000;fid2=2252806812;ref3=0;dr3up=90000;dr3down=90000;rev3=1;fid3=2252613805;dr1up=90000;dr1down=90000;num_seqs=3;autogo=1
1,1,1	LOC100160487	MYZPE13164_G006_v1.0_000130840.1	MYZPE13164_0_v1.0_000051450.1	contig_NW_001916976	scaffold_426	Mp1087439_TGAC_V1.1_scaffold_177	https://genomevolution.org/coge//GEvo.pl?;fid1=43096235;ref2=0;dr2up=80000;dr2down=80000;fid2=2252806682;ref3=0;dr3up=70000;dr3down=70000;rev3=1;fid3=2252613928;dr1up=80000;dr1down=80000;num_seqs=3;autogo=1
1,1,1	LOC100161842	MYZPE13164_G006_v1.0_000130850.1	MYZPE13164_0_v1.0_000051440.1	contig_NW_001916976	scaffold_426	Mp1087439_TGAC_V1.1_scaffold_177	https://genomevolution.org/coge//GEvo.pl?;fid1=43096247;ref2=0;dr2up=70000;dr2down=70000;fid2=2252806692;ref3=0;dr3up=60000;dr3down=60000;rev3=1;fid3=2252613914;dr1up=70000;dr1down=70000;num_seqs=3;autogo=1
1,1,1	LOC100159799	MYZPE13164_G006_v1.0_000130870.2	MYZPE13164_0_v1.0_000051420.1	contig_NW_001916976	scaffold_426	Mp1087439_TGAC_V1.1_scaffold_177	https://genomevolution.org/coge//GEvo.pl?;fid1=43096259;ref2=0;dr2up=60000;dr2down=60000;fid2=2252806710;ref3=0;dr3up=60000;dr3down=60000;rev3=1;fid3=2252613896;dr1up=60000;dr1down=60000;num_seqs=3;autogo=1
1,1,1	NP_001119694.1	MYZPE13164_G006_v1.0_000130880.1	MYZPE13164_0_v1.0_000051410.1	contig_NW_001916976	scaffold_426	Mp1087439_TGAC_V1.1_scaffold_177	https://genomevolution.org/coge//GEvo.pl?;fid1=43096271;ref2=0;dr2up=60000;dr2down=60000;fid2=2252806720;ref3=0;dr3up=60000;dr3down=60000;rev3=1;fid3=2252613881;dr1up=60000;dr1down=60000;num_seqs=3;autogo=1
1,1,1	LOC100167312	MYZPE13164_G006_v1.0_000130890.1	MYZPE13164_0_v1.0_000051400.1	contig_NW_001916976	scaffold_426	Mp1087439_TGAC_V1.1_scaffold_177	https://genomevolution.org/coge//GEvo.pl?;fid1=43096283;ref2=0;dr2up=50000;dr2down=50000;fid2=2252806736;ref3=0;dr3up=50000;dr3down=50000;rev3=1;fid3=2252613871;dr1up=50000;dr1down=50000;num_seqs=3;autogo=1
1,1,1	LOC100165287	MYZPE13164_G006_v1.0_000130900.3	MYZPE13164_0_v1.0_000051390.3	contig_NW_001916976	scaffold_426	Mp1087439_TGAC_V1.1_scaffold_177	https://genomevolution.org/coge//GEvo.pl?;fid1=43096300;ref2=0;dr2up=40000;dr2down=40000;fid2=2252806756;ref3=0;dr3up=40000;dr3down=40000;rev3=1;fid3=2252613857;dr1up=40000;dr1down=40000;num_seqs=3;autogo=1
1,1,1	LOC100163213	MYZPE13164_G006_v1.0_000130910.1	MYZPE13164_0_v1.0_000051380.1	contig_NW_001916976	scaffold_426	Mp1087439_TGAC_V1.1_scaffold_177	https://genomevolution.org/coge//GEvo.pl?;fid1=43096323;ref2=0;dr2up=50000;dr2down=50000;fid2=2252806770;ref3=0;dr3up=60000;dr3down=60000;rev3=1;fid3=2252613838;dr1up=60000;dr1down=60000;num_seqs=3;autogo=1
1,1,1	LOC100161168	MYZPE13164_G006_v1.0_000130920.1	MYZPE13164_0_v1.0_000051370.1	contig_NW_001916976	scaffold_426	Mp1087439_TGAC_V1.1_scaffold_177	https://genomevolution.org/coge//GEvo.pl?;fid1=43096360;ref2=0;dr2up=70000;dr2down=70000;fid2=2252806779;ref3=0;dr3up=80000;dr3down=80000;rev3=1;fid3=2252613821;dr1up=80000;dr1down=80000;num_seqs=3;autogo=1
1,1,1	LOC100159035	MYZPE13164_G006_v1.0_000130930.1	MYZPE13164_0_v1.0_000051360.1	contig_NW_001916976	scaffold_426	Mp1087439_TGAC_V1.1_scaffold_177	https://genomevolution.org/coge//GEvo.pl?;fid1=43096375;ref2=0;dr2up=80000;dr2down=80000;fid2=2252806796;ref3=0;dr3up=80000;dr3down=80000;rev3=1;fid3=2252613816;dr1up=80000;dr1down=80000;num_seqs=3;autogo=1
1,1,1	LOC100166614	MYZPE13164_G006_v1.0_000130940.1	MYZPE13164_0_v1.0_000051350.1	contig_NW_001916976	scaffold_426	Mp1087439_TGAC_V1.1_scaffold_177	https://genomevolution.org/coge//GEvo.pl?;fid1=43096383;ref2=0;dr2up=80000;dr2down=80000;fid2=2252806801;ref3=0;dr3up=80000;dr3down=80000;rev3=1;fid3=2252613811;dr1up=80000;dr1down=80000;num_seqs=3;autogo=1
1,1,1	LOC100162504	MYZPE13164_G006_v1.0_000130830.1	MYZPE13164_0_v1.0_000051460.1	contig_NW_001916976	scaffold_426	Mp1087439_TGAC_V1.1_scaffold_177	https://genomevolution.org/coge//GEvo.pl?;fid1=43096218;ref2=0;dr2up=80000;dr2down=80000;fid2=2252806675;ref3=0;dr3up=80000;dr3down=80000;rev3=1;fid3=2252613938;dr1up=80000;dr1down=80000;num_seqs=3;autogo=1
1,1,1	LOC100167733	MYZPE13164_G006_v1.0_000176000.2	MYZPE13164_0_v1.0_000165860.3	contig_NW_001916997	scaffold_74	Mp1087439_TGAC_V1.1_scaffold_70	https://genomevolution.org/coge//GEvo.pl?;fid1=43097582;ref2=0;dr2up=90000;dr2down=90000;fid2=2252842751;ref3=0;dr3up=90000;dr3down=90000;fid3=2252693090;dr1up=90000;dr1down=90000;num_seqs=3;autogo=1
1,1,1	LOC100144797	MYZPE13164_G006_v1.0_000176010.1	MYZPE13164_0_v1.0_000165870.1	contig_NW_001916997	scaffold_74	Mp1087439_TGAC_V1.1_scaffold_70	https://genomevolution.org/coge//GEvo.pl?;fid1=43097598;ref2=0;dr2up=110000;dr2down=110000;fid2=2252842759;ref3=0;dr3up=80000;dr3down=80000;fid3=2252693098;dr1up=110000;dr1down=110000;num_seqs=3;autogo=1
1,1,1	LOC100165712	MYZPE13164_G006_v1.0_000176020.1	MYZPE13164_0_v1.0_000165880.1	contig_NW_001916997	scaffold_74	Mp1087439_TGAC_V1.1_scaffold_70	https://genomevolution.org/coge//GEvo.pl?;fid1=43097610;ref2=0;dr2up=120000;dr2down=120000;fid2=2252842773;ref3=0;dr3up=70000;dr3down=70000;fid3=2252693112;dr1up=120000;dr1down=120000;num_seqs=3;autogo=1
1,1,1	LOC100163671	MYZPE13164_G006_v1.0_000176020.1	MYZPE13164_0_v1.0_000165880.1	contig_NW_001916997	scaffold_74	Mp1087439_TGAC_V1.1_scaffold_70	https://genomevolution.org/coge//GEvo.pl?;fid1=43097624;ref2=0;dr2up=120000;dr2down=120000;fid2=2252842773;ref3=0;dr3up=70000;dr3down=70000;fid3=2252693112;dr1up=120000;dr1down=120000;num_seqs=3;autogo=1
1,1,1	LOC100167020	MYZPE13164_G006_v1.0_000175950.1	proxy	contig_NW_001916997	scaffold_74	Mp1087439_TGAC_V1.1_scaffold_70	https://genomevolution.org/coge//GEvo.pl?;fid1=43097524;ref2=0;dr2up=140000;dr2down=140000;fid2=2252842701;ref3=0;dr3up=90000;dr3down=90000;x3=23961;chr3=Mp1087439_TGAC_V1.1_scaffold_70;dsgid3=53456;dr1up=140000;dr1down=140000;num_seqs=3;autogo=1
1,1,1	LOC100161599	MYZPE13164_G006_v1.0_000176030.1	MYZPE13164_0_v1.0_000165890.1	contig_NW_001916997	scaffold_74	Mp1087439_TGAC_V1.1_scaffold_70	https://genomevolution.org/coge//GEvo.pl?;fid1=43097635;ref2=0;dr2up=140000;dr2down=140000;fid2=2252842779;ref3=0;dr3up=50000;dr3down=50000;fid3=2252693118;dr1up=140000;dr1down=140000;num_seqs=3;autogo=1
1,1,1	LOC100159483	proxy	MYZPE13164_0_v1.0_000165910.1	contig_NW_001916997	scaffold_74	Mp1087439_TGAC_V1.1_scaffold_70	https://genomevolution.org/coge//GEvo.pl?;fid1=43097645;ref2=0;dr2up=140000;dr2down=140000;x2=779775;chr2=scaffold_74;dsgid2=53455;ref3=0;dr3up=90000;dr3down=90000;fid3=2252693124;dr1up=140000;dr1down=140000;num_seqs=3;autogo=1
1,1,1	LOC100168374	proxy	MYZPE13164_0_v1.0_000165910.1	contig_NW_001916997	scaffold_74	Mp1087439_TGAC_V1.1_scaffold_70	https://genomevolution.org/coge//GEvo.pl?;fid1=43097655;ref2=0;dr2up=140000;dr2down=140000;x2=779775;chr2=scaffold_74;dsgid2=53455;ref3=0;dr3up=90000;dr3down=90000;fid3=2252693124;dr1up=140000;dr1down=140000;num_seqs=3;autogo=1
1,1,1	LOC100164287	proxy	MYZPE13164_0_v1.0_000165940.1	contig_NW_001916997	scaffold_74	Mp1087439_TGAC_V1.1_scaffold_70	https://genomevolution.org/coge//GEvo.pl?;fid1=43097672;ref2=0;dr2up=140000;dr2down=140000;x2=779775;chr2=scaffold_74;dsgid2=53455;ref3=0;dr3up=110000;dr3down=110000;fid3=2252693161;dr1up=140000;dr1down=140000;num_seqs=3;autogo=1
1,1,1	LOC100165008	MYZPE13164_G006_v1.0_000175960.2	proxy	contig_NW_001916997	scaffold_74	Mp1087439_TGAC_V1.1_scaffold_70	https://genomevolution.org/coge//GEvo.pl?;fid1=43097539;ref2=0;dr2up=130000;dr2down=130000;fid2=2252842719;ref3=0;dr3up=90000;dr3down=90000;x3=23961;chr3=Mp1087439_TGAC_V1.1_scaffold_70;dsgid3=53456;dr1up=130000;dr1down=130000;num_seqs=3;autogo=1
1,1,1	LOC100160899	proxy	proxy	contig_NW_001916997	scaffold_74	Mp1087439_TGAC_V1.1_scaffold_70	https://genomevolution.org/coge//GEvo.pl?;fid1=43097549;ref2=0;dr2up=130000;dr2down=130000;x2=658910;chr2=scaffold_74;dsgid2=53455;ref3=0;dr3up=90000;dr3down=90000;x3=23961;chr3=Mp1087439_TGAC_V1.1_scaffold_70;dsgid3=53456;dr1up=130000;dr1down=130000;num_seqs=3;autogo=1
1,1,1	LOC100158841	MYZPE13164_G006_v1.0_000175980.1	proxy	contig_NW_001916997	scaffold_74	Mp1087439_TGAC_V1.1_scaffold_70	https://genomevolution.org/coge//GEvo.pl?;fid1=43097566;ref2=0;dr2up=130000;dr2down=130000;fid2=2252842734;ref3=0;dr3up=90000;dr3down=90000;x3=23961;chr3=Mp1087439_TGAC_V1.1_scaffold_70;dsgid3=53456;dr1up=130000;dr1down=130000;num_seqs=3;autogo=1
1,1,1	LOC100159298	MYZPE13164_G006_v1.0_000115620.1	MYZPE13164_0_v1.0_000184840.1	contig_NW_001917011	scaffold_356	Mp1087439_TGAC_V1.1_scaffold_852	https://genomevolution.org/coge//GEvo.pl?;fid1=43098475;ref2=0;dr2up=30000;dr2down=30000;fid2=2252795250;ref3=0;dr3up=30000;dr3down=30000;rev3=1;fid3=2252706352;dr1up=30000;dr1down=30000;num_seqs=3;autogo=1
1,1,1	LOC100168190	MYZPE13164_G006_v1.0_000115630.1	MYZPE13164_0_v1.0_000184830.1	contig_NW_001917011	scaffold_356	Mp1087439_TGAC_V1.1_scaffold_852	https://genomevolution.org/coge//GEvo.pl?;fid1=43098491;ref2=0;dr2up=20000;dr2down=20000;fid2=2252795255;ref3=0;dr3up=20000;dr3down=20000;rev3=1;fid3=2252706346;dr1up=20000;dr1down=20000;num_seqs=3;autogo=1
1,1,1	LOC100166150	MYZPE13164_G006_v1.0_000115640.2	MYZPE13164_0_v1.0_000184820.1	contig_NW_001917011	scaffold_356	Mp1087439_TGAC_V1.1_scaffold_852	https://genomevolution.org/coge//GEvo.pl?;fid1=43098505;ref2=0;dr2up=20000;dr2down=20000;fid2=2252795270;ref3=0;dr3up=30000;dr3down=30000;rev3=1;fid3=2252706336;dr1up=30000;dr1down=30000;num_seqs=3;autogo=1
1,1,1	LOC100164015	MYZPE13164_G006_v1.0_000115650.1	MYZPE13164_0_v1.0_000184810.4	contig_NW_001917011	scaffold_356	Mp1087439_TGAC_V1.1_scaffold_852	https://genomevolution.org/coge//GEvo.pl?;fid1=43098518;ref2=0;dr2up=30000;dr2down=30000;fid2=2252795275;ref3=0;dr3up=30000;dr3down=30000;rev3=1;fid3=2252706330;dr1up=30000;dr1down=30000;num_seqs=3;autogo=1
1,1,1	LOC100161960	MYZPE13164_G006_v1.0_000115660.1	MYZPE13164_0_v1.0_000184800.1	contig_NW_001917011	scaffold_356	Mp1087439_TGAC_V1.1_scaffold_852	https://genomevolution.org/coge//GEvo.pl?;fid1=43098533;ref2=0;dr2up=40000;dr2down=40000;fid2=2252795300;ref3=0;dr3up=40000;dr3down=40000;rev3=1;fid3=2252706305;dr1up=40000;dr1down=40000;num_seqs=3;autogo=1
1,1,1	LOC100161347	MYZPE13164_G006_v1.0_000115610.1	MYZPE13164_0_v1.0_000184850.1	contig_NW_001917011	scaffold_356	Mp1087439_TGAC_V1.1_scaffold_852	https://genomevolution.org/coge//GEvo.pl?;fid1=43098462;ref2=0;dr2up=30000;dr2down=30000;fid2=2252795234;ref3=0;dr3up=30000;dr3down=30000;rev3=1;fid3=2252706357;dr1up=30000;dr1down=30000;num_seqs=3;autogo=1
1,1,1	LOC100161347	MYZPE13164_G006_v1.0_000115610.1	MYZPE13164_0_v1.0_000184850.1	contig_NW_001917011	scaffold_356	Mp1087439_TGAC_V1.1_scaffold_852	https://genomevolution.org/coge//GEvo.pl?;fid1=43098466;ref2=0;dr2up=30000;dr2down=30000;fid2=2252795234;ref3=0;dr3up=30000;dr3down=30000;rev3=1;fid3=2252706357;dr1up=30000;dr1down=30000;num_seqs=3;autogo=1
1,1,1	LOC100165837	MYZPE13164_G006_v1.0_000066940.1	MYZPE13164_0_v1.0_000143250.1	contig_NW_001917047	scaffold_193	Mp1087439_TGAC_V1.1_scaffold_559	https://genomevolution.org/coge//GEvo.pl?;fid1=43100037;ref2=0;dr2up=90000;dr2down=90000;fid2=2252760250;ref3=0;dr3up=90000;dr3down=90000;fid3=2252677972;dr1up=90000;dr1down=90000;num_seqs=3;autogo=1
1,1,1	LOC100169204	MYZPE13164_G006_v1.0_000066900.1	MYZPE13164_0_v1.0_000143210.1	contig_NW_001917047	scaffold_193	Mp1087439_TGAC_V1.1_scaffold_559	https://genomevolution.org/coge//GEvo.pl?;fid1=43099992;ref2=0;dr2up=90000;dr2down=90000;fid2=2252760208;ref3=0;dr3up=90000;dr3down=90000;fid3=2252677935;dr1up=90000;dr1down=90000;num_seqs=3;autogo=1
1,1,1	LOC100158964	MYZPE13164_G006_v1.0_000066920.1	MYZPE13164_0_v1.0_000143230.1	contig_NW_001917047	scaffold_193	Mp1087439_TGAC_V1.1_scaffold_559	https://genomevolution.org/coge//GEvo.pl?;fid1=43100012;ref2=0;dr2up=70000;dr2down=70000;fid2=2252760218;ref3=0;dr3up=70000;dr3down=70000;fid3=2252677945;dr1up=70000;dr1down=70000;num_seqs=3;autogo=1
1,1,1	LOC100167163	MYZPE13164_G006_v1.0_000066930.1	MYZPE13164_0_v1.0_000143240.1	contig_NW_001917047	scaffold_193	Mp1087439_TGAC_V1.1_scaffold_559	https://genomevolution.org/coge//GEvo.pl?;fid1=43100024;ref2=0;dr2up=70000;dr2down=70000;fid2=2252760245;ref3=0;dr3up=70000;dr3down=70000;fid3=2252677967;dr1up=70000;dr1down=70000;num_seqs=3;autogo=1
1,1,1	LOC100163089	MYZPE13164_G006_v1.0_000092550.1	MYZPE13164_0_v1.0_000161530.2	contig_NW_001917058	scaffold_267	Mp1087439_TGAC_V1.1_scaffold_67	https://genomevolution.org/coge//GEvo.pl?;fid1=43100394;ref2=0;dr2up=40000;dr2down=40000;fid2=2252778215;ref3=0;dr3up=30000;dr3down=30000;rev3=1;fid3=2252690037;dr1up=40000;dr1down=40000;num_seqs=3;autogo=1
1,1,1	LOC100167201	MYZPE13164_G006_v1.0_000092570.1	MYZPE13164_0_v1.0_000161510.1	contig_NW_001917058	scaffold_267	Mp1087439_TGAC_V1.1_scaffold_67	https://genomevolution.org/coge//GEvo.pl?;fid1=43100420;ref2=0;dr2up=30000;dr2down=30000;fid2=2252778241;ref3=0;dr3up=20000;dr3down=20000;rev3=1;fid3=2252690010;dr1up=30000;dr1down=30000;num_seqs=3;autogo=1
1,1,1	LOC100161061	MYZPE13164_G006_v1.0_000092580.2	MYZPE13164_0_v1.0_000161500.1	contig_NW_001917058	scaffold_267	Mp1087439_TGAC_V1.1_scaffold_67	https://genomevolution.org/coge//GEvo.pl?;fid1=43100432;ref2=0;dr2up=30000;dr2down=30000;fid2=2252778255;ref3=0;dr3up=20000;dr3down=20000;rev3=1;fid3=2252690001;dr1up=30000;dr1down=30000;num_seqs=3;autogo=1
1,1,1	LOC100159011	MYZPE13164_G006_v1.0_000092590.1	MYZPE13164_0_v1.0_000161490.1	contig_NW_001917058	scaffold_267	Mp1087439_TGAC_V1.1_scaffold_67	https://genomevolution.org/coge//GEvo.pl?;fid1=43100442;ref2=0;dr2up=40000;dr2down=40000;fid2=2252778260;ref3=0;dr3up=20000;dr3down=20000;rev3=1;fid3=2252689992;dr1up=40000;dr1down=40000;num_seqs=3;autogo=1
1,1,1	LOC100165168	MYZPE13164_G006_v1.0_000092600.1	MYZPE13164_0_v1.0_000161480.1	contig_NW_001917058	scaffold_267	Mp1087439_TGAC_V1.1_scaffold_67	https://genomevolution.org/coge//GEvo.pl?;fid1=43100456;ref2=0;dr2up=40000;dr2down=40000;fid2=2252778269;ref3=0;dr3up=30000;dr3down=30000;rev3=1;fid3=2252689983;dr1up=40000;dr1down=40000;num_seqs=3;autogo=1
1,1,1	LOC100165168	MYZPE13164_G006_v1.0_000092600.2	MYZPE13164_0_v1.0_000161480.2	contig_NW_001917058	scaffold_267	Mp1087439_TGAC_V1.1_scaffold_67	https://genomevolution.org/coge//GEvo.pl?;fid1=43100460;ref2=0;dr2up=40000;dr2down=40000;fid2=2252778273;ref3=0;dr3up=30000;dr3down=30000;rev3=1;fid3=2252689987;dr1up=40000;dr1down=40000;num_seqs=3;autogo=1
1,1,1	LOC100159190	MYZPE13164_G006_v1.0_000081180.1	proxy	contig_NW_001917183	scaffold_23	Mp1087439_TGAC_V1.1_scaffold_956	https://genomevolution.org/coge//GEvo.pl?;fid1=43102915;ref2=0;dr2up=110000;dr2down=110000;fid2=2252770366;ref3=0;dr3up=40000;dr3down=40000;x3=12293;chr3=Mp1087439_TGAC_V1.1_scaffold_956;dsgid3=53456;dr1up=110000;dr1down=110000;num_seqs=3;autogo=1
1,1,1	LOC100168074	MYZPE13164_G006_v1.0_000081220.1	MYZPE13164_0_v1.0_000197380.1	contig_NW_001917183	scaffold_23	Mp1087439_TGAC_V1.1_scaffold_956	https://genomevolution.org/coge//GEvo.pl?;fid1=43102929;ref2=0;dr2up=70000;dr2down=70000;fid2=2252770394;ref3=0;dr3up=40000;dr3down=40000;fid3=2252715540;dr1up=70000;dr1down=70000;num_seqs=3;autogo=1
1,1,1	LOC100166036	MYZPE13164_G006_v1.0_000081230.1	MYZPE13164_0_v1.0_000197390.1	contig_NW_001917183	scaffold_23	Mp1087439_TGAC_V1.1_scaffold_956	https://genomevolution.org/coge//GEvo.pl?;fid1=43102940;ref2=0;dr2up=80000;dr2down=80000;fid2=2252770427;ref3=0;dr3up=30000;dr3down=30000;fid3=2252715547;dr1up=80000;dr1down=80000;num_seqs=3;autogo=1
1,1,1	LOC100163274	MYZPE13164_G006_v1.0_000081240.4	MYZPE13164_0_v1.0_000197400.5	contig_NW_001917183	scaffold_23	Mp1087439_TGAC_V1.1_scaffold_956	https://genomevolution.org/coge//GEvo.pl?;fid1=43102956;ref2=0;dr2up=90000;dr2down=90000;fid2=2252770448;ref3=0;dr3up=30000;dr3down=30000;fid3=2252715579;dr1up=90000;dr1down=90000;num_seqs=3;autogo=1
1,1,1	LOC100161935	MYZPE13164_G006_v1.0_000081250.1	MYZPE13164_0_v1.0_000197410.1	contig_NW_001917183	scaffold_23	Mp1087439_TGAC_V1.1_scaffold_956	https://genomevolution.org/coge//GEvo.pl?;fid1=43102972;ref2=0;dr2up=90000;dr2down=90000;fid2=2252770463;ref3=0;dr3up=30000;dr3down=30000;fid3=2252715604;dr1up=90000;dr1down=90000;num_seqs=3;autogo=1
1,1,1	LOC100159894	MYZPE13164_G006_v1.0_000081260.1	MYZPE13164_0_v1.0_000197420.2	contig_NW_001917183	scaffold_23	Mp1087439_TGAC_V1.1_scaffold_956	https://genomevolution.org/coge//GEvo.pl?;fid1=43102985;ref2=0;dr2up=100000;dr2down=100000;fid2=2252770473;ref3=0;dr3up=30000;dr3down=30000;fid3=2252715619;dr1up=100000;dr1down=100000;num_seqs=3;autogo=1
1,1,1	LOC100168779	MYZPE13164_G006_v1.0_000081270.1	MYZPE13164_0_v1.0_000197430.1	contig_NW_001917183	scaffold_23	Mp1087439_TGAC_V1.1_scaffold_956	https://genomevolution.org/coge//GEvo.pl?;fid1=43103006;ref2=0;dr2up=100000;dr2down=100000;fid2=2252770484;ref3=0;dr3up=40000;dr3down=40000;fid3=2252715625;dr1up=100000;dr1down=100000;num_seqs=3;autogo=1
1,1,1	LOC100161229	MYZPE13164_G006_v1.0_000081280.1	MYZPE13164_0_v1.0_000197440.1	contig_NW_001917183	scaffold_23	Mp1087439_TGAC_V1.1_scaffold_956	https://genomevolution.org/coge//GEvo.pl?;fid1=43103009;ref2=0;dr2up=110000;dr2down=110000;fid2=2252770487;ref3=0;dr3up=40000;dr3down=40000;fid3=2252715628;dr1up=110000;dr1down=110000;num_seqs=3;autogo=1
1,1,1	LOC100166703	MYZPE13164_G006_v1.0_000081300.1	MYZPE13164_0_v1.0_000197450.1	contig_NW_001917183	scaffold_23	Mp1087439_TGAC_V1.1_scaffold_956	https://genomevolution.org/coge//GEvo.pl?;fid1=43103023;ref2=0;dr2up=130000;dr2down=130000;fid2=2252770494;ref3=0;dr3up=50000;dr3down=50000;fid3=2252715631;dr1up=130000;dr1down=130000;num_seqs=3;autogo=1
1,1,1	LOC100161252	MYZPE13164_G006_v1.0_000129820.1	MYZPE13164_0_v1.0_000120910.1	contig_NW_001917503	scaffold_42	Mp1087439_TGAC_V1.1_scaffold_439	https://genomevolution.org/coge//GEvo.pl?;fid1=43106013;ref2=0;dr2up=130000;dr2down=130000;rev2=1;fid2=2252805998;ref3=0;dr3up=130000;dr3down=130000;fid3=2252663623;dr1up=130000;dr1down=130000;num_seqs=3;autogo=1
1,1,1	LOC100159213	MYZPE13164_G006_v1.0_000129810.1	MYZPE13164_0_v1.0_000120920.1	contig_NW_001917503	scaffold_42	Mp1087439_TGAC_V1.1_scaffold_439	https://genomevolution.org/coge//GEvo.pl?;fid1=43106026;ref2=0;dr2up=80000;dr2down=80000;rev2=1;fid2=2252805992;ref3=0;dr3up=110000;dr3down=110000;fid3=2252663628;dr1up=110000;dr1down=110000;num_seqs=3;autogo=1
1,1,1	LOC100160523	MYZPE13164_G006_v1.0_000129770.1	MYZPE13164_0_v1.0_000120940.3	contig_NW_001917503	scaffold_42	Mp1087439_TGAC_V1.1_scaffold_439	https://genomevolution.org/coge//GEvo.pl?;fid1=43106061;ref2=0;dr2up=120000;dr2down=120000;rev2=1;fid2=2252805962;ref3=0;dr3up=150000;dr3down=150000;fid3=2252663654;dr1up=150000;dr1down=150000;num_seqs=3;autogo=1
1,1,1	LOC100169413	MYZPE13164_G006_v1.0_000129780.1	MYZPE13164_0_v1.0_000120960.1	contig_NW_001917503	scaffold_42	Mp1087439_TGAC_V1.1_scaffold_439	https://genomevolution.org/coge//GEvo.pl?;fid1=43106076;ref2=0;dr2up=110000;dr2down=110000;rev2=1;fid2=2252805977;ref3=0;dr3up=160000;dr3down=160000;fid3=2252663664;dr1up=160000;dr1down=160000;num_seqs=3;autogo=1
1,1,1	LOC100159842	MYZPE13164_G006_v1.0_000129760.1	MYZPE13164_0_v1.0_000120970.1	contig_NW_001917503	scaffold_42	Mp1087439_TGAC_V1.1_scaffold_439	https://genomevolution.org/coge//GEvo.pl?;fid1=43106095;ref2=0;dr2up=130000;dr2down=130000;rev2=1;fid2=2252805952;ref3=0;dr3up=170000;dr3down=170000;fid3=2252663669;dr1up=170000;dr1down=170000;num_seqs=3;autogo=1
1,1,1	LOC100168049	MYZPE13164_G006_v1.0_000037570.1	proxy	contig_NW_001917507	scaffold_140	Mp1087439_TGAC_V1.1_scaffold_175	https://genomevolution.org/coge//GEvo.pl?;fid1=43106504;ref2=0;dr2up=180000;dr2down=180000;fid2=2252742298;ref3=0;dr3up=20000;dr3down=20000;rev3=1;x3=7248;chr3=Mp1087439_TGAC_V1.1_scaffold_175;dsgid3=53456;dr1up=180000;dr1down=180000;num_seqs=3;autogo=1
1,1,1	LOC100166014	MYZPE13164_G006_v1.0_000037580.1	proxy	contig_NW_001917507	scaffold_140	Mp1087439_TGAC_V1.1_scaffold_175	https://genomevolution.org/coge//GEvo.pl?;fid1=43106513;ref2=0;dr2up=180000;dr2down=180000;fid2=2252742303;ref3=0;dr3up=20000;dr3down=20000;rev3=1;x3=7248;chr3=Mp1087439_TGAC_V1.1_scaffold_175;dsgid3=53456;dr1up=180000;dr1down=180000;num_seqs=3;autogo=1
1,1,1	Eif3k	MYZPE13164_G006_v1.0_000037500.1	MYZPE13164_0_v1.0_000050070.1	contig_NW_001917507	scaffold_140	Mp1087439_TGAC_V1.1_scaffold_175	https://genomevolution.org/coge//GEvo.pl?;fid1=43106412;ref2=0;dr2up=270000;dr2down=270000;fid2=2252742255;ref3=0;dr3up=20000;dr3down=20000;rev3=1;fid3=2252612563;dr1up=270000;dr1down=270000;num_seqs=3;autogo=1
1,1,1	LOC100161919	MYZPE13164_G006_v1.0_000037520.1	MYZPE13164_0_v1.0_000050060.1	contig_NW_001917507	scaffold_140	Mp1087439_TGAC_V1.1_scaffold_175	https://genomevolution.org/coge//GEvo.pl?;fid1=43106430;ref2=0;dr2up=260000;dr2down=260000;fid2=2252742270;ref3=0;dr3up=20000;dr3down=20000;rev3=1;fid3=2252612558;dr1up=260000;dr1down=260000;num_seqs=3;autogo=1
1,1,1	LOC100159168	MYZPE13164_G006_v1.0_000037510.1	MYZPE13164_0_v1.0_000050050.1	contig_NW_001917507	scaffold_140	Mp1087439_TGAC_V1.1_scaffold_175	https://genomevolution.org/coge//GEvo.pl?;fid1=43106432;ref2=0;dr2up=260000;dr2down=260000;fid2=2252742260;ref3=0;dr3up=10000;dr3down=10000;rev3=1;fid3=2252612548;dr1up=260000;dr1down=260000;num_seqs=3;autogo=1
1,1,1	LOC100163253	proxy	proxy	contig_NW_001917507	scaffold_140	Mp1087439_TGAC_V1.1_scaffold_175	https://genomevolution.org/coge//GEvo.pl?;fid1=43106384;ref2=0;dr2up=270000;dr2down=270000;x2=3069;chr2=scaffold_140;dsgid2=53455;ref3=0;dr3up=20000;dr3down=20000;rev3=1;x3=21695;chr3=Mp1087439_TGAC_V1.1_scaffold_175;dsgid3=53456;dr1up=270000;dr1down=270000;num_seqs=3;autogo=1
1,1,1	LOC100159871	MYZPE13164_G006_v1.0_000037530.1	MYZPE13164_0_v1.0_000050040.1	contig_NW_001917507	scaffold_140	Mp1087439_TGAC_V1.1_scaffold_175	https://genomevolution.org/coge//GEvo.pl?;fid1=43106445;ref2=0;dr2up=250000;dr2down=250000;fid2=2252742275;ref3=0;dr3up=20000;dr3down=20000;rev3=1;fid3=2252612543;dr1up=250000;dr1down=250000;num_seqs=3;autogo=1
1,1,1	LOC100162583	MYZPE13164_G006_v1.0_000037620.1	proxy	contig_NW_001917507	scaffold_140	Mp1087439_TGAC_V1.1_scaffold_175	https://genomevolution.org/coge//GEvo.pl?;fid1=43106561;ref2=0;dr2up=270000;dr2down=270000;fid2=2252742329;ref3=0;dr3up=20000;dr3down=20000;rev3=1;x3=7248;chr3=Mp1087439_TGAC_V1.1_scaffold_175;dsgid3=53456;dr1up=270000;dr1down=270000;num_seqs=3;autogo=1
1,1,1	LOC100167384	MYZPE13164_G006_v1.0_000037640.2	proxy	contig_NW_001917507	scaffold_140	Mp1087439_TGAC_V1.1_scaffold_175	https://genomevolution.org/coge//GEvo.pl?;fid1=43106583;ref2=0;dr2up=290000;dr2down=290000;fid2=2252742359;ref3=0;dr3up=20000;dr3down=20000;rev3=1;x3=7248;chr3=Mp1087439_TGAC_V1.1_scaffold_175;dsgid3=53456;dr1up=290000;dr1down=290000;num_seqs=3;autogo=1
1,1,1	LOC100168760	MYZPE13164_G006_v1.0_000037550.1	proxy	contig_NW_001917507	scaffold_140	Mp1087439_TGAC_V1.1_scaffold_175	https://genomevolution.org/coge//GEvo.pl?;fid1=43106466;ref2=0;dr2up=240000;dr2down=240000;fid2=2252742283;ref3=0;dr3up=20000;dr3down=20000;rev3=1;x3=7248;chr3=Mp1087439_TGAC_V1.1_scaffold_175;dsgid3=53456;dr1up=240000;dr1down=240000;num_seqs=3;autogo=1
1,1,1	LOC100166684	MYZPE13164_G006_v1.0_000037560.1	proxy	contig_NW_001917507	scaffold_140	Mp1087439_TGAC_V1.1_scaffold_175	https://genomevolution.org/coge//GEvo.pl?;fid1=43106487;ref2=0;dr2up=220000;dr2down=220000;fid2=2252742293;ref3=0;dr3up=20000;dr3down=20000;rev3=1;x3=7248;chr3=Mp1087439_TGAC_V1.1_scaffold_175;dsgid3=53456;dr1up=220000;dr1down=220000;num_seqs=3;autogo=1
1,1,1	LOC100163975	MYZPE13164_G006_v1.0_000037490.1	MYZPE13164_0_v1.0_000050080.1	contig_NW_001917507	scaffold_140	Mp1087439_TGAC_V1.1_scaffold_175	https://genomevolution.org/coge//GEvo.pl?;fid1=43106399;ref2=0;dr2up=270000;dr2down=270000;fid2=2252742251;ref3=0;dr3up=20000;dr3down=20000;rev3=1;fid3=2252612568;dr1up=270000;dr1down=270000;num_seqs=3;autogo=1
1,1,1	LOC100167831	MYZPE13164_G006_v1.0_000173270.1	MYZPE13164_0_v1.0_000174510.1	contig_NW_001917509	scaffold_72	Mp1087439_TGAC_V1.1_scaffold_766	https://genomevolution.org/coge//GEvo.pl?;fid1=43106829;ref2=0;dr2up=150000;dr2down=150000;fid2=2252840670;ref3=0;dr3up=90000;dr3down=90000;rev3=1;fid3=2252698853;dr1up=150000;dr1down=150000;num_seqs=3;autogo=1
1,1,1	LOC100160314	proxy	proxy	contig_NW_001917509	scaffold_72	Mp1087439_TGAC_V1.1_scaffold_766	https://genomevolution.org/coge//GEvo.pl?;fid1=43106844;ref2=0;dr2up=150000;dr2down=150000;x2=735886;chr2=scaffold_72;dsgid2=53455;ref3=0;dr3up=90000;dr3down=90000;rev3=1;x3=8853;chr3=Mp1087439_TGAC_V1.1_scaffold_766;dsgid3=53456;dr1up=150000;dr1down=150000;num_seqs=3;autogo=1
1,1,1	LOC100169182	MYZPE13164_G006_v1.0_000173280.1	MYZPE13164_0_v1.0_000174500.1	contig_NW_001917509	scaffold_72	Mp1087439_TGAC_V1.1_scaffold_766	https://genomevolution.org/coge//GEvo.pl?;fid1=43106858;ref2=0;dr2up=150000;dr2down=150000;fid2=2252840695;ref3=0;dr3up=90000;dr3down=90000;rev3=1;fid3=2252698847;dr1up=150000;dr1down=150000;num_seqs=3;autogo=1
1,1,1	LOC100167132	MYZPE13164_G006_v1.0_000173300.1	proxy	contig_NW_001917509	scaffold_72	Mp1087439_TGAC_V1.1_scaffold_766	https://genomevolution.org/coge//GEvo.pl?;fid1=43106870;ref2=0;dr2up=170000;dr2down=170000;fid2=2252840704;ref3=0;dr3up=90000;dr3down=90000;rev3=1;x3=8853;chr3=Mp1087439_TGAC_V1.1_scaffold_766;dsgid3=53456;dr1up=170000;dr1down=170000;num_seqs=3;autogo=1
1,1,1	LOC100161615	MYZPE13164_G006_v1.0_000173310.1	proxy	contig_NW_001917509	scaffold_72	Mp1087439_TGAC_V1.1_scaffold_766	https://genomevolution.org/coge//GEvo.pl?;fid1=43106888;ref2=0;dr2up=200000;dr2down=200000;fid2=2252840707;ref3=0;dr3up=90000;dr3down=90000;rev3=1;x3=8853;chr3=Mp1087439_TGAC_V1.1_scaffold_766;dsgid3=53456;dr1up=200000;dr1down=200000;num_seqs=3;autogo=1
1,1,1	LOC100159569	MYZPE13164_G006_v1.0_000173310.1	proxy	contig_NW_001917509	scaffold_72	Mp1087439_TGAC_V1.1_scaffold_766	https://genomevolution.org/coge//GEvo.pl?;fid1=43106910;ref2=0;dr2up=200000;dr2down=200000;fid2=2252840707;ref3=0;dr3up=90000;dr3down=90000;rev3=1;x3=8853;chr3=Mp1087439_TGAC_V1.1_scaffold_766;dsgid3=53456;dr1up=200000;dr1down=200000;num_seqs=3;autogo=1
1,1,1	LOC100168464	proxy	proxy	contig_NW_001917509	scaffold_72	Mp1087439_TGAC_V1.1_scaffold_766	https://genomevolution.org/coge//GEvo.pl?;fid1=43106928;ref2=0;dr2up=200000;dr2down=200000;x2=779634;chr2=scaffold_72;dsgid2=53455;ref3=0;dr3up=90000;dr3down=90000;rev3=1;x3=8853;chr3=Mp1087439_TGAC_V1.1_scaffold_766;dsgid3=53456;dr1up=200000;dr1down=200000;num_seqs=3;autogo=1
1,1,1	LOC100169138	proxy	proxy	contig_NW_001917509	scaffold_72	Mp1087439_TGAC_V1.1_scaffold_766	https://genomevolution.org/coge//GEvo.pl?;fid1=43106952;ref2=0;dr2up=200000;dr2down=200000;x2=779634;chr2=scaffold_72;dsgid2=53455;ref3=0;dr3up=90000;dr3down=90000;rev3=1;x3=8853;chr3=Mp1087439_TGAC_V1.1_scaffold_766;dsgid3=53456;dr1up=200000;dr1down=200000;num_seqs=3;autogo=1
1,1,1	LOC100165096	proxy	proxy	contig_NW_001917509	scaffold_72	Mp1087439_TGAC_V1.1_scaffold_766	https://genomevolution.org/coge//GEvo.pl?;fid1=43106970;ref2=0;dr2up=200000;dr2down=200000;x2=779634;chr2=scaffold_72;dsgid2=53455;ref3=0;dr3up=90000;dr3down=90000;rev3=1;x3=8853;chr3=Mp1087439_TGAC_V1.1_scaffold_766;dsgid3=53456;dr1up=200000;dr1down=200000;num_seqs=3;autogo=1
1,1,1	43106980	proxy	proxy	contig_NW_001917509	scaffold_72	Mp1087439_TGAC_V1.1_scaffold_766	https://genomevolution.org/coge//GEvo.pl?;fid1=43106980;ref2=0;dr2up=200000;dr2down=200000;x2=779634;chr2=scaffold_72;dsgid2=53455;ref3=0;dr3up=90000;dr3down=90000;rev3=1;x3=8853;chr3=Mp1087439_TGAC_V1.1_scaffold_766;dsgid3=53456;dr1up=200000;dr1down=200000;num_seqs=3;autogo=1
1,1,1	43106991	proxy	proxy	contig_NW_001917509	scaffold_72	Mp1087439_TGAC_V1.1_scaffold_766	https://genomevolution.org/coge//GEvo.pl?;fid1=43106991;ref2=0;dr2up=200000;dr2down=200000;x2=779634;chr2=scaffold_72;dsgid2=53455;ref3=0;dr3up=90000;dr3down=90000;rev3=1;x3=8853;chr3=Mp1087439_TGAC_V1.1_scaffold_766;dsgid3=53456;dr1up=200000;dr1down=200000;num_seqs=3;autogo=1
1,1,1	LOC100163019	MYZPE13164_G006_v1.0_000173210.1	MYZPE13164_0_v1.0_000174560.1	contig_NW_001917509	scaffold_72	Mp1087439_TGAC_V1.1_scaffold_766	https://genomevolution.org/coge//GEvo.pl?;fid1=43106751;ref2=0;dr2up=200000;dr2down=200000;fid2=2252840629;ref3=0;dr3up=90000;dr3down=90000;rev3=1;fid3=2252698915;dr1up=200000;dr1down=200000;num_seqs=3;autogo=1
1,1,1	LOC100160996	MYZPE13164_G006_v1.0_000173220.1	MYZPE13164_0_v1.0_000174550.1	contig_NW_001917509	scaffold_72	Mp1087439_TGAC_V1.1_scaffold_766	https://genomevolution.org/coge//GEvo.pl?;fid1=43106781;ref2=0;dr2up=100000;dr2down=100000;fid2=2252840635;ref3=0;dr3up=50000;dr3down=50000;rev3=1;fid3=2252698905;dr1up=100000;dr1down=100000;num_seqs=3;autogo=1
1,1,1	LOC100162344	MYZPE13164_G006_v1.0_000173250.1	MYZPE13164_0_v1.0_000174530.2	contig_NW_001917509	scaffold_72	Mp1087439_TGAC_V1.1_scaffold_766	https://genomevolution.org/coge//GEvo.pl?;fid1=43106794;ref2=0;dr2up=120000;dr2down=120000;fid2=2252840648;ref3=0;dr3up=60000;dr3down=60000;rev3=1;fid3=2252698892;dr1up=120000;dr1down=120000;num_seqs=3;autogo=1
1,1,1	LOC100158933	MYZPE13164_G006_v1.0_000173260.1	MYZPE13164_0_v1.0_000174520.1	contig_NW_001917509	scaffold_72	Mp1087439_TGAC_V1.1_scaffold_766	https://genomevolution.org/coge//GEvo.pl?;fid1=43106807;ref2=0;dr2up=130000;dr2down=130000;fid2=2252840664;ref3=0;dr3up=80000;dr3down=80000;rev3=1;fid3=2252698880;dr1up=130000;dr1down=130000;num_seqs=3;autogo=1
1,1,1	LOC100165797	MYZPE13164_G006_v1.0_000002270.1	MYZPE13164_0_v1.0_000049850.1	contig_NW_001917519	scaffold_10	Mp1087439_TGAC_V1.1_scaffold_1748	https://genomevolution.org/coge//GEvo.pl?;fid1=43107946;ref2=0;dr2up=190000;dr2down=190000;rev2=1;fid2=2252721218;ref3=0;dr3up=120000;dr3down=120000;rev3=1;fid3=2252612399;dr1up=190000;dr1down=190000;num_seqs=3;autogo=1
1,1,1	LOC100163008	MYZPE13164_G006_v1.0_000002370.1	MYZPE13164_0_v1.0_000049940.1	contig_NW_001917519	scaffold_10	Mp1087439_TGAC_V1.1_scaffold_1748	https://genomevolution.org/coge//GEvo.pl?;fid1=43107864;ref2=0;dr2up=40000;dr2down=40000;rev2=1;fid2=2252721286;ref3=0;dr3up=40000;dr3down=40000;rev3=1;fid3=2252612468;dr1up=40000;dr1down=40000;num_seqs=3;autogo=1
1,1,1	LOC100160986	MYZPE13164_G006_v1.0_000002360.1	MYZPE13164_0_v1.0_000049930.1	contig_NW_001917519	scaffold_10	Mp1087439_TGAC_V1.1_scaffold_1748	https://genomevolution.org/coge//GEvo.pl?;fid1=43107875;ref2=0;dr2up=40000;dr2down=40000;rev2=1;fid2=2252721281;ref3=0;dr3up=40000;dr3down=40000;rev3=1;fid3=2252612463;dr1up=40000;dr1down=40000;num_seqs=3;autogo=1
1,1,1	LOC100166390	MYZPE13164_G006_v1.0_000002340.3	MYZPE13164_0_v1.0_000049910.1	contig_NW_001917519	scaffold_10	Mp1087439_TGAC_V1.1_scaffold_1748	https://genomevolution.org/coge//GEvo.pl?;fid1=43107886;ref2=0;dr2up=30000;dr2down=30000;rev2=1;fid2=2252721263;ref3=0;dr3up=30000;dr3down=30000;rev3=1;fid3=2252612437;dr1up=30000;dr1down=30000;num_seqs=3;autogo=1
1,1,1	LOC100161606	MYZPE13164_G006_v1.0_000002390.1	MYZPE13164_0_v1.0_000049960.1	contig_NW_001917519	scaffold_10	Mp1087439_TGAC_V1.1_scaffold_1748	https://genomevolution.org/coge//GEvo.pl?;fid1=43107841;ref2=0;dr2up=50000;dr2down=50000;rev2=1;fid2=2252721306;ref3=0;dr3up=50000;dr3down=50000;rev3=1;fid3=2252612488;dr1up=50000;dr1down=50000;num_seqs=3;autogo=1
1,1,1	LOC100158928	MYZPE13164_G006_v1.0_000002330.1	MYZPE13164_0_v1.0_000049900.1	contig_NW_001917519	scaffold_10	Mp1087439_TGAC_V1.1_scaffold_1748	https://genomevolution.org/coge//GEvo.pl?;fid1=43107904;ref2=0;dr2up=40000;dr2down=40000;rev2=1;fid2=2252721250;ref3=0;dr3up=40000;dr3down=40000;rev3=1;fid3=2252612432;dr1up=40000;dr1down=40000;num_seqs=3;autogo=1
1,1,1	LOC100145851	MYZPE13164_G006_v1.0_000002320.1	MYZPE13164_0_v1.0_000049890.1	contig_NW_001917519	scaffold_10	Mp1087439_TGAC_V1.1_scaffold_1748	https://genomevolution.org/coge//GEvo.pl?;fid1=43107916;ref2=0;dr2up=50000;dr2down=50000;rev2=1;fid2=2252721245;ref3=0;dr3up=50000;dr3down=50000;rev3=1;fid3=2252612427;dr1up=50000;dr1down=50000;num_seqs=3;autogo=1
1,1,1	LOC100159558	MYZPE13164_G006_v1.0_000002380.3	MYZPE13164_0_v1.0_000049950.3	contig_NW_001917519	scaffold_10	Mp1087439_TGAC_V1.1_scaffold_1748	https://genomevolution.org/coge//GEvo.pl?;fid1=43107854;ref2=0;dr2up=50000;dr2down=50000;rev2=1;fid2=2252721300;ref3=0;dr3up=50000;dr3down=50000;rev3=1;fid3=2252612482;dr1up=50000;dr1down=50000;num_seqs=3;autogo=1
1,1,1	LOC100158883	MYZPE13164_G006_v1.0_000081480.1	MYZPE13164_0_v1.0_000115440.1	contig_NW_001917520	scaffold_230	Mp1087439_TGAC_V1.1_scaffold_413	https://genomevolution.org/coge//GEvo.pl?;fid1=43108010;ref2=0;dr2up=100000;dr2down=100000;fid2=2252770654;ref3=0;dr3up=140000;dr3down=140000;fid3=2252660196;dr1up=140000;dr1down=140000;num_seqs=3;autogo=1
1,1,1	LOC100162966	MYZPE13164_G006_v1.0_000081460.1	MYZPE13164_0_v1.0_000115420.1	contig_NW_001917520	scaffold_230	Mp1087439_TGAC_V1.1_scaffold_413	https://genomevolution.org/coge//GEvo.pl?;fid1=43107979;ref2=0;dr2up=120000;dr2down=120000;fid2=2252770643;ref3=0;dr3up=230000;dr3down=230000;fid3=2252660182;dr1up=230000;dr1down=230000;num_seqs=3;autogo=1
1,1,1	LOC100169126	MYZPE13164_G006_v1.0_000081530.1	MYZPE13164_0_v1.0_000115490.1	contig_NW_001917520	scaffold_230	Mp1087439_TGAC_V1.1_scaffold_413	https://genomevolution.org/coge//GEvo.pl?;fid1=43108039;ref2=0;dr2up=100000;dr2down=100000;fid2=2252770706;ref3=0;dr3up=220000;dr3down=220000;fid3=2252660233;dr1up=220000;dr1down=220000;num_seqs=3;autogo=1
1,1,1	LOC100167081	MYZPE13164_G006_v1.0_000081540.1	MYZPE13164_0_v1.0_000115500.1	contig_NW_001917520	scaffold_230	Mp1087439_TGAC_V1.1_scaffold_413	https://genomevolution.org/coge//GEvo.pl?;fid1=43108054;ref2=0;dr2up=110000;dr2down=110000;fid2=2252770709;ref3=0;dr3up=220000;dr3down=220000;fid3=2252660236;dr1up=220000;dr1down=220000;num_seqs=3;autogo=1
1,1,1	LOC100161651	MYZPE13164_G006_v1.0_000081550.1	MYZPE13164_0_v1.0_000115510.1	contig_NW_001917520	scaffold_230	Mp1087439_TGAC_V1.1_scaffold_413	https://genomevolution.org/coge//GEvo.pl?;fid1=43108065;ref2=0;dr2up=110000;dr2down=110000;fid2=2252770712;ref3=0;dr3up=220000;dr3down=220000;fid3=2252660239;dr1up=220000;dr1down=220000;num_seqs=3;autogo=1
1,1,1	LOC100165055	MYZPE13164_G006_v1.0_000081560.1	MYZPE13164_0_v1.0_000115520.1	contig_NW_001917520	scaffold_230	Mp1087439_TGAC_V1.1_scaffold_413	https://genomevolution.org/coge//GEvo.pl?;fid1=43108075;ref2=0;dr2up=120000;dr2down=120000;fid2=2252770717;ref3=0;dr3up=230000;dr3down=230000;fid3=2252660244;dr1up=230000;dr1down=230000;num_seqs=3;autogo=1
1,1,1	LOC100168504	MYZPE13164_G006_v1.0_000081570.3	MYZPE13164_0_v1.0_000115530.3	contig_NW_001917520	scaffold_230	Mp1087439_TGAC_V1.1_scaffold_413	https://genomevolution.org/coge//GEvo.pl?;fid1=43108091;ref2=0;dr2up=120000;dr2down=120000;fid2=2252770731;ref3=0;dr3up=230000;dr3down=230000;fid3=2252660258;dr1up=230000;dr1down=230000;num_seqs=3;autogo=1
1,1,1	LOC100166426	MYZPE13164_G006_v1.0_000081580.1	MYZPE13164_0_v1.0_000115540.1	contig_NW_001917520	scaffold_230	Mp1087439_TGAC_V1.1_scaffold_413	https://genomevolution.org/coge//GEvo.pl?;fid1=43108106;ref2=0;dr2up=130000;dr2down=130000;fid2=2252770741;ref3=0;dr3up=240000;dr3down=240000;fid3=2252660268;dr1up=240000;dr1down=240000;num_seqs=3;autogo=1
1,1,1	LOC100162043	MYZPE13164_G006_v1.0_000099280.1	MYZPE13164_0_v1.0_000075500.1	contig_NW_001917523	scaffold_290	Mp1087439_TGAC_V1.1_scaffold_25	https://genomevolution.org/coge//GEvo.pl?;fid1=43108357;ref2=0;dr2up=90000;dr2down=90000;fid2=2252783430;ref3=0;dr3up=80000;dr3down=80000;rev3=1;fid3=2252633443;dr1up=90000;dr1down=90000;num_seqs=3;autogo=1
1,1,1	LOC100165535	MYZPE13164_G006_v1.0_000099290.1	MYZPE13164_0_v1.0_000075490.1	contig_NW_001917523	scaffold_290	Mp1087439_TGAC_V1.1_scaffold_25	https://genomevolution.org/coge//GEvo.pl?;fid1=43108376;ref2=0;dr2up=60000;dr2down=60000;fid2=2252783443;ref3=0;dr3up=60000;dr3down=60000;rev3=1;fid3=2252633427;dr1up=60000;dr1down=60000;num_seqs=3;autogo=1
1,1,1	LOC100163476	MYZPE13164_G006_v1.0_000099310.1	MYZPE13164_0_v1.0_000075470.1	contig_NW_001917523	scaffold_290	Mp1087439_TGAC_V1.1_scaffold_25	https://genomevolution.org/coge//GEvo.pl?;fid1=43108394;ref2=0;dr2up=50000;dr2down=50000;fid2=2252783463;ref3=0;dr3up=40000;dr3down=40000;rev3=1;fid3=2252633405;dr1up=50000;dr1down=50000;num_seqs=3;autogo=1
1,1,1	LOC100161430	MYZPE13164_G006_v1.0_000099350.5	MYZPE13164_0_v1.0_000075450.10	contig_NW_001917523	scaffold_290	Mp1087439_TGAC_V1.1_scaffold_25	https://genomevolution.org/coge//GEvo.pl?;fid1=43108410;ref2=0;dr2up=80000;dr2down=80000;fid2=2252783504;ref3=0;dr3up=80000;dr3down=80000;rev3=1;fid3=2252633349;dr1up=80000;dr1down=80000;num_seqs=3;autogo=1
1,1,1	LOC100164103	proxy	proxy	contig_NW_001917523	scaffold_290	Mp1087439_TGAC_V1.1_scaffold_25	https://genomevolution.org/coge//GEvo.pl?;fid1=43108319;ref2=0;dr2up=90000;dr2down=90000;x2=68518;chr2=scaffold_290;dsgid2=53455;ref3=0;dr3up=80000;dr3down=80000;rev3=1;x3=345892;chr3=Mp1087439_TGAC_V1.1_scaffold_25;dsgid3=53456;dr1up=90000;dr1down=90000;num_seqs=3;autogo=1
1,1,1	LOC100159386	MYZPE13164_G006_v1.0_000099360.1	MYZPE13164_0_v1.0_000075440.1	contig_NW_001917523	scaffold_290	Mp1087439_TGAC_V1.1_scaffold_25	https://genomevolution.org/coge//GEvo.pl?;fid1=43108425;ref2=0;dr2up=90000;dr2down=90000;fid2=2252783529;ref3=0;dr3up=80000;dr3down=80000;rev3=1;fid3=2252633338;dr1up=90000;dr1down=90000;num_seqs=3;autogo=1
1,1,1	LOC100168281	MYZPE13164_G006_v1.0_000099370.1	MYZPE13164_0_v1.0_000075430.1	contig_NW_001917523	scaffold_290	Mp1087439_TGAC_V1.1_scaffold_25	https://genomevolution.org/coge//GEvo.pl?;fid1=43108438;ref2=0;dr2up=90000;dr2down=90000;fid2=2252783534;ref3=0;dr3up=80000;dr3down=80000;rev3=1;fid3=2252633327;dr1up=90000;dr1down=90000;num_seqs=3;autogo=1
1,1,1	LOC100166157	proxy	proxy	contig_NW_001917523	scaffold_290	Mp1087439_TGAC_V1.1_scaffold_25	https://genomevolution.org/coge//GEvo.pl?;fid1=43108300;ref2=0;dr2up=90000;dr2down=90000;x2=68518;chr2=scaffold_290;dsgid2=53455;ref3=0;dr3up=80000;dr3down=80000;rev3=1;x3=345892;chr3=Mp1087439_TGAC_V1.1_scaffold_25;dsgid3=53456;dr1up=90000;dr1down=90000;num_seqs=3;autogo=1
1,1,1	LOC100159827	MYZPE13164_G006_v1.0_000170210.2	MYZPE13164_0_v1.0_000190620.3	contig_NW_001917542	scaffold_7	Mp1087439_TGAC_V1.1_scaffold_9	https://genomevolution.org/coge//GEvo.pl?;fid1=43109521;ref2=0;dr2up=40000;dr2down=40000;fid2=2252838274;ref3=0;dr3up=20000;dr3down=20000;rev3=1;fid3=2252710541;dr1up=40000;dr1down=40000;num_seqs=3;autogo=1
1,1,1	LOC100164539	MYZPE13164_G006_v1.0_000170220.1	MYZPE13164_0_v1.0_000190610.1	contig_NW_001917542	scaffold_7	Mp1087439_TGAC_V1.1_scaffold_9	https://genomevolution.org/coge//GEvo.pl?;fid1=43109538;ref2=0;dr2up=30000;dr2down=30000;fid2=2252838280;ref3=0;dr3up=10000;dr3down=10000;rev3=1;fid3=2252710526;dr1up=30000;dr1down=30000;num_seqs=3;autogo=1
1,1,1	LOC100161865	MYZPE13164_G006_v1.0_000170230.2	MYZPE13164_0_v1.0_000190600.2	contig_NW_001917542	scaffold_7	Mp1087439_TGAC_V1.1_scaffold_9	https://genomevolution.org/coge//GEvo.pl?;fid1=43109548;ref2=0;dr2up=30000;dr2down=30000;fid2=2252838290;ref3=0;dr3up=10000;dr3down=10000;rev3=1;fid3=2252710506;dr1up=30000;dr1down=30000;num_seqs=3;autogo=1
1,1,1	LOC100162446	MYZPE13164_G006_v1.0_000170240.1	MYZPE13164_0_v1.0_000190590.1	contig_NW_001917542	scaffold_7	Mp1087439_TGAC_V1.1_scaffold_9	https://genomevolution.org/coge//GEvo.pl?;fid1=43109564;ref2=0;dr2up=40000;dr2down=40000;fid2=2252838300;ref3=0;dr3up=20000;dr3down=20000;rev3=1;fid3=2252710477;dr1up=40000;dr1down=40000;num_seqs=3;autogo=1
1,1,1	LOC100165916	MYZPE13164_G006_v1.0_000019220.1	MYZPE13164_0_v1.0_000200150.1	contig_NW_001917544	scaffold_118	Mp1087439_TGAC_V1.1_scaffold_981	https://genomevolution.org/coge//GEvo.pl?;fid1=43109681;ref2=0;dr2up=30000;dr2down=30000;rev2=1;fid2=2252731308;ref3=0;dr3up=30000;dr3down=30000;fid3=2252717652;dr1up=30000;dr1down=30000;num_seqs=3;autogo=1
1,1,1	LOC100162483	MYZPE13164_G006_v1.0_000019210.1	MYZPE13164_0_v1.0_000200160.1	contig_NW_001917544	scaffold_118	Mp1087439_TGAC_V1.1_scaffold_981	https://genomevolution.org/coge//GEvo.pl?;fid1=43109694;ref2=0;dr2up=20000;dr2down=20000;rev2=1;fid2=2252731298;ref3=0;dr3up=20000;dr3down=20000;fid3=2252717665;dr1up=20000;dr1down=20000;num_seqs=3;autogo=1
1,1,1	LOC100163876	MYZPE13164_G006_v1.0_000019200.1	MYZPE13164_0_v1.0_000200170.1	contig_NW_001917544	scaffold_118	Mp1087439_TGAC_V1.1_scaffold_981	https://genomevolution.org/coge//GEvo.pl?;fid1=43109711;ref2=0;dr2up=20000;dr2down=20000;rev2=1;fid2=2252731292;ref3=0;dr3up=20000;dr3down=20000;fid3=2252717680;dr1up=20000;dr1down=20000;num_seqs=3;autogo=1
1,1,1	LOC100160469	MYZPE13164_G006_v1.0_000019190.1	MYZPE13164_0_v1.0_000200180.1	contig_NW_001917544	scaffold_118	Mp1087439_TGAC_V1.1_scaffold_981	https://genomevolution.org/coge//GEvo.pl?;fid1=43109728;ref2=0;dr2up=20000;dr2down=20000;rev2=1;fid2=2252731282;ref3=0;dr3up=20000;dr3down=20000;fid3=2252717691;dr1up=20000;dr1down=20000;num_seqs=3;autogo=1
1,1,1	LOC100167292	MYZPE13164_G006_v1.0_000019180.1	MYZPE13164_0_v1.0_000200190.1	contig_NW_001917544	scaffold_118	Mp1087439_TGAC_V1.1_scaffold_981	https://genomevolution.org/coge//GEvo.pl?;fid1=43109745;ref2=0;dr2up=30000;dr2down=30000;rev2=1;fid2=2252731276;ref3=0;dr3up=30000;dr3down=30000;fid3=2252717706;dr1up=30000;dr1down=30000;num_seqs=3;autogo=1
1,1,1	LOC100165263	MYZPE13164_G006_v1.0_000019170.1	MYZPE13164_0_v1.0_000200200.1	contig_NW_001917544	scaffold_118	Mp1087439_TGAC_V1.1_scaffold_981	https://genomevolution.org/coge//GEvo.pl?;fid1=43109756;ref2=0;dr2up=30000;dr2down=30000;rev2=1;fid2=2252731270;ref3=0;dr3up=30000;dr3down=30000;fid3=2252717712;dr1up=30000;dr1down=30000;num_seqs=3;autogo=1
1,1,1	LOC100169301	MYZPE13164_G006_v1.0_000172220.1	MYZPE13164_0_v1.0_000048510.1	contig_NW_001917547	scaffold_71	Mp1087439_TGAC_V1.1_scaffold_171	https://genomevolution.org/coge//GEvo.pl?;fid1=43109890;ref2=0;dr2up=10000;dr2down=10000;fid2=2252839833;ref3=0;dr3up=10000;dr3down=10000;fid3=2252611297;dr1up=10000;dr1down=10000;num_seqs=3;autogo=1
1,1,1	LOC100161108	MYZPE13164_G006_v1.0_000172230.1	MYZPE13164_0_v1.0_000048520.1	contig_NW_001917547	scaffold_71	Mp1087439_TGAC_V1.1_scaffold_171	https://genomevolution.org/coge//GEvo.pl?;fid1=43109904;ref2=0;dr2up=20000;dr2down=20000;fid2=2252839844;ref3=0;dr3up=20000;dr3down=20000;fid3=2252611312;dr1up=20000;dr1down=20000;num_seqs=3;autogo=1
1,1,1	LOC100160416	MYZPE13164_G006_v1.0_000172200.1	MYZPE13164_0_v1.0_000048490.1	contig_NW_001917547	scaffold_71	Mp1087439_TGAC_V1.1_scaffold_171	https://genomevolution.org/coge//GEvo.pl?;fid1=43109869;ref2=0;dr2up=20000;dr2down=20000;fid2=2252839819;ref3=0;dr3up=20000;dr3down=20000;fid3=2252611283;dr1up=20000;dr1down=20000;num_seqs=3;autogo=1
1,1,1	LOC100165225	MYZPE13164_G006_v1.0_000172210.1	MYZPE13164_0_v1.0_000048500.1	contig_NW_001917547	scaffold_71	Mp1087439_TGAC_V1.1_scaffold_171	https://genomevolution.org/coge//GEvo.pl?;fid1=43109883;ref2=0;dr2up=10000;dr2down=10000;fid2=2252839824;ref3=0;dr3up=10000;dr3down=10000;fid3=2252611288;dr1up=10000;dr1down=10000;num_seqs=3;autogo=1
1,1,1	LOC100160463	MYZPE13164_G006_v1.0_000020760.1	MYZPE13164_0_v1.0_000036710.1	contig_NW_001917553	scaffold_12	Mp1087439_TGAC_V1.1_scaffold_1433	https://genomevolution.org/coge//GEvo.pl?;fid1=43110158;ref2=0;dr2up=40000;dr2down=40000;rev2=1;fid2=2252732092;ref3=0;dr3up=40000;dr3down=40000;fid3=2252601570;dr1up=40000;dr1down=40000;num_seqs=3;autogo=1
1,1,1	LOC100166592	MYZPE13164_G006_v1.0_000020740.2	MYZPE13164_0_v1.0_000036730.4	contig_NW_001917553	scaffold_12	Mp1087439_TGAC_V1.1_scaffold_1433	https://genomevolution.org/coge//GEvo.pl?;fid1=43110202;ref2=0;dr2up=20000;dr2down=20000;rev2=1;fid2=2252732078;ref3=0;dr3up=30000;dr3down=30000;fid3=2252601597;dr1up=30000;dr1down=30000;num_seqs=3;autogo=1
1,1,1	LOC100159766	MYZPE13164_G006_v1.0_000020750.1	MYZPE13164_0_v1.0_000036720.1	contig_NW_001917553	scaffold_12	Mp1087439_TGAC_V1.1_scaffold_1433	https://genomevolution.org/coge//GEvo.pl?;fid1=43110170;ref2=0;dr2up=40000;dr2down=40000;rev2=1;fid2=2252732089;ref3=0;dr3up=40000;dr3down=40000;fid3=2252601579;dr1up=40000;dr1down=40000;num_seqs=3;autogo=1
1,1,1	LOC100164579	MYZPE13164_G006_v1.0_000020730.3	MYZPE13164_0_v1.0_000036740.1	contig_NW_001917553	scaffold_12	Mp1087439_TGAC_V1.1_scaffold_1433	https://genomevolution.org/coge//GEvo.pl?;fid1=43110210;ref2=0;dr2up=30000;dr2down=30000;rev2=1;fid2=2252732070;ref3=0;dr3up=30000;dr3down=30000;fid3=2252601602;dr1up=30000;dr1down=30000;num_seqs=3;autogo=1
1,1,1	LOC100162480	MYZPE13164_G006_v1.0_000020720.1	MYZPE13164_0_v1.0_000036750.1	contig_NW_001917553	scaffold_12	Mp1087439_TGAC_V1.1_scaffold_1433	https://genomevolution.org/coge//GEvo.pl?;fid1=43110218;ref2=0;dr2up=30000;dr2down=30000;rev2=1;fid2=2252732056;ref3=0;dr3up=30000;dr3down=30000;fid3=2252601612;dr1up=30000;dr1down=30000;num_seqs=3;autogo=1
1,1,1	LOC100169347	MYZPE13164_G006_v1.0_000020710.1	MYZPE13164_0_v1.0_000036760.1	contig_NW_001917553	scaffold_12	Mp1087439_TGAC_V1.1_scaffold_1433	https://genomevolution.org/coge//GEvo.pl?;fid1=43110230;ref2=0;dr2up=40000;dr2down=40000;rev2=1;fid2=2252732036;ref3=0;dr3up=40000;dr3down=40000;fid3=2252601617;dr1up=40000;dr1down=40000;num_seqs=3;autogo=1
1,1,1	LOC100167289	MYZPE13164_G006_v1.0_000020700.1	MYZPE13164_0_v1.0_000036770.2	contig_NW_001917553	scaffold_12	Mp1087439_TGAC_V1.1_scaffold_1433	https://genomevolution.org/coge//GEvo.pl?;fid1=43110247;ref2=0;dr2up=50000;dr2down=50000;rev2=1;fid2=2252732023;ref3=0;dr3up=50000;dr3down=50000;fid3=2252601633;dr1up=50000;dr1down=50000;num_seqs=3;autogo=1
1,1,1	LOC100168653	MYZPE13164_G006_v1.0_000020740.2	MYZPE13164_0_v1.0_000036730.4	contig_NW_001917553	scaffold_12	Mp1087439_TGAC_V1.1_scaffold_1433	https://genomevolution.org/coge//GEvo.pl?;fid1=43110185;ref2=0;dr2up=20000;dr2down=20000;rev2=1;fid2=2252732078;ref3=0;dr3up=30000;dr3down=30000;fid3=2252601597;dr1up=30000;dr1down=30000;num_seqs=3;autogo=1
1,1,1	LOC100166994	MYZPE13164_G006_v1.0_000093620.1	MYZPE13164_0_v1.0_000055830.1	contig_NW_001917621	scaffold_27	Mp1087439_TGAC_V1.1_scaffold_1880	https://genomevolution.org/coge//GEvo.pl?;fid1=43112340;ref2=0;dr2up=20000;dr2down=20000;rev2=1;fid2=2252779046;ref3=0;dr3up=20000;dr3down=20000;rev3=1;fid3=2252617588;dr1up=20000;dr1down=20000;num_seqs=3;autogo=1
1,1,1	LOC100160194	MYZPE13164_G006_v1.0_000093590.1	MYZPE13164_0_v1.0_000055820.1	contig_NW_001917621	scaffold_27	Mp1087439_TGAC_V1.1_scaffold_1880	https://genomevolution.org/coge//GEvo.pl?;fid1=43112348;ref2=0;dr2up=10000;dr2down=10000;rev2=1;fid2=2252779034;ref3=0;dr3up=10000;dr3down=10000;rev3=1;fid3=2252617582;dr1up=10000;dr1down=10000;num_seqs=3;autogo=1
1,1,1	LOC100164978	MYZPE13164_G006_v1.0_000093600.1	MYZPE13164_0_v1.0_000055810.1	contig_NW_001917621	scaffold_27	Mp1087439_TGAC_V1.1_scaffold_1880	https://genomevolution.org/coge//GEvo.pl?;fid1=43112358;ref2=0;dr2up=10000;dr2down=10000;rev2=1;fid2=2252779040;ref3=0;dr3up=10000;dr3down=10000;rev3=1;fid3=2252617578;dr1up=10000;dr1down=10000;num_seqs=3;autogo=1
1,1,1	LOC100162893	MYZPE13164_G006_v1.0_000093580.1	MYZPE13164_0_v1.0_000055800.1	contig_NW_001917621	scaffold_27	Mp1087439_TGAC_V1.1_scaffold_1880	https://genomevolution.org/coge//GEvo.pl?;fid1=43112369;ref2=0;dr2up=10000;dr2down=10000;rev2=1;fid2=2252779031;ref3=0;dr3up=10000;dr3down=10000;rev3=1;fid3=2252617573;dr1up=10000;dr1down=10000;num_seqs=3;autogo=1
1,1,1	LOC100160870	MYZPE13164_G006_v1.0_000093570.1	MYZPE13164_0_v1.0_000055790.1	contig_NW_001917621	scaffold_27	Mp1087439_TGAC_V1.1_scaffold_1880	https://genomevolution.org/coge//GEvo.pl?;fid1=43112383;ref2=0;dr2up=20000;dr2down=20000;rev2=1;fid2=2252779014;ref3=0;dr3up=20000;dr3down=20000;rev3=1;fid3=2252617561;dr1up=20000;dr1down=20000;num_seqs=3;autogo=1
1,1,1	LOC100169069	MYZPE13164_G006_v1.0_000093560.1	proxy	contig_NW_001917621	scaffold_27	Mp1087439_TGAC_V1.1_scaffold_1880	https://genomevolution.org/coge//GEvo.pl?;fid1=43112396;ref2=0;dr2up=20000;dr2down=20000;rev2=1;fid2=2252778995;ref3=0;dr3up=20000;dr3down=20000;rev3=1;x3=2227;chr3=Mp1087439_TGAC_V1.1_scaffold_1880;dsgid3=53456;dr1up=20000;dr1down=20000;num_seqs=3;autogo=1
1,1,1	LOC100162234	MYZPE13164_G006_v1.0_000093630.1	MYZPE13164_0_v1.0_000055840.1	contig_NW_001917621	scaffold_27	Mp1087439_TGAC_V1.1_scaffold_1880	https://genomevolution.org/coge//GEvo.pl?;fid1=43112331;ref2=0;dr2up=20000;dr2down=20000;rev2=1;fid2=2252779051;ref3=0;dr3up=20000;dr3down=20000;rev3=1;fid3=2252617593;dr1up=20000;dr1down=20000;num_seqs=3;autogo=1
1,1,1	LOC100164062	MYZPE13164_G006_v1.0_000153790.1	MYZPE13164_0_v1.0_000188980.1	contig_NW_001918059	scaffold_579	Mp1087439_TGAC_V1.1_scaffold_884	https://genomevolution.org/coge//GEvo.pl?;fid1=43116281;ref2=0;dr2up=60000;dr2down=60000;rev2=1;fid2=2252825856;ref3=0;dr3up=60000;dr3down=60000;rev3=1;fid3=2252709276;dr1up=60000;dr1down=60000;num_seqs=3;autogo=1
1,1,1	LOC100164746	MYZPE13164_G006_v1.0_000153780.1	MYZPE13164_0_v1.0_000188970.1	contig_NW_001918059	scaffold_579	Mp1087439_TGAC_V1.1_scaffold_884	https://genomevolution.org/coge//GEvo.pl?;fid1=43116302;ref2=0;dr2up=50000;dr2down=50000;rev2=1;fid2=2252825845;ref3=0;dr3up=50000;dr3down=50000;rev3=1;fid3=2252709270;dr1up=50000;dr1down=50000;num_seqs=3;autogo=1
1,1,1	LOC100163378	MYZPE13164_G006_v1.0_000153760.1	MYZPE13164_0_v1.0_000188950.1	contig_NW_001918059	scaffold_579	Mp1087439_TGAC_V1.1_scaffold_884	https://genomevolution.org/coge//GEvo.pl?;fid1=43116316;ref2=0;dr2up=40000;dr2down=40000;rev2=1;fid2=2252825829;ref3=0;dr3up=30000;dr3down=30000;rev3=1;fid3=2252709247;dr1up=40000;dr1down=40000;num_seqs=3;autogo=1
1,1,1	LOC100161340	MYZPE13164_G006_v1.0_000153740.1	MYZPE13164_0_v1.0_000188930.1	contig_NW_001918059	scaffold_579	Mp1087439_TGAC_V1.1_scaffold_884	https://genomevolution.org/coge//GEvo.pl?;fid1=43116328;ref2=0;dr2up=40000;dr2down=40000;rev2=1;fid2=2252825823;ref3=0;dr3up=40000;dr3down=40000;rev3=1;fid3=2252709241;dr1up=40000;dr1down=40000;num_seqs=3;autogo=1
1,1,1	LOC100162000	MYZPE13164_G006_v1.0_000153730.4	MYZPE13164_0_v1.0_000188920.1	contig_NW_001918059	scaffold_579	Mp1087439_TGAC_V1.1_scaffold_884	https://genomevolution.org/coge//GEvo.pl?;fid1=43116338;ref2=0;dr2up=40000;dr2down=40000;rev2=1;fid2=2252825817;ref3=0;dr3up=40000;dr3down=40000;rev3=1;fid3=2252709218;dr1up=40000;dr1down=40000;num_seqs=3;autogo=1
1,1,1	NP_001119687.1	MYZPE13164_G006_v1.0_000153720.1	MYZPE13164_0_v1.0_000188910.1	contig_NW_001918059	scaffold_579	Mp1087439_TGAC_V1.1_scaffold_884	https://genomevolution.org/coge//GEvo.pl?;fid1=43116350;ref2=0;dr2up=50000;dr2down=50000;rev2=1;fid2=2252825794;ref3=0;dr3up=50000;dr3down=50000;rev3=1;fid3=2252709208;dr1up=50000;dr1down=50000;num_seqs=3;autogo=1
1,1,1	LOC100168182	MYZPE13164_G006_v1.0_000153710.1	MYZPE13164_0_v1.0_000188900.1	contig_NW_001918059	scaffold_579	Mp1087439_TGAC_V1.1_scaffold_884	https://genomevolution.org/coge//GEvo.pl?;fid1=43116368;ref2=0;dr2up=60000;dr2down=60000;rev2=1;fid2=2252825791;ref3=0;dr3up=60000;dr3down=60000;rev3=1;fid3=2252709205;dr1up=60000;dr1down=60000;num_seqs=3;autogo=1
1,1,1	LOC100166141	MYZPE13164_G006_v1.0_000153690.1	MYZPE13164_0_v1.0_000188870.1	contig_NW_001918059	scaffold_579	Mp1087439_TGAC_V1.1_scaffold_884	https://genomevolution.org/coge//GEvo.pl?;fid1=43116383;ref2=0;dr2up=90000;dr2down=90000;rev2=1;fid2=2252825779;ref3=0;dr3up=90000;dr3down=90000;rev3=1;fid3=2252709190;dr1up=90000;dr1down=90000;num_seqs=3;autogo=1
1,1,1	LOC100163111	MYZPE13164_G006_v1.0_000046880.1	MYZPE13164_0_v1.0_000000210.1	contig_NW_001918063	scaffold_153	Mp1087439_TGAC_V1.1_scaffold_10	https://genomevolution.org/coge//GEvo.pl?;fid1=43116600;ref2=0;dr2up=130000;dr2down=130000;fid2=2252747947;ref3=0;dr3up=130000;dr3down=130000;rev3=1;fid3=2252575443;dr1up=130000;dr1down=130000;num_seqs=3;autogo=1
1,1,1	LOC100161088	MYZPE13164_G006_v1.0_000046890.1	MYZPE13164_0_v1.0_000000200.1	contig_NW_001918063	scaffold_153	Mp1087439_TGAC_V1.1_scaffold_10	https://genomevolution.org/coge//GEvo.pl?;fid1=43116612;ref2=0;dr2up=140000;dr2down=140000;fid2=2252747958;ref3=0;dr3up=140000;dr3down=140000;rev3=1;fid3=2252575431;dr1up=140000;dr1down=140000;num_seqs=3;autogo=1
1,1,1	LOC100162420	MYZPE13164_G006_v1.0_000046900.1	MYZPE13164_0_v1.0_000000190.1	contig_NW_001918063	scaffold_153	Mp1087439_TGAC_V1.1_scaffold_10	https://genomevolution.org/coge//GEvo.pl?;fid1=43116624;ref2=0;dr2up=150000;dr2down=150000;fid2=2252747980;ref3=0;dr3up=160000;dr3down=160000;rev3=1;fid3=2252575426;dr1up=160000;dr1down=160000;num_seqs=3;autogo=1
1,1,1	LOC100159034	MYZPE13164_G006_v1.0_000046910.2	MYZPE13164_0_v1.0_000000180.1	contig_NW_001918063	scaffold_153	Mp1087439_TGAC_V1.1_scaffold_10	https://genomevolution.org/coge//GEvo.pl?;fid1=43116639;ref2=0;dr2up=170000;dr2down=170000;fid2=2252747996;ref3=0;dr3up=170000;dr3down=170000;rev3=1;fid3=2252575408;dr1up=170000;dr1down=170000;num_seqs=3;autogo=1
1,1,1	LOC100163773	MYZPE13164_G006_v1.0_000046920.1	MYZPE13164_0_v1.0_000000160.2	contig_NW_001918063	scaffold_153	Mp1087439_TGAC_V1.1_scaffold_10	https://genomevolution.org/coge//GEvo.pl?;fid1=43116658;ref2=0;dr2up=210000;dr2down=210000;fid2=2252748000;ref3=0;dr3up=200000;dr3down=200000;rev3=1;fid3=2252575375;dr1up=210000;dr1down=210000;num_seqs=3;autogo=1
1,1,1	LOC100159652	MYZPE13164_G006_v1.0_000046920.5	MYZPE13164_0_v1.0_000000160.1	contig_NW_001918063	scaffold_153	Mp1087439_TGAC_V1.1_scaffold_10	https://genomevolution.org/coge//GEvo.pl?;fid1=43116666;ref2=0;dr2up=210000;dr2down=210000;fid2=2252748019;ref3=0;dr3up=200000;dr3down=200000;rev3=1;fid3=2252575371;dr1up=210000;dr1down=210000;num_seqs=3;autogo=1
1,1,1	LOC100168545	MYZPE13164_G006_v1.0_000046940.1	MYZPE13164_0_v1.0_000000150.1	contig_NW_001918063	scaffold_153	Mp1087439_TGAC_V1.1_scaffold_10	https://genomevolution.org/coge//GEvo.pl?;fid1=43116678;ref2=0;dr2up=210000;dr2down=210000;fid2=2252748038;ref3=0;dr3up=210000;dr3down=210000;rev3=1;fid3=2252575361;dr1up=210000;dr1down=210000;num_seqs=3;autogo=1
1,1,1	LOC100166483	MYZPE13164_G006_v1.0_000046950.1	MYZPE13164_0_v1.0_000000140.1	contig_NW_001918063	scaffold_153	Mp1087439_TGAC_V1.1_scaffold_10	https://genomevolution.org/coge//GEvo.pl?;fid1=43116689;ref2=0;dr2up=210000;dr2down=210000;fid2=2252748048;ref3=0;dr3up=220000;dr3down=220000;rev3=1;fid3=2252575356;dr1up=220000;dr1down=220000;num_seqs=3;autogo=1
1,1,1	LOC100164469	proxy	MYZPE13164_0_v1.0_000000130.2	contig_NW_001918063	scaffold_153	Mp1087439_TGAC_V1.1_scaffold_10	https://genomevolution.org/coge//GEvo.pl?;fid1=43116707;ref2=0;dr2up=210000;dr2down=210000;x2=542403;chr2=scaffold_153;dsgid2=53455;ref3=0;dr3up=430000;dr3down=430000;rev3=1;fid3=2252575351;dr1up=430000;dr1down=430000;num_seqs=3;autogo=1
1,1,1	LOC100167221	MYZPE13164_G006_v1.0_000046930.1	MYZPE13164_0_v1.0_000000170.1	contig_NW_001918063	scaffold_153	Mp1087439_TGAC_V1.1_scaffold_10	https://genomevolution.org/coge//GEvo.pl?;fid1=43116565;ref2=0;dr2up=190000;dr2down=190000;fid2=2252748024;ref3=0;dr3up=190000;dr3down=190000;rev3=1;fid3=2252575394;dr1up=190000;dr1down=190000;num_seqs=3;autogo=1
1,1,1	LOC100164512	MYZPE13164_G006_v1.0_000046860.1	MYZPE13164_0_v1.0_000000230.1	contig_NW_001918063	scaffold_153	Mp1087439_TGAC_V1.1_scaffold_10	https://genomevolution.org/coge//GEvo.pl?;fid1=43116575;ref2=0;dr2up=120000;dr2down=120000;fid2=2252747929;ref3=0;dr3up=120000;dr3down=120000;rev3=1;fid3=2252575485;dr1up=120000;dr1down=120000;num_seqs=3;autogo=1
1,1,1	LOC100165196	MYZPE13164_G006_v1.0_000046820.2	MYZPE13164_0_v1.0_000000220.1	contig_NW_001918063	scaffold_153	Mp1087439_TGAC_V1.1_scaffold_10	https://genomevolution.org/coge//GEvo.pl?;fid1=43116589;ref2=0;dr2up=210000;dr2down=210000;fid2=2252747903;ref3=0;dr3up=120000;dr3down=120000;rev3=1;fid3=2252575449;dr1up=210000;dr1down=210000;num_seqs=3;autogo=1
1,1,1	LOC100164468	MYZPE13164_G006_v1.0_000175740.3	MYZPE13164_0_v1.0_000128970.1	contig_NW_001918065	scaffold_74	Mp1087439_TGAC_V1.1_scaffold_478	https://genomevolution.org/coge//GEvo.pl?;fid1=43117030;ref2=0;dr2up=220000;dr2down=220000;fid2=2252842473;ref3=0;dr3up=110000;dr3down=110000;rev3=1;fid3=2252668798;dr1up=220000;dr1down=220000;num_seqs=3;autogo=1
1,1,1	LOC100162382	MYZPE13164_G006_v1.0_000175750.2	MYZPE13164_0_v1.0_000128960.1	contig_NW_001918065	scaffold_74	Mp1087439_TGAC_V1.1_scaffold_478	https://genomevolution.org/coge//GEvo.pl?;fid1=43117044;ref2=0;dr2up=220000;dr2down=220000;fid2=2252842495;ref3=0;dr3up=110000;dr3down=110000;rev3=1;fid3=2252668784;dr1up=220000;dr1down=220000;num_seqs=3;autogo=1
1,1,1	LOC100162419	MYZPE13164_G006_v1.0_000175760.1	MYZPE13164_0_v1.0_000128950.1	contig_NW_001918065	scaffold_74	Mp1087439_TGAC_V1.1_scaffold_478	https://genomevolution.org/coge//GEvo.pl?;fid1=43117060;ref2=0;dr2up=210000;dr2down=210000;fid2=2252842505;ref3=0;dr3up=130000;dr3down=130000;rev3=1;fid3=2252668772;dr1up=210000;dr1down=210000;num_seqs=3;autogo=1
1,1,1	LOC100160388	MYZPE13164_G006_v1.0_000175770.2	MYZPE13164_0_v1.0_000128940.1	contig_NW_001918065	scaffold_74	Mp1087439_TGAC_V1.1_scaffold_478	https://genomevolution.org/coge//GEvo.pl?;fid1=43117072;ref2=0;dr2up=200000;dr2down=200000;fid2=2252842522;ref3=0;dr3up=140000;dr3down=140000;rev3=1;fid3=2252668753;dr1up=200000;dr1down=200000;num_seqs=3;autogo=1
1,1,1	LOC100169272	MYZPE13164_G006_v1.0_000175790.1	MYZPE13164_0_v1.0_000128930.1	contig_NW_001918065	scaffold_74	Mp1087439_TGAC_V1.1_scaffold_478	https://genomevolution.org/coge//GEvo.pl?;fid1=43117085;ref2=0;dr2up=190000;dr2down=190000;fid2=2252842539;ref3=0;dr3up=150000;dr3down=150000;rev3=1;fid3=2252668743;dr1up=190000;dr1down=190000;num_seqs=3;autogo=1
1,1,1	LOC100161746	MYZPE13164_G006_v1.0_000175590.1	MYZPE13164_0_v1.0_000129100.1	contig_NW_001918065	scaffold_74	Mp1087439_TGAC_V1.1_scaffold_478	https://genomevolution.org/coge//GEvo.pl?;fid1=43116911;ref2=0;dr2up=180000;dr2down=180000;fid2=2252842331;ref3=0;dr3up=140000;dr3down=140000;rev3=1;fid3=2252668911;dr1up=180000;dr1down=180000;num_seqs=3;autogo=1
1,1,1	LOC100167219	MYZPE13164_G006_v1.0_000175800.1	MYZPE13164_0_v1.0_000128920.1	contig_NW_001918065	scaffold_74	Mp1087439_TGAC_V1.1_scaffold_478	https://genomevolution.org/coge//GEvo.pl?;fid1=43117098;ref2=0;dr2up=180000;dr2down=180000;fid2=2252842547;ref3=0;dr3up=150000;dr3down=150000;rev3=1;fid3=2252668738;dr1up=180000;dr1down=180000;num_seqs=3;autogo=1
1,1,1	LOC100165192	MYZPE13164_G006_v1.0_000175820.4	proxy	contig_NW_001918065	scaffold_74	Mp1087439_TGAC_V1.1_scaffold_478	https://genomevolution.org/coge//GEvo.pl?;fid1=43117114;ref2=0;dr2up=170000;dr2down=170000;fid2=2252842576;ref3=0;dr3up=150000;dr3down=150000;rev3=1;x3=3421;chr3=Mp1087439_TGAC_V1.1_scaffold_478;dsgid3=53456;dr1up=170000;dr1down=170000;num_seqs=3;autogo=1
1,1,1	LOC100167175	MYZPE13164_G006_v1.0_000175830.1	proxy	contig_NW_001918065	scaffold_74	Mp1087439_TGAC_V1.1_scaffold_478	https://genomevolution.org/coge//GEvo.pl?;fid1=43117132;ref2=0;dr2up=170000;dr2down=170000;fid2=2252842592;ref3=0;dr3up=150000;dr3down=150000;rev3=1;x3=3421;chr3=Mp1087439_TGAC_V1.1_scaffold_478;dsgid3=53456;dr1up=170000;dr1down=170000;num_seqs=3;autogo=1
1,1,1	LOC100165144	MYZPE13164_G006_v1.0_000175840.1	proxy	contig_NW_001918065	scaffold_74	Mp1087439_TGAC_V1.1_scaffold_478	https://genomevolution.org/coge//GEvo.pl?;fid1=43117147;ref2=0;dr2up=180000;dr2down=180000;fid2=2252842601;ref3=0;dr3up=150000;dr3down=150000;rev3=1;x3=3421;chr3=Mp1087439_TGAC_V1.1_scaffold_478;dsgid3=53456;dr1up=180000;dr1down=180000;num_seqs=3;autogo=1
1,1,1	LOC100163110	MYZPE13164_G006_v1.0_000175850.1	proxy	contig_NW_001918065	scaffold_74	Mp1087439_TGAC_V1.1_scaffold_478	https://genomevolution.org/coge//GEvo.pl?;fid1=43117159;ref2=0;dr2up=180000;dr2down=180000;fid2=2252842617;ref3=0;dr3up=150000;dr3down=150000;rev3=1;x3=3421;chr3=Mp1087439_TGAC_V1.1_scaffold_478;dsgid3=53456;dr1up=180000;dr1down=180000;num_seqs=3;autogo=1
1,1,1	LOC100163060	MYZPE13164_G006_v1.0_000175860.1	proxy	contig_NW_001918065	scaffold_74	Mp1087439_TGAC_V1.1_scaffold_478	https://genomevolution.org/coge//GEvo.pl?;fid1=43117170;ref2=0;dr2up=180000;dr2down=180000;fid2=2252842626;ref3=0;dr3up=140000;dr3down=140000;rev3=1;x3=3421;chr3=Mp1087439_TGAC_V1.1_scaffold_478;dsgid3=53456;dr1up=180000;dr1down=180000;num_seqs=3;autogo=1
1,1,1	LOC100165851	MYZPE13164_G006_v1.0_000175880.1	proxy	contig_NW_001918065	scaffold_74	Mp1087439_TGAC_V1.1_scaffold_478	https://genomevolution.org/coge//GEvo.pl?;fid1=43117194;ref2=0;dr2up=210000;dr2down=210000;fid2=2252842640;ref3=0;dr3up=130000;dr3down=130000;rev3=1;x3=3421;chr3=Mp1087439_TGAC_V1.1_scaffold_478;dsgid3=53456;dr1up=210000;dr1down=210000;num_seqs=3;autogo=1
1,1,1	LOC100159697	MYZPE13164_G006_v1.0_000175610.1	MYZPE13164_0_v1.0_000129080.1	contig_NW_001918065	scaffold_74	Mp1087439_TGAC_V1.1_scaffold_478	https://genomevolution.org/coge//GEvo.pl?;fid1=43116927;ref2=0;dr2up=210000;dr2down=210000;fid2=2252842341;ref3=0;dr3up=130000;dr3down=130000;rev3=1;fid3=2252668899;dr1up=210000;dr1down=210000;num_seqs=3;autogo=1
1,1,1	LOC100159032	MYZPE13164_G006_v1.0_000175570.1	MYZPE13164_0_v1.0_000129130.1	contig_NW_001918065	scaffold_74	Mp1087439_TGAC_V1.1_scaffold_478	https://genomevolution.org/coge//GEvo.pl?;fid1=43116885;ref2=0;dr2up=180000;dr2down=180000;fid2=2252842310;ref3=0;dr3up=150000;dr3down=150000;rev3=1;fid3=2252668932;dr1up=180000;dr1down=180000;num_seqs=3;autogo=1
1,1,1	LOC100163811	MYZPE13164_G006_v1.0_000175890.1	proxy	contig_NW_001918065	scaffold_74	Mp1087439_TGAC_V1.1_scaffold_478	https://genomevolution.org/coge//GEvo.pl?;fid1=43117231;ref2=0;dr2up=270000;dr2down=270000;fid2=2252842645;ref3=0;dr3up=120000;dr3down=120000;rev3=1;x3=3421;chr3=Mp1087439_TGAC_V1.1_scaffold_478;dsgid3=53456;dr1up=270000;dr1down=270000;num_seqs=3;autogo=1
1,1,1	LOC100165805	MYZPE13164_G006_v1.0_000175620.1	MYZPE13164_0_v1.0_000129070.1	contig_NW_001918065	scaffold_74	Mp1087439_TGAC_V1.1_scaffold_478	https://genomevolution.org/coge//GEvo.pl?;fid1=43116942;ref2=0;dr2up=270000;dr2down=270000;fid2=2252842350;ref3=0;dr3up=120000;dr3down=120000;rev3=1;fid3=2252668896;dr1up=270000;dr1down=270000;num_seqs=3;autogo=1
1,1,1	LOC100161744	MYZPE13164_G006_v1.0_000175900.2	proxy	contig_NW_001918065	scaffold_74	Mp1087439_TGAC_V1.1_scaffold_478	https://genomevolution.org/coge//GEvo.pl?;fid1=43117248;ref2=0;dr2up=280000;dr2down=280000;fid2=2252842658;ref3=0;dr3up=120000;dr3down=120000;rev3=1;x3=3421;chr3=Mp1087439_TGAC_V1.1_scaffold_478;dsgid3=53456;dr1up=280000;dr1down=280000;num_seqs=3;autogo=1
1,1,1	LOC100168580	MYZPE13164_G006_v1.0_000175630.1	MYZPE13164_0_v1.0_000129060.1	contig_NW_001918065	scaffold_74	Mp1087439_TGAC_V1.1_scaffold_478	https://genomevolution.org/coge//GEvo.pl?;fid1=43116946;ref2=0;dr2up=280000;dr2down=280000;fid2=2252842353;ref3=0;dr3up=120000;dr3down=120000;rev3=1;fid3=2252668893;dr1up=280000;dr1down=280000;num_seqs=3;autogo=1
1,1,1	LOC100161085	MYZPE13164_G006_v1.0_000175910.4	proxy	contig_NW_001918065	scaffold_74	Mp1087439_TGAC_V1.1_scaffold_478	https://genomevolution.org/coge//GEvo.pl?;fid1=43117260;ref2=0;dr2up=280000;dr2down=280000;fid2=2252842678;ref3=0;dr3up=110000;dr3down=110000;rev3=1;x3=3421;chr3=Mp1087439_TGAC_V1.1_scaffold_478;dsgid3=53456;dr1up=280000;dr1down=280000;num_seqs=3;autogo=1
1,1,1	LOC100159695	MYZPE13164_G006_v1.0_000175930.1	proxy	contig_NW_001918065	scaffold_74	Mp1087439_TGAC_V1.1_scaffold_478	https://genomevolution.org/coge//GEvo.pl?;fid1=43117270;ref2=0;dr2up=300000;dr2down=300000;fid2=2252842683;ref3=0;dr3up=100000;dr3down=100000;rev3=1;x3=3421;chr3=Mp1087439_TGAC_V1.1_scaffold_478;dsgid3=53456;dr1up=300000;dr1down=300000;num_seqs=3;autogo=1
1,1,1	LOC100163772	MYZPE13164_G006_v1.0_000175660.1	MYZPE13164_0_v1.0_000129040.1	contig_NW_001918065	scaffold_74	Mp1087439_TGAC_V1.1_scaffold_478	https://genomevolution.org/coge//GEvo.pl?;fid1=43116955;ref2=0;dr2up=280000;dr2down=280000;fid2=2252842364;ref3=0;dr3up=110000;dr3down=110000;rev3=1;fid3=2252668882;dr1up=280000;dr1down=280000;num_seqs=3;autogo=1
1,1,1	LOC100166521	MYZPE13164_G006_v1.0_000175670.1	MYZPE13164_0_v1.0_000129030.1	contig_NW_001918065	scaffold_74	Mp1087439_TGAC_V1.1_scaffold_478	https://genomevolution.org/coge//GEvo.pl?;fid1=43116969;ref2=0;dr2up=280000;dr2down=280000;fid2=2252842373;ref3=0;dr3up=100000;dr3down=100000;rev3=1;fid3=2252668862;dr1up=280000;dr1down=280000;num_seqs=3;autogo=1
1,1,1	LOC100164510	MYZPE13164_G006_v1.0_000175680.1	MYZPE13164_0_v1.0_000129020.1	contig_NW_001918065	scaffold_74	Mp1087439_TGAC_V1.1_scaffold_478	https://genomevolution.org/coge//GEvo.pl?;fid1=43116986;ref2=0;dr2up=280000;dr2down=280000;fid2=2252842393;ref3=0;dr3up=100000;dr3down=100000;rev3=1;fid3=2252668856;dr1up=280000;dr1down=280000;num_seqs=3;autogo=1
1,1,1	LOC100164510	MYZPE13164_G006_v1.0_000175680.1	MYZPE13164_0_v1.0_000129020.1	contig_NW_001918065	scaffold_74	Mp1087439_TGAC_V1.1_scaffold_478	https://genomevolution.org/coge//GEvo.pl?;fid1=43116983;ref2=0;dr2up=280000;dr2down=280000;fid2=2252842393;ref3=0;dr3up=100000;dr3down=100000;rev3=1;fid3=2252668856;dr1up=280000;dr1down=280000;num_seqs=3;autogo=1
1,1,1	LOC100161703	MYZPE13164_G006_v1.0_000175690.1	MYZPE13164_0_v1.0_000129010.1	contig_NW_001918065	scaffold_74	Mp1087439_TGAC_V1.1_scaffold_478	https://genomevolution.org/coge//GEvo.pl?;fid1=43116994;ref2=0;dr2up=280000;dr2down=280000;fid2=2252842399;ref3=0;dr3up=100000;dr3down=100000;rev3=1;fid3=2252668841;dr1up=280000;dr1down=280000;num_seqs=3;autogo=1
1,1,1	LOC100159649	MYZPE13164_G006_v1.0_000175700.1	MYZPE13164_0_v1.0_000129000.1	contig_NW_001918065	scaffold_74	Mp1087439_TGAC_V1.1_scaffold_478	https://genomevolution.org/coge//GEvo.pl?;fid1=43117009;ref2=0;dr2up=270000;dr2down=270000;fid2=2252842404;ref3=0;dr3up=90000;dr3down=90000;rev3=1;fid3=2252668813;dr1up=270000;dr1down=270000;num_seqs=3;autogo=1
1,1,1	LOC100163812	MYZPE13164_G006_v1.0_000175580.1	MYZPE13164_0_v1.0_000129120.1	contig_NW_001918065	scaffold_74	Mp1087439_TGAC_V1.1_scaffold_478	https://genomevolution.org/coge//GEvo.pl?;fid1=43116899;ref2=0;dr2up=180000;dr2down=180000;fid2=2252842325;ref3=0;dr3up=150000;dr3down=150000;rev3=1;fid3=2252668926;dr1up=180000;dr1down=180000;num_seqs=3;autogo=1
1,1,1	LOC100161034	MYZPE13164_G006_v1.0_000119050.1	MYZPE13164_0_v1.0_000006620.1	contig_NW_001918070	scaffold_370	Mp1087439_TGAC_V1.1_scaffold_1058	https://genomevolution.org/coge//GEvo.pl?;fid1=43117654;ref2=0;dr2up=30000;dr2down=30000;fid2=2252797872;ref3=0;dr3up=30000;dr3down=30000;fid3=2252580061;dr1up=30000;dr1down=30000;num_seqs=3;autogo=1
1,1,1	LOC100167879	MYZPE13164_G006_v1.0_000119070.1	MYZPE13164_0_v1.0_000006640.1	contig_NW_001918070	scaffold_370	Mp1087439_TGAC_V1.1_scaffold_1058	https://genomevolution.org/coge//GEvo.pl?;fid1=43117677;ref2=0;dr2up=30000;dr2down=30000;fid2=2252797882;ref3=0;dr3up=30000;dr3down=30000;fid3=2252580076;dr1up=30000;dr1down=30000;num_seqs=3;autogo=1
1,1,1	LOC100165850	MYZPE13164_G006_v1.0_000119080.1	MYZPE13164_0_v1.0_000006650.1	contig_NW_001918070	scaffold_370	Mp1087439_TGAC_V1.1_scaffold_1058	https://genomevolution.org/coge//GEvo.pl?;fid1=43117689;ref2=0;dr2up=40000;dr2down=40000;fid2=2252797890;ref3=0;dr3up=40000;dr3down=40000;fid3=2252580084;dr1up=40000;dr1down=40000;num_seqs=3;autogo=1
1,1,1	LOC100163809	MYZPE13164_G006_v1.0_000119090.1	MYZPE13164_0_v1.0_000006660.1	contig_NW_001918070	scaffold_370	Mp1087439_TGAC_V1.1_scaffold_1058	https://genomevolution.org/coge//GEvo.pl?;fid1=43117697;ref2=0;dr2up=40000;dr2down=40000;fid2=2252797895;ref3=0;dr3up=40000;dr3down=40000;fid3=2252580089;dr1up=40000;dr1down=40000;num_seqs=3;autogo=1
1,1,1	LOC100163059	MYZPE13164_G006_v1.0_000119040.1	MYZPE13164_0_v1.0_000006610.1	contig_NW_001918070	scaffold_370	Mp1087439_TGAC_V1.1_scaffold_1058	https://genomevolution.org/coge//GEvo.pl?;fid1=43117639;ref2=0;dr2up=40000;dr2down=40000;fid2=2252797843;ref3=0;dr3up=40000;dr3down=40000;fid3=2252580037;dr1up=40000;dr1down=40000;num_seqs=3;autogo=1
1,1,1	LOC100161743	MYZPE13164_G006_v1.0_000119100.2	MYZPE13164_0_v1.0_000006670.2	contig_NW_001918070	scaffold_370	Mp1087439_TGAC_V1.1_scaffold_1058	https://genomevolution.org/coge//GEvo.pl?;fid1=43117714;ref2=0;dr2up=60000;dr2down=60000;fid2=2252797913;ref3=0;dr3up=60000;dr3down=60000;fid3=2252580107;dr1up=60000;dr1down=60000;num_seqs=3;autogo=1
1,1,1	LOC100159694	MYZPE13164_G006_v1.0_000119110.1	MYZPE13164_0_v1.0_000006680.1	contig_NW_001918070	scaffold_370	Mp1087439_TGAC_V1.1_scaffold_1058	https://genomevolution.org/coge//GEvo.pl?;fid1=43117728;ref2=0;dr2up=70000;dr2down=70000;fid2=2252797918;ref3=0;dr3up=70000;dr3down=70000;fid3=2252580112;dr1up=70000;dr1down=70000;num_seqs=3;autogo=1
1,1,1	LOC100162830	MYZPE13164_G006_v1.0_000006470.4	MYZPE13164_0_v1.0_000165600.4	contig_NW_001918073	scaffold_104	Mp1087439_TGAC_V1.1_scaffold_7	https://genomevolution.org/coge//GEvo.pl?;fid1=43117908;ref2=0;dr2up=20000;dr2down=20000;rev2=1;fid2=2252723898;ref3=0;dr3up=20000;dr3down=20000;rev3=1;fid3=2252692793;dr1up=20000;dr1down=20000;num_seqs=3;autogo=1
1,1,1	LOC100160803	MYZPE13164_G006_v1.0_000006460.1	MYZPE13164_0_v1.0_000165590.1	contig_NW_001918073	scaffold_104	Mp1087439_TGAC_V1.1_scaffold_7	https://genomevolution.org/coge//GEvo.pl?;fid1=43117919;ref2=0;dr2up=20000;dr2down=20000;rev2=1;fid2=2252723873;ref3=0;dr3up=20000;dr3down=20000;rev3=1;fid3=2252692766;dr1up=20000;dr1down=20000;num_seqs=3;autogo=1
1,1,1	LOC100167659	MYZPE13164_G006_v1.0_000006450.1	MYZPE13164_0_v1.0_000165580.1	contig_NW_001918073	scaffold_104	Mp1087439_TGAC_V1.1_scaffold_7	https://genomevolution.org/coge//GEvo.pl?;fid1=43117934;ref2=0;dr2up=30000;dr2down=30000;rev2=1;fid2=2252723857;ref3=0;dr3up=30000;dr3down=30000;rev3=1;fid3=2252692750;dr1up=30000;dr1down=30000;num_seqs=3;autogo=1
1,1,1	LOC100158733	MYZPE13164_G006_v1.0_000006480.1	MYZPE13164_0_v1.0_000165610.1	contig_NW_001918073	scaffold_104	Mp1087439_TGAC_V1.1_scaffold_7	https://genomevolution.org/coge//GEvo.pl?;fid1=43117883;ref2=0;dr2up=30000;dr2down=30000;rev2=1;fid2=2252723904;ref3=0;dr3up=30000;dr3down=30000;rev3=1;fid3=2252692799;dr1up=30000;dr1down=30000;num_seqs=3;autogo=1
1,1,1	LOC100168283	MYZPE13164_G006_v1.0_000150440.1	MYZPE13164_0_v1.0_000113380.1	contig_NW_001918084	scaffold_552	Mp1087439_TGAC_V1.1_scaffold_406	https://genomevolution.org/coge//GEvo.pl?;fid1=43118542;ref2=0;dr2up=60000;dr2down=60000;fid2=2252823045;ref3=0;dr3up=70000;dr3down=70000;rev3=1;fid3=2252658609;dr1up=70000;dr1down=70000;num_seqs=3;autogo=1
1,1,1	LOC100164921	MYZPE13164_G006_v1.0_000150450.1	MYZPE13164_0_v1.0_000113370.1	contig_NW_001918084	scaffold_552	Mp1087439_TGAC_V1.1_scaffold_406	https://genomevolution.org/coge//GEvo.pl?;fid1=43118556;ref2=0;dr2up=70000;dr2down=70000;fid2=2252823055;ref3=0;dr3up=70000;dr3down=70000;rev3=1;fid3=2252658588;dr1up=70000;dr1down=70000;num_seqs=3;autogo=1
1,1,1	LOC100158730	MYZPE13164_G006_v1.0_000150360.1	MYZPE13164_0_v1.0_000113450.1	contig_NW_001918084	scaffold_552	Mp1087439_TGAC_V1.1_scaffold_406	https://genomevolution.org/coge//GEvo.pl?;fid1=43118442;ref2=0;dr2up=60000;dr2down=60000;fid2=2252822977;ref3=0;dr3up=70000;dr3down=70000;rev3=1;fid3=2252658687;dr1up=70000;dr1down=70000;num_seqs=3;autogo=1
1,1,1	NP_001119660.1	MYZPE13164_G006_v1.0_000150370.1	MYZPE13164_0_v1.0_000113440.1	contig_NW_001918084	scaffold_552	Mp1087439_TGAC_V1.1_scaffold_406	https://genomevolution.org/coge//GEvo.pl?;fid1=43118457;ref2=0;dr2up=60000;dr2down=60000;fid2=2252822983;ref3=0;dr3up=70000;dr3down=70000;rev3=1;fid3=2252658664;dr1up=70000;dr1down=70000;num_seqs=3;autogo=1
1,1,1	LOC100165627	MYZPE13164_G006_v1.0_000150380.1	MYZPE13164_0_v1.0_000113430.1	contig_NW_001918084	scaffold_552	Mp1087439_TGAC_V1.1_scaffold_406	https://genomevolution.org/coge//GEvo.pl?;fid1=43118470;ref2=0;dr2up=60000;dr2down=60000;fid2=2252823000;ref3=0;dr3up=60000;dr3down=60000;rev3=1;fid3=2252658652;dr1up=60000;dr1down=60000;num_seqs=3;autogo=1
1,1,1	LOC100163568	MYZPE13164_G006_v1.0_000150400.1	MYZPE13164_0_v1.0_000113410.1	contig_NW_001918084	scaffold_552	Mp1087439_TGAC_V1.1_scaffold_406	https://genomevolution.org/coge//GEvo.pl?;fid1=43118484;ref2=0;dr2up=50000;dr2down=50000;fid2=2252823006;ref3=0;dr3up=50000;dr3down=50000;rev3=1;fid3=2252658643;dr1up=50000;dr1down=50000;num_seqs=3;autogo=1
1,1,1	LOC100161512	MYZPE13164_G006_v1.0_000150420.1	MYZPE13164_0_v1.0_000113400.1	contig_NW_001918084	scaffold_552	Mp1087439_TGAC_V1.1_scaffold_406	https://genomevolution.org/coge//GEvo.pl?;fid1=43118511;ref2=0;dr2up=40000;dr2down=40000;fid2=2252823015;ref3=0;dr3up=50000;dr3down=50000;rev3=1;fid3=2252658624;dr1up=50000;dr1down=50000;num_seqs=3;autogo=1
1,1,1	LOC100159477	MYZPE13164_G006_v1.0_000150430.1	MYZPE13164_0_v1.0_000113390.1	contig_NW_001918084	scaffold_552	Mp1087439_TGAC_V1.1_scaffold_406	https://genomevolution.org/coge//GEvo.pl?;fid1=43118528;ref2=0;dr2up=50000;dr2down=50000;fid2=2252823040;ref3=0;dr3up=60000;dr3down=60000;rev3=1;fid3=2252658619;dr1up=60000;dr1down=60000;num_seqs=3;autogo=1
1,1,1	LOC100164660	MYZPE13164_G006_v1.0_000036290.1	MYZPE13164_0_v1.0_000084440.1	contig_NW_001918121	scaffold_139	Mp1087439_TGAC_V1.1_scaffold_285	https://genomevolution.org/coge//GEvo.pl?;fid1=43120255;ref2=0;dr2up=60000;dr2down=60000;fid2=2252741575;ref3=0;dr3up=50000;dr3down=50000;rev3=1;fid3=2252639705;dr1up=60000;dr1down=60000;num_seqs=3;autogo=1
1,1,1	LOC100162573	MYZPE13164_G006_v1.0_000036300.3	MYZPE13164_0_v1.0_000084430.1	contig_NW_001918121	scaffold_139	Mp1087439_TGAC_V1.1_scaffold_285	https://genomevolution.org/coge//GEvo.pl?;fid1=43120269;ref2=0;dr2up=40000;dr2down=40000;fid2=2252741589;ref3=0;dr3up=30000;dr3down=30000;rev3=1;fid3=2252639690;dr1up=40000;dr1down=40000;num_seqs=3;autogo=1
1,1,1	LOC100159859	MYZPE13164_G006_v1.0_000036310.1	MYZPE13164_0_v1.0_000084420.1	contig_NW_001918121	scaffold_139	Mp1087439_TGAC_V1.1_scaffold_285	https://genomevolution.org/coge//GEvo.pl?;fid1=43120281;ref2=0;dr2up=50000;dr2down=50000;fid2=2252741599;ref3=0;dr3up=40000;dr3down=40000;rev3=1;fid3=2252639684;dr1up=50000;dr1down=50000;num_seqs=3;autogo=1
1,1,1	LOC100168746	MYZPE13164_G006_v1.0_000036320.1	MYZPE13164_0_v1.0_000084410.1	contig_NW_001918121	scaffold_139	Mp1087439_TGAC_V1.1_scaffold_285	https://genomevolution.org/coge//GEvo.pl?;fid1=43120293;ref2=0;dr2up=60000;dr2down=60000;fid2=2252741605;ref3=0;dr3up=40000;dr3down=40000;rev3=1;fid3=2252639678;dr1up=60000;dr1down=60000;num_seqs=3;autogo=1
1,1,1	LOC100160546	MYZPE13164_G006_v1.0_000036330.1	MYZPE13164_0_v1.0_000084400.1	contig_NW_001918121	scaffold_139	Mp1087439_TGAC_V1.1_scaffold_285	https://genomevolution.org/coge//GEvo.pl?;fid1=43120305;ref2=0;dr2up=60000;dr2down=60000;fid2=2252741611;ref3=0;dr3up=50000;dr3down=50000;rev3=1;fid3=2252639665;dr1up=60000;dr1down=60000;num_seqs=3;autogo=1
1,1,1	LOC100166672	MYZPE13164_G006_v1.0_000036340.1	MYZPE13164_0_v1.0_000084390.2	contig_NW_001918121	scaffold_139	Mp1087439_TGAC_V1.1_scaffold_285	https://genomevolution.org/coge//GEvo.pl?;fid1=43120316;ref2=0;dr2up=70000;dr2down=70000;fid2=2252741618;ref3=0;dr3up=50000;dr3down=50000;rev3=1;fid3=2252639652;dr1up=70000;dr1down=70000;num_seqs=3;autogo=1
1,1,1	LOC100167333	MYZPE13164_G006_v1.0_000042740.1	MYZPE13164_0_v1.0_000068660.1	contig_NW_001918126	scaffold_1475	Mp1087439_TGAC_V1.1_scaffold_2265	https://genomevolution.org/coge//GEvo.pl?;fid1=43120492;ref2=0;dr2up=10000;dr2down=10000;fid2=2252745152;ref3=0;dr3up=10000;dr3down=10000;fid3=2252628127;dr1up=10000;dr1down=10000;num_seqs=3;autogo=1
1,1,1	LOC100160508	MYZPE13164_G006_v1.0_000042750.1	MYZPE13164_0_v1.0_000068670.1	contig_NW_001918126	scaffold_1475	Mp1087439_TGAC_V1.1_scaffold_2265	https://genomevolution.org/coge//GEvo.pl?;fid1=43120504;ref2=0;dr2up=10000;dr2down=10000;fid2=2252745158;ref3=0;dr3up=10000;dr3down=10000;fid3=2252628133;dr1up=10000;dr1down=10000;num_seqs=3;autogo=1
1,1,1	LOC100162533	MYZPE13164_G006_v1.0_000042720.1	MYZPE13164_0_v1.0_000068640.1	contig_NW_001918126	scaffold_1475	Mp1087439_TGAC_V1.1_scaffold_2265	https://genomevolution.org/coge//GEvo.pl?;fid1=43120470;ref2=0;dr2up=10000;dr2down=10000;fid2=2252745118;ref3=0;dr3up=10000;dr3down=10000;fid3=2252628093;dr1up=10000;dr1down=10000;num_seqs=3;autogo=1
1,1,1	LOC100164703	MYZPE13164_G006_v1.0_000042730.2	MYZPE13164_0_v1.0_000068650.2	contig_NW_001918126	scaffold_1475	Mp1087439_TGAC_V1.1_scaffold_2265	https://genomevolution.org/coge//GEvo.pl?;fid1=43120481;ref2=0;dr2up=10000;dr2down=10000;fid2=2252745143;ref3=0;dr3up=10000;dr3down=10000;fid3=2252628118;dr1up=10000;dr1down=10000;num_seqs=3;autogo=1
1,1,1	LOC100159904	MYZPE13164_G006_v1.0_000034450.2	MYZPE13164_0_v1.0_000019760.1	contig_NW_001918130	scaffold_136	Mp1087439_TGAC_V1.1_scaffold_120	https://genomevolution.org/coge//GEvo.pl?;fid1=43120640;ref2=0;dr2up=70000;dr2down=70000;fid2=2252740583;ref3=0;dr3up=60000;dr3down=60000;rev3=1;fid3=2252589068;dr1up=70000;dr1down=70000;num_seqs=3;autogo=1
1,1,1	LOC100159195	MYZPE13164_G006_v1.0_000034460.1	MYZPE13164_0_v1.0_000019750.2	contig_NW_001918130	scaffold_136	Mp1087439_TGAC_V1.1_scaffold_120	https://genomevolution.org/coge//GEvo.pl?;fid1=43120651;ref2=0;dr2up=60000;dr2down=60000;fid2=2252740592;ref3=0;dr3up=60000;dr3down=60000;rev3=1;fid3=2252589063;dr1up=60000;dr1down=60000;num_seqs=3;autogo=1
1,1,1	LOC100168078	MYZPE13164_G006_v1.0_000034500.1	MYZPE13164_0_v1.0_000019710.1	contig_NW_001918130	scaffold_136	Mp1087439_TGAC_V1.1_scaffold_120	https://genomevolution.org/coge//GEvo.pl?;fid1=43120665;ref2=0;dr2up=60000;dr2down=60000;fid2=2252740634;ref3=0;dr3up=60000;dr3down=60000;rev3=1;fid3=2252589005;dr1up=60000;dr1down=60000;num_seqs=3;autogo=1
1,1,1	LOC100161943	MYZPE13164_G006_v1.0_000034420.1	MYZPE13164_0_v1.0_000019780.1	contig_NW_001918130	scaffold_136	Mp1087439_TGAC_V1.1_scaffold_120	https://genomevolution.org/coge//GEvo.pl?;fid1=43120611;ref2=0;dr2up=80000;dr2down=80000;fid2=2252740549;ref3=0;dr3up=80000;dr3down=80000;rev3=1;fid3=2252589086;dr1up=80000;dr1down=80000;num_seqs=3;autogo=1
1,1,1	LOC100161234	MYZPE13164_G006_v1.0_000034440.1	MYZPE13164_0_v1.0_000019770.1	contig_NW_001918130	scaffold_136	Mp1087439_TGAC_V1.1_scaffold_120	https://genomevolution.org/coge//GEvo.pl?;fid1=43120625;ref2=0;dr2up=70000;dr2down=70000;fid2=2252740574;ref3=0;dr3up=70000;dr3down=70000;rev3=1;fid3=2252589081;dr1up=70000;dr1down=70000;num_seqs=3;autogo=1
1,1,1	LOC100166043	MYZPE13164_G006_v1.0_000034490.1	MYZPE13164_0_v1.0_000019720.1	contig_NW_001918130	scaffold_136	Mp1087439_TGAC_V1.1_scaffold_120	https://genomevolution.org/coge//GEvo.pl?;fid1=43120680;ref2=0;dr2up=60000;dr2down=60000;fid2=2252740628;ref3=0;dr3up=60000;dr3down=60000;rev3=1;fid3=2252589026;dr1up=60000;dr1down=60000;num_seqs=3;autogo=1
1,1,1	LOC100163999	MYZPE13164_G006_v1.0_000034480.1	MYZPE13164_0_v1.0_000019730.1	contig_NW_001918130	scaffold_136	Mp1087439_TGAC_V1.1_scaffold_120	https://genomevolution.org/coge//GEvo.pl?;fid1=43120691;ref2=0;dr2up=50000;dr2down=50000;fid2=2252740607;ref3=0;dr3up=50000;dr3down=50000;rev3=1;fid3=2252589032;dr1up=50000;dr1down=50000;num_seqs=3;autogo=1
1,1,1	LOC100168781	MYZPE13164_G006_v1.0_000034470.1	MYZPE13164_0_v1.0_000019740.1	contig_NW_001918130	scaffold_136	Mp1087439_TGAC_V1.1_scaffold_120	https://genomevolution.org/coge//GEvo.pl?;fid1=43120703;ref2=0;dr2up=40000;dr2down=40000;fid2=2252740602;ref3=0;dr3up=50000;dr3down=50000;rev3=1;fid3=2252589053;dr1up=50000;dr1down=50000;num_seqs=3;autogo=1
1,1,1	LOC100162359	proxy	proxy	contig_NW_001918134	scaffold_401	Mp1087439_TGAC_V1.1_scaffold_395	https://genomevolution.org/coge//GEvo.pl?;fid1=43120863;ref2=0;dr2up=40000;dr2down=40000;x2=4485;chr2=scaffold_401;dsgid2=53455;ref3=0;dr3up=40000;dr3down=40000;x3=2153;chr3=Mp1087439_TGAC_V1.1_scaffold_395;dsgid3=53456;dr1up=40000;dr1down=40000;num_seqs=3;autogo=1
1,1,1	LOC100160329	proxy	proxy	contig_NW_001918134	scaffold_401	Mp1087439_TGAC_V1.1_scaffold_395	https://genomevolution.org/coge//GEvo.pl?;fid1=43120881;ref2=0;dr2up=40000;dr2down=40000;x2=4485;chr2=scaffold_401;dsgid2=53455;ref3=0;dr3up=40000;dr3down=40000;x3=2153;chr3=Mp1087439_TGAC_V1.1_scaffold_395;dsgid3=53456;dr1up=40000;dr1down=40000;num_seqs=3;autogo=1
1,1,1	LOC100169113	MYZPE13164_G006_v1.0_000125750.3	MYZPE13164_0_v1.0_000110840.1	contig_NW_001918134	scaffold_401	Mp1087439_TGAC_V1.1_scaffold_395	https://genomevolution.org/coge//GEvo.pl?;fid1=43120894;ref2=0;dr2up=40000;dr2down=40000;fid2=2252803052;ref3=0;dr3up=40000;dr3down=40000;fid3=2252657027;dr1up=40000;dr1down=40000;num_seqs=3;autogo=1
1,1,1	LOC100167056	MYZPE13164_G006_v1.0_000125770.1	MYZPE13164_0_v1.0_000110860.1	contig_NW_001918134	scaffold_401	Mp1087439_TGAC_V1.1_scaffold_395	https://genomevolution.org/coge//GEvo.pl?;fid1=43120914;ref2=0;dr2up=20000;dr2down=20000;fid2=2252803091;ref3=0;dr3up=20000;dr3down=20000;fid3=2252657068;dr1up=20000;dr1down=20000;num_seqs=3;autogo=1
1,1,1	LOC100165036	MYZPE13164_G006_v1.0_000125780.1	MYZPE13164_0_v1.0_000110870.1	contig_NW_001918134	scaffold_401	Mp1087439_TGAC_V1.1_scaffold_395	https://genomevolution.org/coge//GEvo.pl?;fid1=43120926;ref2=0;dr2up=30000;dr2down=30000;fid2=2252803101;ref3=0;dr3up=30000;dr3down=30000;fid3=2252657078;dr1up=30000;dr1down=30000;num_seqs=3;autogo=1
1,1,1	LOC100162946	MYZPE13164_G006_v1.0_000125790.1	MYZPE13164_0_v1.0_000110880.1	contig_NW_001918134	scaffold_401	Mp1087439_TGAC_V1.1_scaffold_395	https://genomevolution.org/coge//GEvo.pl?;fid1=43120942;ref2=0;dr2up=30000;dr2down=30000;fid2=2252803107;ref3=0;dr3up=30000;dr3down=30000;fid3=2252657084;dr1up=30000;dr1down=30000;num_seqs=3;autogo=1
1,1,1	LOC100163695	MYZPE13164_G006_v1.0_000125800.1	MYZPE13164_0_v1.0_000110890.5	contig_NW_001918134	scaffold_401	Mp1087439_TGAC_V1.1_scaffold_395	https://genomevolution.org/coge//GEvo.pl?;fid1=43120954;ref2=0;dr2up=40000;dr2down=40000;fid2=2252803116;ref3=0;dr3up=40000;dr3down=40000;fid3=2252657111;dr1up=40000;dr1down=40000;num_seqs=3;autogo=1
1,1,1	LOC100160927	MYZPE13164_G006_v1.0_000125810.3	MYZPE13164_0_v1.0_000110900.1	contig_NW_001918134	scaffold_401	Mp1087439_TGAC_V1.1_scaffold_395	https://genomevolution.org/coge//GEvo.pl?;fid1=43120961;ref2=0;dr2up=50000;dr2down=50000;fid2=2252803185;ref3=0;dr3up=50000;dr3down=50000;fid3=2252657117;dr1up=50000;dr1down=50000;num_seqs=3;autogo=1
1,1,1	LOC100162944	MYZPE13164_G006_v1.0_000021610.1	MYZPE13164_0_v1.0_000134000.1	contig_NW_001918139	scaffold_120	Mp1087439_TGAC_V1.1_scaffold_503	https://genomevolution.org/coge//GEvo.pl?;fid1=43121144;ref2=0;dr2up=80000;dr2down=80000;fid2=2252732839;ref3=0;dr3up=80000;dr3down=80000;rev3=1;fid3=2252671927;dr1up=80000;dr1down=80000;num_seqs=3;autogo=1
1,1,1	LOC100160926	MYZPE13164_G006_v1.0_000021630.1	MYZPE13164_0_v1.0_000133980.1	contig_NW_001918139	scaffold_120	Mp1087439_TGAC_V1.1_scaffold_503	https://genomevolution.org/coge//GEvo.pl?;fid1=43121163;ref2=0;dr2up=140000;dr2down=140000;fid2=2252732855;ref3=0;dr3up=120000;dr3down=120000;rev3=1;fid3=2252671919;dr1up=140000;dr1down=140000;num_seqs=3;autogo=1
1,1,1	LOC100158861	MYZPE13164_G006_v1.0_000021640.1	MYZPE13164_0_v1.0_000133970.1	contig_NW_001918139	scaffold_120	Mp1087439_TGAC_V1.1_scaffold_503	https://genomevolution.org/coge//GEvo.pl?;fid1=43121175;ref2=0;dr2up=140000;dr2down=140000;fid2=2252732866;ref3=0;dr3up=120000;dr3down=120000;rev3=1;fid3=2252671914;dr1up=140000;dr1down=140000;num_seqs=3;autogo=1
1,1,1	LOC100165733	MYZPE13164_G006_v1.0_000021660.1	MYZPE13164_0_v1.0_000133950.1	contig_NW_001918139	scaffold_120	Mp1087439_TGAC_V1.1_scaffold_503	https://genomevolution.org/coge//GEvo.pl?;fid1=43121189;ref2=0;dr2up=150000;dr2down=150000;fid2=2252732876;ref3=0;dr3up=140000;dr3down=140000;rev3=1;fid3=2252671899;dr1up=150000;dr1down=150000;num_seqs=3;autogo=1
1,1,1	LOC100163694	MYZPE13164_G006_v1.0_000021670.1	MYZPE13164_0_v1.0_000133940.1	contig_NW_001918139	scaffold_120	Mp1087439_TGAC_V1.1_scaffold_503	https://genomevolution.org/coge//GEvo.pl?;fid1=43121204;ref2=0;dr2up=160000;dr2down=160000;fid2=2252732886;ref3=0;dr3up=140000;dr3down=140000;rev3=1;fid3=2252671894;dr1up=160000;dr1down=160000;num_seqs=3;autogo=1
1,1,1	LOC100161633	MYZPE13164_G006_v1.0_000021680.1	MYZPE13164_0_v1.0_000133930.2	contig_NW_001918139	scaffold_120	Mp1087439_TGAC_V1.1_scaffold_503	https://genomevolution.org/coge//GEvo.pl?;fid1=43121217;ref2=0;dr2up=160000;dr2down=160000;fid2=2252732892;ref3=0;dr3up=140000;dr3down=140000;rev3=1;fid3=2252671885;dr1up=160000;dr1down=160000;num_seqs=3;autogo=1
1,1,1	LOC100169111	MYZPE13164_G006_v1.0_000021580.1	MYZPE13164_0_v1.0_000134030.1	contig_NW_001918139	scaffold_120	Mp1087439_TGAC_V1.1_scaffold_503	https://genomevolution.org/coge//GEvo.pl?;fid1=43121107;ref2=0;dr2up=160000;dr2down=160000;fid2=2252732818;ref3=0;dr3up=140000;dr3down=140000;rev3=1;fid3=2252671963;dr1up=160000;dr1down=160000;num_seqs=3;autogo=1
1,1,1	LOC100167054	MYZPE13164_G006_v1.0_000021590.1	MYZPE13164_0_v1.0_000134020.1	contig_NW_001918139	scaffold_120	Mp1087439_TGAC_V1.1_scaffold_503	https://genomevolution.org/coge//GEvo.pl?;fid1=43121118;ref2=0;dr2up=120000;dr2down=120000;fid2=2252732821;ref3=0;dr3up=130000;dr3down=130000;rev3=1;fid3=2252671958;dr1up=130000;dr1down=130000;num_seqs=3;autogo=1
1,1,1	LOC100165035	MYZPE13164_G006_v1.0_000021600.2	MYZPE13164_0_v1.0_000134010.1	contig_NW_001918139	scaffold_120	Mp1087439_TGAC_V1.1_scaffold_503	https://genomevolution.org/coge//GEvo.pl?;fid1=43121130;ref2=0;dr2up=110000;dr2down=110000;fid2=2252732829;ref3=0;dr3up=110000;dr3down=110000;rev3=1;fid3=2252671937;dr1up=110000;dr1down=110000;num_seqs=3;autogo=1
1,1,1	LOC100169152	MYZPE13164_G006_v1.0_000115720.1	MYZPE13164_0_v1.0_000184750.1	contig_NW_001918163	scaffold_356	Mp1087439_TGAC_V1.1_scaffold_852	https://genomevolution.org/coge//GEvo.pl?;fid1=43121746;ref2=0;dr2up=10000;dr2down=10000;fid2=2252795377;ref3=0;dr3up=10000;dr3down=10000;rev3=1;fid3=2252706238;dr1up=10000;dr1down=10000;num_seqs=3;autogo=1
1,1,1	LOC100167098	MYZPE13164_G006_v1.0_000115730.1	MYZPE13164_0_v1.0_000184740.1	contig_NW_001918163	scaffold_356	Mp1087439_TGAC_V1.1_scaffold_852	https://genomevolution.org/coge//GEvo.pl?;fid1=43121754;ref2=0;dr2up=10000;dr2down=10000;fid2=2252795382;ref3=0;dr3up=20000;dr3down=20000;rev3=1;fid3=2252706232;dr1up=20000;dr1down=20000;num_seqs=3;autogo=1
1,1,1	LOC100162314	MYZPE13164_G006_v1.0_000115700.1	MYZPE13164_0_v1.0_000184770.2	contig_NW_001918163	scaffold_356	Mp1087439_TGAC_V1.1_scaffold_852	https://genomevolution.org/coge//GEvo.pl?;fid1=43121728;ref2=0;dr2up=10000;dr2down=10000;fid2=2252795357;ref3=0;dr3up=20000;dr3down=20000;rev3=1;fid3=2252706252;dr1up=20000;dr1down=20000;num_seqs=3;autogo=1
1,1,1	LOC100160277	MYZPE13164_G006_v1.0_000115710.1	MYZPE13164_0_v1.0_000184760.1	contig_NW_001918163	scaffold_356	Mp1087439_TGAC_V1.1_scaffold_852	https://genomevolution.org/coge//GEvo.pl?;fid1=43121737;ref2=0;dr2up=10000;dr2down=10000;fid2=2252795372;ref3=0;dr3up=10000;dr3down=10000;rev3=1;fid3=2252706243;dr1up=10000;dr1down=10000;num_seqs=3;autogo=1
1,1,1	LOC100159775	MYZPE13164_G006_v1.0_000088390.1	MYZPE13164_0_v1.0_000116270.1	contig_NW_001918618	scaffold_252	Mp1087439_TGAC_V1.1_scaffold_416	https://genomevolution.org/coge//GEvo.pl?;fid1=43126475;ref2=0;dr2up=50000;dr2down=50000;rev2=1;fid2=2252775280;ref3=0;dr3up=50000;dr3down=50000;fid3=2252660786;dr1up=50000;dr1down=50000;num_seqs=3;autogo=1
1,1,1	LOC100162451	MYZPE13164_G006_v1.0_000088380.2	MYZPE13164_0_v1.0_000116280.1	contig_NW_001918618	scaffold_252	Mp1087439_TGAC_V1.1_scaffold_416	https://genomevolution.org/coge//GEvo.pl?;fid1=43126496;ref2=0;dr2up=40000;dr2down=40000;rev2=1;fid2=2252775253;ref3=0;dr3up=50000;dr3down=50000;fid3=2252660791;dr1up=50000;dr1down=50000;num_seqs=3;autogo=1
1,1,1	LOC100160421	MYZPE13164_G006_v1.0_000088370.1	MYZPE13164_0_v1.0_000116290.1	contig_NW_001918618	scaffold_252	Mp1087439_TGAC_V1.1_scaffold_416	https://genomevolution.org/coge//GEvo.pl?;fid1=43126511;ref2=0;dr2up=60000;dr2down=60000;rev2=1;fid2=2252775243;ref3=0;dr3up=60000;dr3down=60000;fid3=2252660818;dr1up=60000;dr1down=60000;num_seqs=3;autogo=1
1,1,1	LOC100168664	MYZPE13164_G006_v1.0_000088350.1	MYZPE13164_0_v1.0_000116300.1	contig_NW_001918618	scaffold_252	Mp1087439_TGAC_V1.1_scaffold_416	https://genomevolution.org/coge//GEvo.pl?;fid1=43126524;ref2=0;dr2up=70000;dr2down=70000;rev2=1;fid2=2252775235;ref3=0;dr3up=80000;dr3down=80000;fid3=2252660823;dr1up=80000;dr1down=80000;num_seqs=3;autogo=1
1,1,1	LOC100169306	MYZPE13164_G006_v1.0_000088340.1	MYZPE13164_0_v1.0_000116310.1	contig_NW_001918618	scaffold_252	Mp1087439_TGAC_V1.1_scaffold_416	https://genomevolution.org/coge//GEvo.pl?;fid1=43126534;ref2=0;dr2up=70000;dr2down=70000;rev2=1;fid2=2252775232;ref3=0;dr3up=80000;dr3down=80000;fid3=2252660828;dr1up=80000;dr1down=80000;num_seqs=3;autogo=1
1,1,1	LOC100167250	MYZPE13164_G006_v1.0_000088330.1	MYZPE13164_0_v1.0_000116320.1	contig_NW_001918618	scaffold_252	Mp1087439_TGAC_V1.1_scaffold_416	https://genomevolution.org/coge//GEvo.pl?;fid1=43126546;ref2=0;dr2up=80000;dr2down=80000;rev2=1;fid2=2252775209;ref3=0;dr3up=80000;dr3down=80000;fid3=2252660838;dr1up=80000;dr1down=80000;num_seqs=3;autogo=1
1,1,1	LOC100165228	proxy	proxy	contig_NW_001918618	scaffold_252	Mp1087439_TGAC_V1.1_scaffold_416	https://genomevolution.org/coge//GEvo.pl?;fid1=43126566;ref2=0;dr2up=80000;dr2down=80000;rev2=1;x2=19999;chr2=scaffold_252;dsgid2=53455;ref3=0;dr3up=80000;dr3down=80000;x3=184263;chr3=Mp1087439_TGAC_V1.1_scaffold_416;dsgid3=53456;dr1up=80000;dr1down=80000;num_seqs=3;autogo=1
1,1,1	LOC100159066	proxy	proxy	contig_NW_001918618	scaffold_252	Mp1087439_TGAC_V1.1_scaffold_416	https://genomevolution.org/coge//GEvo.pl?;fid1=43126420;ref2=0;dr2up=80000;dr2down=80000;rev2=1;x2=93991;chr2=scaffold_252;dsgid2=53455;ref3=0;dr3up=80000;dr3down=80000;x3=107648;chr3=Mp1087439_TGAC_V1.1_scaffold_416;dsgid3=53456;dr1up=80000;dr1down=80000;num_seqs=3;autogo=1
1,1,1	LOC100163147	proxy	proxy	contig_NW_001918618	scaffold_252	Mp1087439_TGAC_V1.1_scaffold_416	https://genomevolution.org/coge//GEvo.pl?;fid1=43126402;ref2=0;dr2up=80000;dr2down=80000;rev2=1;x2=93991;chr2=scaffold_252;dsgid2=53455;ref3=0;dr3up=80000;dr3down=80000;x3=107648;chr3=Mp1087439_TGAC_V1.1_scaffold_416;dsgid3=53456;dr1up=80000;dr1down=80000;num_seqs=3;autogo=1
1,1,1	LOC100163880	MYZPE13164_G006_v1.0_000088410.1	MYZPE13164_0_v1.0_000116250.1	contig_NW_001918618	scaffold_252	Mp1087439_TGAC_V1.1_scaffold_416	https://genomevolution.org/coge//GEvo.pl?;fid1=43126449;ref2=0;dr2up=80000;dr2down=80000;rev2=1;fid2=2252775318;ref3=0;dr3up=80000;dr3down=80000;fid3=2252660741;dr1up=80000;dr1down=80000;num_seqs=3;autogo=1
1,1,1	LOC100161820	MYZPE13164_G006_v1.0_000088400.1	MYZPE13164_0_v1.0_000116260.1	contig_NW_001918618	scaffold_252	Mp1087439_TGAC_V1.1_scaffold_416	https://genomevolution.org/coge//GEvo.pl?;fid1=43126463;ref2=0;dr2up=60000;dr2down=60000;rev2=1;fid2=2252775285;ref3=0;dr3up=60000;dr3down=60000;fid3=2252660753;dr1up=60000;dr1down=60000;num_seqs=3;autogo=1
1,1,1	LOC100162489	proxy	proxy	contig_NW_001918619	scaffold_353	Mp1087439_TGAC_V1.1_scaffold_129	https://genomevolution.org/coge//GEvo.pl?;fid1=43126616;ref2=0;dr2up=70000;dr2down=70000;x2=198898;chr2=scaffold_353;dsgid2=53455;ref3=0;dr3up=70000;dr3down=70000;rev3=1;x3=86944;chr3=Mp1087439_TGAC_V1.1_scaffold_129;dsgid3=53456;dr1up=70000;dr1down=70000;num_seqs=3;autogo=1
1,1,1	LOC100160472	proxy	proxy	contig_NW_001918619	scaffold_353	Mp1087439_TGAC_V1.1_scaffold_129	https://genomevolution.org/coge//GEvo.pl?;fid1=43126635;ref2=0;dr2up=70000;dr2down=70000;x2=198898;chr2=scaffold_353;dsgid2=53455;ref3=0;dr3up=70000;dr3down=70000;rev3=1;x3=86944;chr3=Mp1087439_TGAC_V1.1_scaffold_129;dsgid3=53456;dr1up=70000;dr1down=70000;num_seqs=3;autogo=1
1,1,1	LOC100166600	MYZPE13164_G006_v1.0_000114880.2	MYZPE13164_0_v1.0_000027560.1	contig_NW_001918619	scaffold_353	Mp1087439_TGAC_V1.1_scaffold_129	https://genomevolution.org/coge//GEvo.pl?;fid1=43126650;ref2=0;dr2up=60000;dr2down=60000;fid2=2252794644;ref3=0;dr3up=70000;dr3down=70000;rev3=1;fid3=2252594594;dr1up=70000;dr1down=70000;num_seqs=3;autogo=1
1,1,1	LOC100169352	MYZPE13164_G006_v1.0_000114890.1	MYZPE13164_0_v1.0_000027550.1	contig_NW_001918619	scaffold_353	Mp1087439_TGAC_V1.1_scaffold_129	https://genomevolution.org/coge//GEvo.pl?;fid1=43126668;ref2=0;dr2up=60000;dr2down=60000;fid2=2252794649;ref3=0;dr3up=50000;dr3down=50000;rev3=1;fid3=2252594589;dr1up=60000;dr1down=60000;num_seqs=3;autogo=1
1,1,1	LOC100167297	MYZPE13164_G006_v1.0_000114900.1	MYZPE13164_0_v1.0_000027540.1	contig_NW_001918619	scaffold_353	Mp1087439_TGAC_V1.1_scaffold_129	https://genomevolution.org/coge//GEvo.pl?;fid1=43126695;ref2=0;dr2up=40000;dr2down=40000;fid2=2252794658;ref3=0;dr3up=40000;dr3down=40000;rev3=1;fid3=2252594584;dr1up=40000;dr1down=40000;num_seqs=3;autogo=1
1,1,1	LOC100165264	MYZPE13164_G006_v1.0_000114910.1	MYZPE13164_0_v1.0_000027530.1	contig_NW_001918619	scaffold_353	Mp1087439_TGAC_V1.1_scaffold_129	https://genomevolution.org/coge//GEvo.pl?;fid1=43126715;ref2=0;dr2up=50000;dr2down=50000;fid2=2252794663;ref3=0;dr3up=50000;dr3down=50000;rev3=1;fid3=2252594567;dr1up=50000;dr1down=50000;num_seqs=3;autogo=1
1,1,1	LOC100164587	MYZPE13164_G006_v1.0_000114920.1	MYZPE13164_0_v1.0_000027520.3	contig_NW_001918619	scaffold_353	Mp1087439_TGAC_V1.1_scaffold_129	https://genomevolution.org/coge//GEvo.pl?;fid1=43126737;ref2=0;dr2up=70000;dr2down=70000;fid2=2252794676;ref3=0;dr3up=70000;dr3down=70000;rev3=1;fid3=2252594562;dr1up=70000;dr1down=70000;num_seqs=3;autogo=1
1,1,1	LOC100163195	MYZPE13164_G006_v1.0_000114930.1	MYZPE13164_0_v1.0_000027510.1	contig_NW_001918619	scaffold_353	Mp1087439_TGAC_V1.1_scaffold_129	https://genomevolution.org/coge//GEvo.pl?;fid1=43126750;ref2=0;dr2up=80000;dr2down=80000;fid2=2252794685;ref3=0;dr3up=80000;dr3down=80000;rev3=1;fid3=2252594545;dr1up=80000;dr1down=80000;num_seqs=3;autogo=1
1,1,1	LOC100162485	MYZPE13164_G006_v1.0_000039850.1	MYZPE13164_0_v1.0_000091880.1	contig_NW_001918622	scaffold_143	Mp1087439_TGAC_V1.1_scaffold_316	https://genomevolution.org/coge//GEvo.pl?;fid1=43127101;ref2=0;dr2up=120000;dr2down=120000;fid2=2252743695;ref3=0;dr3up=120000;dr3down=120000;fid3=2252644622;dr1up=120000;dr1down=120000;num_seqs=3;autogo=1
1,1,1	LOC100159064	MYZPE13164_G006_v1.0_000039860.1	MYZPE13164_0_v1.0_000091890.2	contig_NW_001918622	scaffold_143	Mp1087439_TGAC_V1.1_scaffold_316	https://genomevolution.org/coge//GEvo.pl?;fid1=43127114;ref2=0;dr2up=120000;dr2down=120000;fid2=2252743698;ref3=0;dr3up=120000;dr3down=120000;fid3=2252644637;dr1up=120000;dr1down=120000;num_seqs=3;autogo=1
1,1,1	LOC100163145	MYZPE13164_G006_v1.0_000039770.1	MYZPE13164_0_v1.0_000091800.1	contig_NW_001918622	scaffold_143	Mp1087439_TGAC_V1.1_scaffold_316	https://genomevolution.org/coge//GEvo.pl?;fid1=43127002;ref2=0;dr2up=100000;dr2down=100000;fid2=2252743658;ref3=0;dr3up=100000;dr3down=100000;fid3=2252644582;dr1up=100000;dr1down=100000;num_seqs=3;autogo=1
1,1,1	LOC100167961	MYZPE13164_G006_v1.0_000039760.1	MYZPE13164_0_v1.0_000091790.1	contig_NW_001918622	scaffold_143	Mp1087439_TGAC_V1.1_scaffold_316	https://genomevolution.org/coge//GEvo.pl?;fid1=43126991;ref2=0;dr2up=120000;dr2down=120000;fid2=2252743655;ref3=0;dr3up=110000;dr3down=110000;fid3=2252644579;dr1up=120000;dr1down=120000;num_seqs=3;autogo=1
1,1,1	LOC100161816	MYZPE13164_G006_v1.0_000039770.1	MYZPE13164_0_v1.0_000091800.1	contig_NW_001918622	scaffold_143	Mp1087439_TGAC_V1.1_scaffold_316	https://genomevolution.org/coge//GEvo.pl?;fid1=43127019;ref2=0;dr2up=100000;dr2down=100000;fid2=2252743658;ref3=0;dr3up=100000;dr3down=100000;fid3=2252644582;dr1up=100000;dr1down=100000;num_seqs=3;autogo=1
1,1,1	LOC100168657	MYZPE13164_G006_v1.0_000039820.1	MYZPE13164_0_v1.0_000091850.1	contig_NW_001918622	scaffold_143	Mp1087439_TGAC_V1.1_scaffold_316	https://genomevolution.org/coge//GEvo.pl?;fid1=43127053;ref2=0;dr2up=100000;dr2down=100000;fid2=2252743682;ref3=0;dr3up=100000;dr3down=100000;fid3=2252644607;dr1up=100000;dr1down=100000;num_seqs=3;autogo=1
1,1,1	LOC100161111	MYZPE13164_G006_v1.0_000039830.1	MYZPE13164_0_v1.0_000091860.1	contig_NW_001918622	scaffold_143	Mp1087439_TGAC_V1.1_scaffold_316	https://genomevolution.org/coge//GEvo.pl?;fid1=43127072;ref2=0;dr2up=100000;dr2down=100000;fid2=2252743687;ref3=0;dr3up=100000;dr3down=100000;fid3=2252644612;dr1up=100000;dr1down=100000;num_seqs=3;autogo=1
1,1,1	LOC100164584	MYZPE13164_G006_v1.0_000039840.1	MYZPE13164_0_v1.0_000091870.1	contig_NW_001918622	scaffold_143	Mp1087439_TGAC_V1.1_scaffold_316	https://genomevolution.org/coge//GEvo.pl?;fid1=43127092;ref2=0;dr2up=110000;dr2down=110000;fid2=2252743692;ref3=0;dr3up=110000;dr3down=110000;fid3=2252644617;dr1up=110000;dr1down=110000;num_seqs=3;autogo=1
1,1,1	LOC100161602	MYZPE13164_G006_v1.0_000005210.1	MYZPE13164_0_v1.0_000079690.1	contig_NW_001918624	scaffold_103	Mp1087439_TGAC_V1.1_scaffold_264	https://genomevolution.org/coge//GEvo.pl?;fid1=43127319;ref2=0;dr2up=60000;dr2down=60000;rev2=1;fid2=2252723010;ref3=0;dr3up=60000;dr3down=60000;rev3=1;fid3=2252636452;dr1up=60000;dr1down=60000;num_seqs=3;autogo=1
1,1,1	LOC100161602	MYZPE13164_G006_v1.0_000005210.1	MYZPE13164_0_v1.0_000079690.1	contig_NW_001918624	scaffold_103	Mp1087439_TGAC_V1.1_scaffold_264	https://genomevolution.org/coge//GEvo.pl?;fid1=43127323;ref2=0;dr2up=60000;dr2down=60000;rev2=1;fid2=2252723010;ref3=0;dr3up=60000;dr3down=60000;rev3=1;fid3=2252636452;dr1up=60000;dr1down=60000;num_seqs=3;autogo=1
1,1,1	LOC100160854	MYZPE13164_G006_v1.0_000005200.1	MYZPE13164_0_v1.0_000079680.1	contig_NW_001918624	scaffold_103	Mp1087439_TGAC_V1.1_scaffold_264	https://genomevolution.org/coge//GEvo.pl?;fid1=43127339;ref2=0;dr2up=70000;dr2down=70000;rev2=1;fid2=2252722995;ref3=0;dr3up=70000;dr3down=70000;rev3=1;fid3=2252636437;dr1up=70000;dr1down=70000;num_seqs=3;autogo=1
1,1,1	LOC100159485	MYZPE13164_G006_v1.0_000005190.1	MYZPE13164_0_v1.0_000079670.1	contig_NW_001918624	scaffold_103	Mp1087439_TGAC_V1.1_scaffold_264	https://genomevolution.org/coge//GEvo.pl?;fid1=43127351;ref2=0;dr2up=80000;dr2down=80000;rev2=1;fid2=2252722986;ref3=0;dr3up=80000;dr3down=80000;rev3=1;fid3=2252636428;dr1up=80000;dr1down=80000;num_seqs=3;autogo=1
1,1,1	LOC100158786	MYZPE13164_G006_v1.0_000005180.1	MYZPE13164_0_v1.0_000079660.1	contig_NW_001918624	scaffold_103	Mp1087439_TGAC_V1.1_scaffold_264	https://genomevolution.org/coge//GEvo.pl?;fid1=43127363;ref2=0;dr2up=110000;dr2down=110000;rev2=1;fid2=2252722980;ref3=0;dr3up=110000;dr3down=110000;rev3=1;fid3=2252636422;dr1up=110000;dr1down=110000;num_seqs=3;autogo=1
1,1,1	LOC100167699	MYZPE13164_G006_v1.0_000005170.1	MYZPE13164_0_v1.0_000079650.1	contig_NW_001918624	scaffold_103	Mp1087439_TGAC_V1.1_scaffold_264	https://genomevolution.org/coge//GEvo.pl?;fid1=43127381;ref2=0;dr2up=120000;dr2down=120000;rev2=1;fid2=2252722969;ref3=0;dr3up=120000;dr3down=120000;rev3=1;fid3=2252636411;dr1up=120000;dr1down=120000;num_seqs=3;autogo=1
1,1,1	LOC100166977	proxy	proxy	contig_NW_001918624	scaffold_103	Mp1087439_TGAC_V1.1_scaffold_264	https://genomevolution.org/coge//GEvo.pl?;fid1=43127279;ref2=0;dr2up=60000;dr2down=60000;rev2=1;x2=167443;chr2=scaffold_103;dsgid2=53455;ref3=0;dr3up=60000;dr3down=60000;rev3=1;x3=93673;chr3=Mp1087439_TGAC_V1.1_scaffold_264;dsgid3=53456;dr1up=60000;dr1down=60000;num_seqs=3;autogo=1
1,1,1	LOC100168377	MYZPE13164_G006_v1.0_000005260.1	MYZPE13164_0_v1.0_000079730.1	contig_NW_001918624	scaffold_103	Mp1087439_TGAC_V1.1_scaffold_264	https://genomevolution.org/coge//GEvo.pl?;fid1=43127262;ref2=0;dr2up=110000;dr2down=110000;rev2=1;fid2=2252723031;ref3=0;dr3up=110000;dr3down=110000;rev3=1;fid3=2252636470;dr1up=110000;dr1down=110000;num_seqs=3;autogo=1
1,1,1	LOC100162875	MYZPE13164_G006_v1.0_000005220.1	MYZPE13164_0_v1.0_000079700.1	contig_NW_001918624	scaffold_103	Mp1087439_TGAC_V1.1_scaffold_264	https://genomevolution.org/coge//GEvo.pl?;fid1=43127305;ref2=0;dr2up=60000;dr2down=60000;rev2=1;fid2=2252723015;ref3=0;dr3up=60000;dr3down=60000;rev3=1;fid3=2252636457;dr1up=60000;dr1down=60000;num_seqs=3;autogo=1
1,1,1	LOC100159480	MYZPE13164_G006_v1.0_000173910.1	MYZPE13164_0_v1.0_000190150.1	contig_NW_001918629	scaffold_725	Mp1087439_TGAC_V1.1_scaffold_896	https://genomevolution.org/coge//GEvo.pl?;fid1=43127628;ref2=0;dr2up=20000;dr2down=20000;rev2=1;fid2=2252841108;ref3=0;dr3up=20000;dr3down=20000;rev3=1;fid3=2252710204;dr1up=20000;dr1down=20000;num_seqs=3;autogo=1
1,1,1	LOC100168372	MYZPE13164_G006_v1.0_000173900.1	MYZPE13164_0_v1.0_000190140.1	contig_NW_001918629	scaffold_725	Mp1087439_TGAC_V1.1_scaffold_896	https://genomevolution.org/coge//GEvo.pl?;fid1=43127640;ref2=0;dr2up=20000;dr2down=20000;rev2=1;fid2=2252841098;ref3=0;dr3up=20000;dr3down=20000;rev3=1;fid3=2252710194;dr1up=20000;dr1down=20000;num_seqs=3;autogo=1
1,1,1	LOC100162216	MYZPE13164_G006_v1.0_000173890.1	MYZPE13164_0_v1.0_000190130.1	contig_NW_001918629	scaffold_725	Mp1087439_TGAC_V1.1_scaffold_896	https://genomevolution.org/coge//GEvo.pl?;fid1=43127655;ref2=0;dr2up=20000;dr2down=20000;rev2=1;fid2=2252841090;ref3=0;dr3up=20000;dr3down=20000;rev3=1;fid3=2252710186;dr1up=20000;dr1down=20000;num_seqs=3;autogo=1
1,1,1	LOC100169057	MYZPE13164_G006_v1.0_000173880.1	MYZPE13164_0_v1.0_000190120.1	contig_NW_001918629	scaffold_725	Mp1087439_TGAC_V1.1_scaffold_896	https://genomevolution.org/coge//GEvo.pl?;fid1=43127675;ref2=0;dr2up=20000;dr2down=20000;rev2=1;fid2=2252841085;ref3=0;dr3up=20000;dr3down=20000;rev3=1;fid3=2252710181;dr1up=20000;dr1down=20000;num_seqs=3;autogo=1
1,1,1	LOC100160849	MYZPE13164_G006_v1.0_000131100.1	MYZPE13164_0_v1.0_000132920.1	contig_NW_001918630	scaffold_427	Mp1087439_TGAC_V1.1_scaffold_499	https://genomevolution.org/coge//GEvo.pl?;fid1=43127785;ref2=0;dr2up=60000;dr2down=60000;fid2=2252806928;ref3=0;dr3up=60000;dr3down=60000;fid3=2252671332;dr1up=60000;dr1down=60000;num_seqs=3;autogo=1
1,1,1	LOC100164958	MYZPE13164_G006_v1.0_000131060.2	MYZPE13164_0_v1.0_000132880.2	contig_NW_001918630	scaffold_427	Mp1087439_TGAC_V1.1_scaffold_499	https://genomevolution.org/coge//GEvo.pl?;fid1=43127735;ref2=0;dr2up=50000;dr2down=50000;fid2=2252806876;ref3=0;dr3up=50000;dr3down=50000;fid3=2252671270;dr1up=50000;dr1down=50000;num_seqs=3;autogo=1
1,1,1	LOC100162872	MYZPE13164_G006_v1.0_000131080.1	MYZPE13164_0_v1.0_000132900.1	contig_NW_001918630	scaffold_427	Mp1087439_TGAC_V1.1_scaffold_499	https://genomevolution.org/coge//GEvo.pl?;fid1=43127758;ref2=0;dr2up=40000;dr2down=40000;fid2=2252806908;ref3=0;dr3up=40000;dr3down=40000;fid3=2252671302;dr1up=40000;dr1down=40000;num_seqs=3;autogo=1
1,1,1	LOC100164331	MYZPE13164_G006_v1.0_000131090.3	MYZPE13164_0_v1.0_000132910.1	contig_NW_001918630	scaffold_427	Mp1087439_TGAC_V1.1_scaffold_499	https://genomevolution.org/coge//GEvo.pl?;fid1=43127773;ref2=0;dr2up=50000;dr2down=50000;fid2=2252806922;ref3=0;dr3up=50000;dr3down=50000;fid3=2252671316;dr1up=50000;dr1down=50000;num_seqs=3;autogo=1
1,1,1	LOC100167015	MYZPE13164_G006_v1.0_000137170.1	MYZPE13164_0_v1.0_000022760.1	contig_NW_001918631	scaffold_465	Mp1087439_TGAC_V1.1_scaffold_1234	https://genomevolution.org/coge//GEvo.pl?;fid1=43127863;ref2=0;dr2up=20000;dr2down=20000;rev2=1;fid2=2252812323;ref3=0;dr3up=20000;dr3down=20000;rev3=1;fid3=2252591106;dr1up=20000;dr1down=20000;num_seqs=3;autogo=1
1,1,1	LOC100162257	MYZPE13164_G006_v1.0_000137190.1	MYZPE13164_0_v1.0_000022780.1	contig_NW_001918631	scaffold_465	Mp1087439_TGAC_V1.1_scaffold_1234	https://genomevolution.org/coge//GEvo.pl?;fid1=43127829;ref2=0;dr2up=30000;dr2down=30000;rev2=1;fid2=2252812358;ref3=0;dr3up=30000;dr3down=30000;rev3=1;fid3=2252591141;dr1up=30000;dr1down=30000;num_seqs=3;autogo=1
1,1,1	LOC100165002	MYZPE13164_G006_v1.0_000137150.1	MYZPE13164_0_v1.0_000022750.1	contig_NW_001918631	scaffold_465	Mp1087439_TGAC_V1.1_scaffold_1234	https://genomevolution.org/coge//GEvo.pl?;fid1=43127875;ref2=0;dr2up=30000;dr2down=30000;rev2=1;fid2=2252812317;ref3=0;dr3up=30000;dr3down=30000;rev3=1;fid3=2252591082;dr1up=30000;dr1down=30000;num_seqs=3;autogo=1
1,1,1	LOC100160215	MYZPE13164_G006_v1.0_000137180.1	MYZPE13164_0_v1.0_000022770.1	contig_NW_001918631	scaffold_465	Mp1087439_TGAC_V1.1_scaffold_1234	https://genomevolution.org/coge//GEvo.pl?;fid1=43127850;ref2=0;dr2up=30000;dr2down=30000;rev2=1;fid2=2252812343;ref3=0;dr3up=30000;dr3down=30000;rev3=1;fid3=2252591126;dr1up=30000;dr1down=30000;num_seqs=3;autogo=1
1,1,1	LOC100166972	MYZPE13164_G006_v1.0_000166610.1	MYZPE13164_0_v1.0_000175120.1	contig_NW_001918633	scaffold_670	Mp1087439_TGAC_V1.1_scaffold_771	https://genomevolution.org/coge//GEvo.pl?;fid1=43128010;ref2=0;dr2up=40000;dr2down=40000;fid2=2252835394;ref3=0;dr3up=40000;dr3down=40000;fid3=2252699268;dr1up=40000;dr1down=40000;num_seqs=3;autogo=1
1,1,1	LOC100164957	MYZPE13164_G006_v1.0_000166620.1	MYZPE13164_0_v1.0_000175130.1	contig_NW_001918633	scaffold_670	Mp1087439_TGAC_V1.1_scaffold_771	https://genomevolution.org/coge//GEvo.pl?;fid1=43128027;ref2=0;dr2up=50000;dr2down=50000;fid2=2252835404;ref3=0;dr3up=40000;dr3down=40000;fid3=2252699283;dr1up=50000;dr1down=50000;num_seqs=3;autogo=1
1,1,1	LOC100162871	MYZPE13164_G006_v1.0_000166630.1	MYZPE13164_0_v1.0_000175140.1	contig_NW_001918633	scaffold_670	Mp1087439_TGAC_V1.1_scaffold_771	https://genomevolution.org/coge//GEvo.pl?;fid1=43128038;ref2=0;dr2up=50000;dr2down=50000;fid2=2252835409;ref3=0;dr3up=50000;dr3down=50000;fid3=2252699288;dr1up=50000;dr1down=50000;num_seqs=3;autogo=1
1,1,1	LOC100158782	MYZPE13164_G006_v1.0_000166580.1	MYZPE13164_0_v1.0_000175100.2	contig_NW_001918633	scaffold_670	Mp1087439_TGAC_V1.1_scaffold_771	https://genomevolution.org/coge//GEvo.pl?;fid1=43127980;ref2=0;dr2up=50000;dr2down=50000;fid2=2252835337;ref3=0;dr3up=50000;dr3down=50000;fid3=2252699223;dr1up=50000;dr1down=50000;num_seqs=3;autogo=1
1,1,1	LOC100165704	MYZPE13164_G006_v1.0_000029170.1	MYZPE13164_0_v1.0_000095190.1	contig_NW_001918635	scaffold_13	Mp1087439_TGAC_V1.1_scaffold_33	https://genomevolution.org/coge//GEvo.pl?;fid1=43128229;ref2=0;dr2up=90000;dr2down=90000;fid2=2252737133;ref3=0;dr3up=70000;dr3down=70000;fid3=2252646706;dr1up=90000;dr1down=90000;num_seqs=3;autogo=1
1,1,1	LOC100161593	MYZPE13164_G006_v1.0_000029180.1	proxy	contig_NW_001918635	scaffold_13	Mp1087439_TGAC_V1.1_scaffold_33	https://genomevolution.org/coge//GEvo.pl?;fid1=43128241;ref2=0;dr2up=100000;dr2down=100000;fid2=2252737152;ref3=0;dr3up=70000;dr3down=70000;x3=215897;chr3=Mp1087439_TGAC_V1.1_scaffold_33;dsgid3=53456;dr1up=100000;dr1down=100000;num_seqs=3;autogo=1
1,1,1	LOC100159553	MYZPE13164_G006_v1.0_000029200.1	proxy	contig_NW_001918635	scaffold_13	Mp1087439_TGAC_V1.1_scaffold_33	https://genomevolution.org/coge//GEvo.pl?;fid1=43128252;ref2=0;dr2up=100000;dr2down=100000;fid2=2252737160;ref3=0;dr3up=70000;dr3down=70000;x3=215897;chr3=Mp1087439_TGAC_V1.1_scaffold_33;dsgid3=53456;dr1up=100000;dr1down=100000;num_seqs=3;autogo=1
1,1,1	LOC100165001	MYZPE13164_G006_v1.0_000029080.1	MYZPE13164_0_v1.0_000095120.1	contig_NW_001918635	scaffold_13	Mp1087439_TGAC_V1.1_scaffold_33	https://genomevolution.org/coge//GEvo.pl?;fid1=43128120;ref2=0;dr2up=100000;dr2down=100000;fid2=2252737024;ref3=0;dr3up=70000;dr3down=70000;fid3=2252646600;dr1up=100000;dr1down=100000;num_seqs=3;autogo=1
1,1,1	LOC100164330	MYZPE13164_G006_v1.0_000029110.1	MYZPE13164_0_v1.0_000095130.1	contig_NW_001918635	scaffold_13	Mp1087439_TGAC_V1.1_scaffold_33	https://genomevolution.org/coge//GEvo.pl?;fid1=43128137;ref2=0;dr2up=60000;dr2down=60000;fid2=2252737030;ref3=0;dr3up=50000;dr3down=50000;fid3=2252646603;dr1up=60000;dr1down=60000;num_seqs=3;autogo=1
1,1,1	LOC100162255	MYZPE13164_G006_v1.0_000029120.1	MYZPE13164_0_v1.0_000095140.3	contig_NW_001918635	scaffold_13	Mp1087439_TGAC_V1.1_scaffold_33	https://genomevolution.org/coge//GEvo.pl?;fid1=43128148;ref2=0;dr2up=60000;dr2down=60000;fid2=2252737049;ref3=0;dr3up=40000;dr3down=40000;fid3=2252646632;dr1up=60000;dr1down=60000;num_seqs=3;autogo=1
1,1,1	LOC100158835	MYZPE13164_G006_v1.0_000029130.1	MYZPE13164_0_v1.0_000095150.1	contig_NW_001918635	scaffold_13	Mp1087439_TGAC_V1.1_scaffold_33	https://genomevolution.org/coge//GEvo.pl?;fid1=43128164;ref2=0;dr2up=60000;dr2down=60000;fid2=2252737060;ref3=0;dr3up=40000;dr3down=40000;fid3=2252646638;dr1up=60000;dr1down=60000;num_seqs=3;autogo=1
1,1,1	LOC100167728	MYZPE13164_G006_v1.0_000029140.2	MYZPE13164_0_v1.0_000095160.1	contig_NW_001918635	scaffold_13	Mp1087439_TGAC_V1.1_scaffold_33	https://genomevolution.org/coge//GEvo.pl?;fid1=43128183;ref2=0;dr2up=70000;dr2down=70000;fid2=2252737094;ref3=0;dr3up=50000;dr3down=50000;fid3=2252646668;dr1up=70000;dr1down=70000;num_seqs=3;autogo=1
1,1,1	LOC100160212	MYZPE13164_G006_v1.0_000029150.2	MYZPE13164_0_v1.0_000095170.2	contig_NW_001918635	scaffold_13	Mp1087439_TGAC_V1.1_scaffold_33	https://genomevolution.org/coge//GEvo.pl?;fid1=43128200;ref2=0;dr2up=70000;dr2down=70000;fid2=2252737112;ref3=0;dr3up=50000;dr3down=50000;fid3=2252646685;dr1up=70000;dr1down=70000;num_seqs=3;autogo=1
1,1,1	LOC100169088	MYZPE13164_G006_v1.0_000029160.1	MYZPE13164_0_v1.0_000095180.1	contig_NW_001918635	scaffold_13	Mp1087439_TGAC_V1.1_scaffold_33	https://genomevolution.org/coge//GEvo.pl?;fid1=43128213;ref2=0;dr2up=70000;dr2down=70000;fid2=2252737123;ref3=0;dr3up=50000;dr3down=50000;fid3=2252646696;dr1up=70000;dr1down=70000;num_seqs=3;autogo=1
1,1,1	LOC100163613	MYZPE13164_G006_v1.0_000158700.1	MYZPE13164_0_v1.0_000002240.1	contig_NW_001918638	scaffold_61	Mp1087439_TGAC_V1.1_scaffold_1018	https://genomevolution.org/coge//GEvo.pl?;fid1=43128393;ref2=0;dr2up=40000;dr2down=40000;rev2=1;fid2=2252829558;ref3=0;dr3up=40000;dr3down=40000;fid3=2252576811;dr1up=40000;dr1down=40000;num_seqs=3;autogo=1
1,1,1	LOC100161555	MYZPE13164_G006_v1.0_000158690.1	MYZPE13164_0_v1.0_000002250.1	contig_NW_001918638	scaffold_61	Mp1087439_TGAC_V1.1_scaffold_1018	https://genomevolution.org/coge//GEvo.pl?;fid1=43128410;ref2=0;dr2up=30000;dr2down=30000;rev2=1;fid2=2252829543;ref3=0;dr3up=20000;dr3down=20000;fid3=2252576826;dr1up=30000;dr1down=30000;num_seqs=3;autogo=1
1,1,1	LOC100164327	MYZPE13164_G006_v1.0_000158680.1	MYZPE13164_0_v1.0_000002260.1	contig_NW_001918638	scaffold_61	Mp1087439_TGAC_V1.1_scaffold_1018	https://genomevolution.org/coge//GEvo.pl?;fid1=43128427;ref2=0;dr2up=30000;dr2down=30000;rev2=1;fid2=2252829518;ref3=0;dr3up=20000;dr3down=20000;fid3=2252576841;dr1up=30000;dr1down=30000;num_seqs=3;autogo=1
1,1,1	LOC100162254	MYZPE13164_G006_v1.0_000158670.1	MYZPE13164_0_v1.0_000002270.1	contig_NW_001918638	scaffold_61	Mp1087439_TGAC_V1.1_scaffold_1018	https://genomevolution.org/coge//GEvo.pl?;fid1=43128444;ref2=0;dr2up=40000;dr2down=40000;rev2=1;fid2=2252829451;ref3=0;dr3up=40000;dr3down=40000;fid3=2252576856;dr1up=40000;dr1down=40000;num_seqs=3;autogo=1
1,1,1	LOC100167422	MYZPE13164_G006_v1.0_000112400.1	MYZPE13164_0_v1.0_000078470.1	contig_NW_001918658	scaffold_341	Mp1087439_TGAC_V1.1_scaffold_259	https://genomevolution.org/coge//GEvo.pl?;fid1=43129377;ref2=0;dr2up=30000;dr2down=30000;fid2=2252792924;ref3=0;dr3up=30000;dr3down=30000;rev3=1;fid3=2252635679;dr1up=30000;dr1down=30000;num_seqs=3;autogo=1
1,1,1	LOC100163331	MYZPE13164_G006_v1.0_000112410.4	MYZPE13164_0_v1.0_000078460.2	contig_NW_001918658	scaffold_341	Mp1087439_TGAC_V1.1_scaffold_259	https://genomevolution.org/coge//GEvo.pl?;fid1=43129402;ref2=0;dr2up=20000;dr2down=20000;fid2=2252792944;ref3=0;dr3up=30000;dr3down=30000;rev3=1;fid3=2252635668;dr1up=30000;dr1down=30000;num_seqs=3;autogo=1
1,1,1	LOC100165388	MYZPE13164_G006_v1.0_000112420.1	MYZPE13164_0_v1.0_000078450.2	contig_NW_001918658	scaffold_341	Mp1087439_TGAC_V1.1_scaffold_259	https://genomevolution.org/coge//GEvo.pl?;fid1=43129419;ref2=0;dr2up=40000;dr2down=40000;fid2=2252792950;ref3=0;dr3up=40000;dr3down=40000;rev3=1;fid3=2252635648;dr1up=40000;dr1down=40000;num_seqs=3;autogo=1
1,1,1	LOC100169493	MYZPE13164_G006_v1.0_000112390.2	MYZPE13164_0_v1.0_000078480.1	contig_NW_001918658	scaffold_341	Mp1087439_TGAC_V1.1_scaffold_259	https://genomevolution.org/coge//GEvo.pl?;fid1=43129366;ref2=0;dr2up=40000;dr2down=40000;fid2=2252792893;ref3=0;dr3up=40000;dr3down=40000;rev3=1;fid3=2252635684;dr1up=40000;dr1down=40000;num_seqs=3;autogo=1
1,1,1	LOC100165125	MYZPE13164_G006_v1.0_000194470.1	MYZPE13164_0_v1.0_000194020.1	contig_NW_001918679	scaffold_9	Mp1087439_TGAC_V1.1_scaffold_93	https://genomevolution.org/coge//GEvo.pl?;fid1=43130195;ref2=0;dr2up=40000;dr2down=40000;fid2=2252855735;ref3=0;dr3up=50000;dr3down=50000;rev3=1;fid3=2252713045;dr1up=50000;dr1down=50000;num_seqs=3;autogo=1
1,1,1	LOC100163044	MYZPE13164_G006_v1.0_000194500.1	MYZPE13164_0_v1.0_000193990.1	contig_NW_001918679	scaffold_9	Mp1087439_TGAC_V1.1_scaffold_93	https://genomevolution.org/coge//GEvo.pl?;fid1=43130230;ref2=0;dr2up=20000;dr2down=20000;fid2=2252855781;ref3=0;dr3up=40000;dr3down=40000;rev3=1;fid3=2252712994;dr1up=40000;dr1down=40000;num_seqs=3;autogo=1
1,1,1	LOC100161018	MYZPE13164_G006_v1.0_000194510.1	MYZPE13164_0_v1.0_000193980.1	contig_NW_001918679	scaffold_9	Mp1087439_TGAC_V1.1_scaffold_93	https://genomevolution.org/coge//GEvo.pl?;fid1=43130246;ref2=0;dr2up=30000;dr2down=30000;fid2=2252855792;ref3=0;dr3up=30000;dr3down=30000;rev3=1;fid3=2252712983;dr1up=30000;dr1down=30000;num_seqs=3;autogo=1
1,1,1	LOC100167157	MYZPE13164_G006_v1.0_000194480.1	MYZPE13164_0_v1.0_000194010.1	contig_NW_001918679	scaffold_9	Mp1087439_TGAC_V1.1_scaffold_93	https://genomevolution.org/coge//GEvo.pl?;fid1=43130211;ref2=0;dr2up=40000;dr2down=40000;fid2=2252855745;ref3=0;dr3up=50000;dr3down=50000;rev3=1;fid3=2252713024;dr1up=50000;dr1down=50000;num_seqs=3;autogo=1
1,1,1	LOC100158959	MYZPE13164_G006_v1.0_000194520.1	MYZPE13164_0_v1.0_000193950.1	contig_NW_001918679	scaffold_9	Mp1087439_TGAC_V1.1_scaffold_93	https://genomevolution.org/coge//GEvo.pl?;fid1=43130261;ref2=0;dr2up=40000;dr2down=40000;fid2=2252855809;ref3=0;dr3up=60000;dr3down=60000;rev3=1;fid3=2252712963;dr1up=60000;dr1down=60000;num_seqs=3;autogo=1
1,1,1	LOC100159674	MYZPE13164_G006_v1.0_000194540.1	MYZPE13164_0_v1.0_000193930.2	contig_NW_001918679	scaffold_9	Mp1087439_TGAC_V1.1_scaffold_93	https://genomevolution.org/coge//GEvo.pl?;fid1=43130277;ref2=0;dr2up=60000;dr2down=60000;fid2=2252855815;ref3=0;dr3up=70000;dr3down=70000;rev3=1;fid3=2252712947;dr1up=70000;dr1down=70000;num_seqs=3;autogo=1
1,1,1	LOC100169200	MYZPE13164_G006_v1.0_000194460.1	MYZPE13164_0_v1.0_000194030.1	contig_NW_001918679	scaffold_9	Mp1087439_TGAC_V1.1_scaffold_93	https://genomevolution.org/coge//GEvo.pl?;fid1=43130185;ref2=0;dr2up=40000;dr2down=40000;fid2=2252855725;ref3=0;dr3up=60000;dr3down=60000;rev3=1;fid3=2252713055;dr1up=60000;dr1down=60000;num_seqs=3;autogo=1
1,1,1	LOC100161050	MYZPE13164_G006_v1.0_000194340.1	MYZPE13164_0_v1.0_000194150.1	contig_NW_001918710	scaffold_9	Mp1087439_TGAC_V1.1_scaffold_93	https://genomevolution.org/coge//GEvo.pl?;fid1=43131347;ref2=0;dr2up=30000;dr2down=30000;fid2=2252855642;ref3=0;dr3up=30000;dr3down=30000;rev3=1;fid3=2252713152;dr1up=30000;dr1down=30000;num_seqs=3;autogo=1
1,1,1	LOC100167894	MYZPE13164_G006_v1.0_000194360.1	MYZPE13164_0_v1.0_000194130.1	contig_NW_001918710	scaffold_9	Mp1087439_TGAC_V1.1_scaffold_93	https://genomevolution.org/coge//GEvo.pl?;fid1=43131361;ref2=0;dr2up=20000;dr2down=20000;fid2=2252855648;ref3=0;dr3up=20000;dr3down=20000;rev3=1;fid3=2252713137;dr1up=20000;dr1down=20000;num_seqs=3;autogo=1
1,1,1	LOC100169238	MYZPE13164_G006_v1.0_000194370.1	MYZPE13164_0_v1.0_000194120.2	contig_NW_001918710	scaffold_9	Mp1087439_TGAC_V1.1_scaffold_93	https://genomevolution.org/coge//GEvo.pl?;fid1=43131373;ref2=0;dr2up=20000;dr2down=20000;fid2=2252855658;ref3=0;dr3up=20000;dr3down=20000;rev3=1;fid3=2252713126;dr1up=20000;dr1down=20000;num_seqs=3;autogo=1
1,1,1	LOC100165862	MYZPE13164_G006_v1.0_000194390.1	MYZPE13164_0_v1.0_000194100.1	contig_NW_001918710	scaffold_9	Mp1087439_TGAC_V1.1_scaffold_93	https://genomevolution.org/coge//GEvo.pl?;fid1=43131383;ref2=0;dr2up=30000;dr2down=30000;fid2=2252855674;ref3=0;dr3up=30000;dr3down=30000;rev3=1;fid3=2252713117;dr1up=30000;dr1down=30000;num_seqs=3;autogo=1
1,1,1	LOC100162588	MYZPE13164_G006_v1.0_000143610.1	MYZPE13164_0_v1.0_000029020.1	contig_NW_001919170	scaffold_503	Mp1087439_TGAC_V1.1_scaffold_1305	https://genomevolution.org/coge//GEvo.pl?;fid1=43135510;ref2=0;dr2up=150000;dr2down=150000;rev2=1;fid2=2252817145;ref3=0;dr3up=140000;dr3down=140000;fid3=2252595621;dr1up=150000;dr1down=150000;num_seqs=3;autogo=1
1,1,1	LOC100164637	MYZPE13164_G006_v1.0_000143600.2	MYZPE13164_0_v1.0_000029030.2	contig_NW_001919170	scaffold_503	Mp1087439_TGAC_V1.1_scaffold_1305	https://genomevolution.org/coge//GEvo.pl?;fid1=43135518;ref2=0;dr2up=150000;dr2down=150000;rev2=1;fid2=2252817136;ref3=0;dr3up=150000;dr3down=150000;fid3=2252595630;dr1up=150000;dr1down=150000;num_seqs=3;autogo=1
1,1,1	LOC100160565	MYZPE13164_G006_v1.0_000143590.2	MYZPE13164_0_v1.0_000029040.1	contig_NW_001919170	scaffold_503	Mp1087439_TGAC_V1.1_scaffold_1305	https://genomevolution.org/coge//GEvo.pl?;fid1=43135525;ref2=0;dr2up=150000;dr2down=150000;rev2=1;fid2=2252817120;ref3=0;dr3up=150000;dr3down=150000;fid3=2252595635;dr1up=150000;dr1down=150000;num_seqs=3;autogo=1
1,1,1	LOC100162553	MYZPE13164_G006_v1.0_000143580.1	MYZPE13164_0_v1.0_000029050.1	contig_NW_001919170	scaffold_503	Mp1087439_TGAC_V1.1_scaffold_1305	https://genomevolution.org/coge//GEvo.pl?;fid1=43135539;ref2=0;dr2up=170000;dr2down=170000;rev2=1;fid2=2252817109;ref3=0;dr3up=160000;dr3down=160000;fid3=2252595651;dr1up=170000;dr1down=170000;num_seqs=3;autogo=1
1,1,1	LOC100169461	MYZPE13164_G006_v1.0_000143570.2	MYZPE13164_0_v1.0_000029060.1	contig_NW_001919170	scaffold_503	Mp1087439_TGAC_V1.1_scaffold_1305	https://genomevolution.org/coge//GEvo.pl?;fid1=43135551;ref2=0;dr2up=170000;dr2down=170000;rev2=1;fid2=2252817104;ref3=0;dr3up=170000;dr3down=170000;fid3=2252595657;dr1up=170000;dr1down=170000;num_seqs=3;autogo=1
1,1,1	LOC100167391	MYZPE13164_G006_v1.0_000143560.1	MYZPE13164_0_v1.0_000029070.1	contig_NW_001919170	scaffold_503	Mp1087439_TGAC_V1.1_scaffold_1305	https://genomevolution.org/coge//GEvo.pl?;fid1=43135564;ref2=0;dr2up=180000;dr2down=180000;rev2=1;fid2=2252817095;ref3=0;dr3up=170000;dr3down=170000;fid3=2252595666;dr1up=180000;dr1down=180000;num_seqs=3;autogo=1
1,1,1	LOC100165368	MYZPE13164_G006_v1.0_000143560.1	MYZPE13164_0_v1.0_000029070.1	contig_NW_001919170	scaffold_503	Mp1087439_TGAC_V1.1_scaffold_1305	https://genomevolution.org/coge//GEvo.pl?;fid1=43135577;ref2=0;dr2up=180000;dr2down=180000;rev2=1;fid2=2252817095;ref3=0;dr3up=170000;dr3down=170000;fid3=2252595666;dr1up=180000;dr1down=180000;num_seqs=3;autogo=1
1,1,1	LOC100160524	MYZPE13164_G006_v1.0_000143550.1	MYZPE13164_0_v1.0_000029080.1	contig_NW_001919170	scaffold_503	Mp1087439_TGAC_V1.1_scaffold_1305	https://genomevolution.org/coge//GEvo.pl?;fid1=43135588;ref2=0;dr2up=190000;dr2down=190000;rev2=1;fid2=2252817089;ref3=0;dr3up=180000;dr3down=180000;fid3=2252595671;dr1up=190000;dr1down=190000;num_seqs=3;autogo=1
1,1,1	LOC100169414	proxy	MYZPE13164_0_v1.0_000029090.1	contig_NW_001919170	scaffold_503	Mp1087439_TGAC_V1.1_scaffold_1305	https://genomevolution.org/coge//GEvo.pl?;fid1=43135606;ref2=0;dr2up=190000;dr2down=190000;rev2=1;x2=1811;chr2=scaffold_503;dsgid2=53455;ref3=0;dr3up=190000;dr3down=190000;fid3=2252595676;dr1up=190000;dr1down=190000;num_seqs=3;autogo=1
1,1,1	LOC100165979	MYZPE13164_G006_v1.0_000143670.1	MYZPE13164_0_v1.0_000028970.3	contig_NW_001919170	scaffold_503	Mp1087439_TGAC_V1.1_scaffold_1305	https://genomevolution.org/coge//GEvo.pl?;fid1=43135406;ref2=0;dr2up=190000;dr2down=190000;rev2=1;fid2=2252817215;ref3=0;dr3up=190000;dr3down=190000;fid3=2252595557;dr1up=190000;dr1down=190000;num_seqs=3;autogo=1
1,1,1	LOC100163302	proxy	proxy	contig_NW_001919170	scaffold_503	Mp1087439_TGAC_V1.1_scaffold_1305	https://genomevolution.org/coge//GEvo.pl?;fid1=43135628;ref2=0;dr2up=190000;dr2down=190000;rev2=1;x2=1811;chr2=scaffold_503;dsgid2=53455;ref3=0;dr3up=190000;dr3down=190000;x3=196791;chr3=Mp1087439_TGAC_V1.1_scaffold_1305;dsgid3=53456;dr1up=190000;dr1down=190000;num_seqs=3;autogo=1
1,1,1	LOC100163943	MYZPE13164_G006_v1.0_000143660.4	MYZPE13164_0_v1.0_000028980.2	contig_NW_001919170	scaffold_503	Mp1087439_TGAC_V1.1_scaffold_1305	https://genomevolution.org/coge//GEvo.pl?;fid1=43135418;ref2=0;dr2up=180000;dr2down=180000;rev2=1;fid2=2252817193;ref3=0;dr3up=180000;dr3down=180000;fid3=2252595566;dr1up=180000;dr1down=180000;num_seqs=3;autogo=1
1,1,1	LOC100164683	MYZPE13164_G006_v1.0_000143650.1	MYZPE13164_0_v1.0_000028990.1	contig_NW_001919170	scaffold_503	Mp1087439_TGAC_V1.1_scaffold_1305	https://genomevolution.org/coge//GEvo.pl?;fid1=43135427;ref2=0;dr2up=180000;dr2down=180000;rev2=1;fid2=2252817175;ref3=0;dr3up=180000;dr3down=180000;fid3=2252595594;dr1up=180000;dr1down=180000;num_seqs=3;autogo=1
1,1,1	LOC100161885	MYZPE13164_G006_v1.0_000143640.1	MYZPE13164_0_v1.0_000029000.1	contig_NW_001919170	scaffold_503	Mp1087439_TGAC_V1.1_scaffold_1305	https://genomevolution.org/coge//GEvo.pl?;fid1=43135440;ref2=0;dr2up=180000;dr2down=180000;rev2=1;fid2=2252817169;ref3=0;dr3up=180000;dr3down=180000;fid3=2252595599;dr1up=180000;dr1down=180000;num_seqs=3;autogo=1
1,1,1	LOC100161257	proxy	proxy	contig_NW_001919170	scaffold_503	Mp1087439_TGAC_V1.1_scaffold_1305	https://genomevolution.org/coge//GEvo.pl?;fid1=43135392;ref2=0;dr2up=190000;dr2down=190000;rev2=1;x2=184787;chr2=scaffold_503;dsgid2=53455;ref3=0;dr3up=190000;dr3down=190000;x3=13729;chr3=Mp1087439_TGAC_V1.1_scaffold_1305;dsgid3=53456;dr1up=190000;dr1down=190000;num_seqs=3;autogo=1
1,1,1	LOC100166656	MYZPE13164_G006_v1.0_000143630.2	MYZPE13164_0_v1.0_000029010.1	contig_NW_001919170	scaffold_503	Mp1087439_TGAC_V1.1_scaffold_1305	https://genomevolution.org/coge//GEvo.pl?;fid1=43135490;ref2=0;dr2up=130000;dr2down=130000;rev2=1;fid2=2252817159;ref3=0;dr3up=130000;dr3down=130000;fid3=2252595605;dr1up=130000;dr1down=130000;num_seqs=3;autogo=1
1,1,1	LOC100159173	MYZPE13164_G006_v1.0_000075320.1	MYZPE13164_0_v1.0_000162140.1	contig_NW_001919173	scaffold_211	Mp1087439_TGAC_V1.1_scaffold_674	https://genomevolution.org/coge//GEvo.pl?;fid1=43135697;ref2=0;dr2up=250000;dr2down=250000;fid2=2252766459;ref3=0;dr3up=30000;dr3down=30000;rev3=1;fid3=2252690562;dr1up=250000;dr1down=250000;num_seqs=3;autogo=1
1,1,1	LOC100168056	MYZPE13164_G006_v1.0_000075330.2	MYZPE13164_0_v1.0_000162130.1	contig_NW_001919173	scaffold_211	Mp1087439_TGAC_V1.1_scaffold_674	https://genomevolution.org/coge//GEvo.pl?;fid1=43135720;ref2=0;dr2up=250000;dr2down=250000;fid2=2252766472;ref3=0;dr3up=20000;dr3down=20000;rev3=1;fid3=2252690538;dr1up=250000;dr1down=250000;num_seqs=3;autogo=1
1,1,1	LOC100166019	MYZPE13164_G006_v1.0_000075340.1	MYZPE13164_0_v1.0_000162120.1	contig_NW_001919173	scaffold_211	Mp1087439_TGAC_V1.1_scaffold_674	https://genomevolution.org/coge//GEvo.pl?;fid1=43135732;ref2=0;dr2up=230000;dr2down=230000;fid2=2252766490;ref3=0;dr3up=40000;dr3down=40000;rev3=1;fid3=2252690528;dr1up=230000;dr1down=230000;num_seqs=3;autogo=1
1,1,1	LOC100161208	MYZPE13164_G006_v1.0_000075310.1	MYZPE13164_0_v1.0_000162150.1	contig_NW_001919173	scaffold_211	Mp1087439_TGAC_V1.1_scaffold_674	https://genomevolution.org/coge//GEvo.pl?;fid1=43135686;ref2=0;dr2up=260000;dr2down=260000;fid2=2252766454;ref3=0;dr3up=40000;dr3down=40000;rev3=1;fid3=2252690569;dr1up=260000;dr1down=260000;num_seqs=3;autogo=1
1,1,1	LOC100161881	MYZPE13164_G006_v1.0_000078970.1	MYZPE13164_0_v1.0_000077220.1	contig_NW_001919174	scaffold_222	Mp1087439_TGAC_V1.1_scaffold_255	https://genomevolution.org/coge//GEvo.pl?;fid1=43135872;ref2=0;dr2up=70000;dr2down=70000;fid2=2252769033;ref3=0;dr3up=70000;dr3down=70000;rev3=1;fid3=2252634798;dr1up=70000;dr1down=70000;num_seqs=3;autogo=1
1,1,1	LOC100167389	MYZPE13164_G006_v1.0_000078930.1	MYZPE13164_0_v1.0_000077250.1	contig_NW_001919174	scaffold_222	Mp1087439_TGAC_V1.1_scaffold_255	https://genomevolution.org/coge//GEvo.pl?;fid1=43135823;ref2=0;dr2up=70000;dr2down=70000;fid2=2252768994;ref3=0;dr3up=70000;dr3down=70000;rev3=1;fid3=2252634828;dr1up=70000;dr1down=70000;num_seqs=3;autogo=1
1,1,1	LOC100161254	MYZPE13164_G006_v1.0_000078940.1	MYZPE13164_0_v1.0_000077240.2	contig_NW_001919174	scaffold_222	Mp1087439_TGAC_V1.1_scaffold_255	https://genomevolution.org/coge//GEvo.pl?;fid1=43135831;ref2=0;dr2up=60000;dr2down=60000;fid2=2252769004;ref3=0;dr3up=60000;dr3down=60000;rev3=1;fid3=2252634817;dr1up=60000;dr1down=60000;num_seqs=3;autogo=1
1,1,1	LOC100163939	MYZPE13164_G006_v1.0_000078950.2	MYZPE13164_0_v1.0_000077230.2	contig_NW_001919174	scaffold_222	Mp1087439_TGAC_V1.1_scaffold_255	https://genomevolution.org/coge//GEvo.pl?;fid1=43135853;ref2=0;dr2up=50000;dr2down=50000;fid2=2252769022;ref3=0;dr3up=60000;dr3down=60000;rev3=1;fid3=2252634808;dr1up=60000;dr1down=60000;num_seqs=3;autogo=1
1,1,1	LOC100169453	MYZPE13164_G006_v1.0_000039950.2	MYZPE13164_0_v1.0_000091950.2	contig_NW_001919182	scaffold_143	Mp1087439_TGAC_V1.1_scaffold_316	https://genomevolution.org/coge//GEvo.pl?;fid1=43136537;ref2=0;dr2up=90000;dr2down=90000;rev2=1;fid2=2252743755;ref3=0;dr3up=90000;dr3down=90000;rev3=1;fid3=2252644682;dr1up=90000;dr1down=90000;num_seqs=3;autogo=1
1,1,1	LOC100163292	MYZPE13164_G006_v1.0_000040030.3	MYZPE13164_0_v1.0_000092020.1	contig_NW_001919182	scaffold_143	Mp1087439_TGAC_V1.1_scaffold_316	https://genomevolution.org/coge//GEvo.pl?;fid1=43136463;ref2=0;dr2up=90000;dr2down=90000;rev2=1;fid2=2252743795;ref3=0;dr3up=90000;dr3down=90000;rev3=1;fid3=2252644713;dr1up=90000;dr1down=90000;num_seqs=3;autogo=1
1,1,1	LOC100167383	MYZPE13164_G006_v1.0_000039940.1	MYZPE13164_0_v1.0_000091940.1	contig_NW_001919182	scaffold_143	Mp1087439_TGAC_V1.1_scaffold_316	https://genomevolution.org/coge//GEvo.pl?;fid1=43136554;ref2=0;dr2up=120000;dr2down=120000;rev2=1;fid2=2252743737;ref3=0;dr3up=120000;dr3down=120000;rev3=1;fid3=2252644667;dr1up=120000;dr1down=120000;num_seqs=3;autogo=1
1,1,1	LOC100161247	MYZPE13164_G006_v1.0_000040020.1	MYZPE13164_0_v1.0_000092010.1	contig_NW_001919182	scaffold_143	Mp1087439_TGAC_V1.1_scaffold_316	https://genomevolution.org/coge//GEvo.pl?;fid1=43136479;ref2=0;dr2up=80000;dr2down=80000;rev2=1;fid2=2252743782;ref3=0;dr3up=80000;dr3down=80000;rev3=1;fid3=2252644710;dr1up=80000;dr1down=80000;num_seqs=3;autogo=1
1,1,1	LOC100162581	MYZPE13164_G006_v1.0_000039990.1	MYZPE13164_0_v1.0_000091980.1	contig_NW_001919182	scaffold_143	Mp1087439_TGAC_V1.1_scaffold_316	https://genomevolution.org/coge//GEvo.pl?;fid1=43136494;ref2=0;dr2up=50000;dr2down=50000;rev2=1;fid2=2252743773;ref3=0;dr3up=50000;dr3down=50000;rev3=1;fid3=2252644701;dr1up=50000;dr1down=50000;num_seqs=3;autogo=1
1,1,1	LOC100160557	MYZPE13164_G006_v1.0_000039980.1	proxy	contig_NW_001919182	scaffold_143	Mp1087439_TGAC_V1.1_scaffold_316	https://genomevolution.org/coge//GEvo.pl?;fid1=43136509;ref2=0;dr2up=60000;dr2down=60000;rev2=1;fid2=2252743770;ref3=0;dr3up=60000;dr3down=60000;rev3=1;x3=291473;chr3=Mp1087439_TGAC_V1.1_scaffold_316;dsgid3=53456;dr1up=60000;dr1down=60000;num_seqs=3;autogo=1
1,1,1	LOC100166059	MYZPE13164_G006_v1.0_000039960.1	MYZPE13164_0_v1.0_000091960.1	contig_NW_001919182	scaffold_143	Mp1087439_TGAC_V1.1_scaffold_316	https://genomevolution.org/coge//GEvo.pl?;fid1=43136521;ref2=0;dr2up=60000;dr2down=60000;rev2=1;fid2=2252743762;ref3=0;dr3up=60000;dr3down=60000;rev3=1;fid3=2252644693;dr1up=60000;dr1down=60000;num_seqs=3;autogo=1
1,1,1	LOC100160262	proxy	proxy	contig_NW_001919184	scaffold_554	Mp1087439_TGAC_V1.1_scaffold_828	https://genomevolution.org/coge//GEvo.pl?;fid1=43136726;ref2=0;dr2up=50000;dr2down=50000;x2=45979;chr2=scaffold_554;dsgid2=53455;ref3=0;dr3up=60000;dr3down=60000;rev3=1;x3=65826;chr3=Mp1087439_TGAC_V1.1_scaffold_828;dsgid3=53456;dr1up=60000;dr1down=60000;num_seqs=3;autogo=1
1,1,1	LOC100160988	proxy	proxy	contig_NW_001919184	scaffold_554	Mp1087439_TGAC_V1.1_scaffold_828	https://genomevolution.org/coge//GEvo.pl?;fid1=43136744;ref2=0;dr2up=50000;dr2down=50000;x2=45979;chr2=scaffold_554;dsgid2=53455;ref3=0;dr3up=60000;dr3down=60000;rev3=1;x3=65826;chr3=Mp1087439_TGAC_V1.1_scaffold_828;dsgid3=53456;dr1up=60000;dr1down=60000;num_seqs=3;autogo=1
1,1,1	LOC100169129	proxy	proxy	contig_NW_001919184	scaffold_554	Mp1087439_TGAC_V1.1_scaffold_828	https://genomevolution.org/coge//GEvo.pl?;fid1=43136759;ref2=0;dr2up=50000;dr2down=50000;x2=45979;chr2=scaffold_554;dsgid2=53455;ref3=0;dr3up=60000;dr3down=60000;rev3=1;x3=65826;chr3=Mp1087439_TGAC_V1.1_scaffold_828;dsgid3=53456;dr1up=60000;dr1down=60000;num_seqs=3;autogo=1
1,1,1	LOC100167124	MYZPE13164_G006_v1.0_000150560.1	MYZPE13164_0_v1.0_000181490.1	contig_NW_001919184	scaffold_554	Mp1087439_TGAC_V1.1_scaffold_828	https://genomevolution.org/coge//GEvo.pl?;fid1=43136611;ref2=0;dr2up=50000;dr2down=50000;fid2=2252823155;ref3=0;dr3up=50000;dr3down=50000;rev3=1;fid3=2252704039;dr1up=50000;dr1down=50000;num_seqs=3;autogo=1
1,1,1	LOC100167082	proxy	proxy	contig_NW_001919184	scaffold_554	Mp1087439_TGAC_V1.1_scaffold_828	https://genomevolution.org/coge//GEvo.pl?;fid1=43136777;ref2=0;dr2up=50000;dr2down=50000;x2=45979;chr2=scaffold_554;dsgid2=53455;ref3=0;dr3up=60000;dr3down=60000;rev3=1;x3=65826;chr3=Mp1087439_TGAC_V1.1_scaffold_828;dsgid3=53456;dr1up=60000;dr1down=60000;num_seqs=3;autogo=1
1,1,1	LOC100163764	MYZPE13164_G006_v1.0_000150570.1	MYZPE13164_0_v1.0_000181480.1	contig_NW_001919184	scaffold_554	Mp1087439_TGAC_V1.1_scaffold_828	https://genomevolution.org/coge//GEvo.pl?;fid1=43136632;ref2=0;dr2up=50000;dr2down=50000;fid2=2252823171;ref3=0;dr3up=40000;dr3down=40000;rev3=1;fid3=2252704022;dr1up=50000;dr1down=50000;num_seqs=3;autogo=1
1,1,1	LOC100159561	MYZPE13164_G006_v1.0_000150580.1	MYZPE13164_0_v1.0_000181470.2	contig_NW_001919184	scaffold_554	Mp1087439_TGAC_V1.1_scaffold_828	https://genomevolution.org/coge//GEvo.pl?;fid1=43136652;ref2=0;dr2up=40000;dr2down=40000;fid2=2252823187;ref3=0;dr3up=40000;dr3down=40000;rev3=1;fid3=2252704003;dr1up=40000;dr1down=40000;num_seqs=3;autogo=1
1,1,1	LOC100169174	MYZPE13164_G006_v1.0_000150550.1	MYZPE13164_0_v1.0_000181500.1	contig_NW_001919184	scaffold_554	Mp1087439_TGAC_V1.1_scaffold_828	https://genomevolution.org/coge//GEvo.pl?;fid1=43136582;ref2=0;dr2up=50000;dr2down=50000;fid2=2252823149;ref3=0;dr3up=60000;dr3down=60000;rev3=1;fid3=2252704055;dr1up=60000;dr1down=60000;num_seqs=3;autogo=1
1,1,1	LOC100164375	MYZPE13164_G006_v1.0_000150600.1	MYZPE13164_0_v1.0_000181460.1	contig_NW_001919184	scaffold_554	Mp1087439_TGAC_V1.1_scaffold_828	https://genomevolution.org/coge//GEvo.pl?;fid1=43136666;ref2=0;dr2up=50000;dr2down=50000;fid2=2252823225;ref3=0;dr3up=50000;dr3down=50000;rev3=1;fid3=2252703993;dr1up=50000;dr1down=50000;num_seqs=3;autogo=1
1,1,1	LOC100162306	MYZPE13164_G006_v1.0_000150590.1	MYZPE13164_0_v1.0_000181440.1	contig_NW_001919184	scaffold_554	Mp1087439_TGAC_V1.1_scaffold_828	https://genomevolution.org/coge//GEvo.pl?;fid1=43136680;ref2=0;dr2up=50000;dr2down=50000;fid2=2252823207;ref3=0;dr3up=60000;dr3down=60000;rev3=1;fid3=2252703968;dr1up=60000;dr1down=60000;num_seqs=3;autogo=1
1,1,1	LOC100165091	proxy	proxy	contig_NW_001919184	scaffold_554	Mp1087439_TGAC_V1.1_scaffold_828	https://genomevolution.org/coge//GEvo.pl?;fid1=43136697;ref2=0;dr2up=50000;dr2down=50000;x2=45979;chr2=scaffold_554;dsgid2=53455;ref3=0;dr3up=60000;dr3down=60000;rev3=1;x3=65826;chr3=Mp1087439_TGAC_V1.1_scaffold_828;dsgid3=53456;dr1up=60000;dr1down=60000;num_seqs=3;autogo=1
1,1,1	LOC100163010	proxy	proxy	contig_NW_001919184	scaffold_554	Mp1087439_TGAC_V1.1_scaffold_828	https://genomevolution.org/coge//GEvo.pl?;fid1=43136710;ref2=0;dr2up=50000;dr2down=50000;x2=45979;chr2=scaffold_554;dsgid2=53455;ref3=0;dr3up=60000;dr3down=60000;rev3=1;x3=65826;chr3=Mp1087439_TGAC_V1.1_scaffold_828;dsgid3=53456;dr1up=60000;dr1down=60000;num_seqs=3;autogo=1
1,1,1	LOC100165798	proxy	proxy	contig_NW_001919184	scaffold_554	Mp1087439_TGAC_V1.1_scaffold_828	https://genomevolution.org/coge//GEvo.pl?;fid1=43136595;ref2=0;dr2up=50000;dr2down=50000;x2=10353;chr2=scaffold_554;dsgid2=53455;ref3=0;dr3up=50000;dr3down=50000;rev3=1;x3=113622;chr3=Mp1087439_TGAC_V1.1_scaffold_828;dsgid3=53456;dr1up=50000;dr1down=50000;num_seqs=3;autogo=1
1,1,1	LOC100160946	MYZPE13164_G006_v1.0_000063190.1	MYZPE13164_0_v1.0_000005590.1	contig_NW_001919185	scaffold_185	Mp1087439_TGAC_V1.1_scaffold_1050	https://genomevolution.org/coge//GEvo.pl?;fid1=43136833;ref2=0;dr2up=50000;dr2down=50000;rev2=1;fid2=2252757700;ref3=0;dr3up=40000;dr3down=40000;rev3=1;fid3=2252579157;dr1up=50000;dr1down=50000;num_seqs=3;autogo=1
1,1,1	LOC100162967	MYZPE13164_G006_v1.0_000063180.1	MYZPE13164_0_v1.0_000005580.1	contig_NW_001919185	scaffold_185	Mp1087439_TGAC_V1.1_scaffold_1050	https://genomevolution.org/coge//GEvo.pl?;fid1=43136843;ref2=0;dr2up=40000;dr2down=40000;rev2=1;fid2=2252757690;ref3=0;dr3up=40000;dr3down=40000;rev3=1;fid3=2252579147;dr1up=40000;dr1down=40000;num_seqs=3;autogo=1
1,1,1	LOC100165754	MYZPE13164_G006_v1.0_000063170.1	MYZPE13164_0_v1.0_000005570.1	contig_NW_001919185	scaffold_185	Mp1087439_TGAC_V1.1_scaffold_1050	https://genomevolution.org/coge//GEvo.pl?;fid1=43136859;ref2=0;dr2up=40000;dr2down=40000;rev2=1;fid2=2252757685;ref3=0;dr3up=40000;dr3down=40000;rev3=1;fid3=2252579142;dr1up=40000;dr1down=40000;num_seqs=3;autogo=1
1,1,1	LOC100163717	MYZPE13164_G006_v1.0_000063160.1	MYZPE13164_0_v1.0_000005560.1	contig_NW_001919185	scaffold_185	Mp1087439_TGAC_V1.1_scaffold_1050	https://genomevolution.org/coge//GEvo.pl?;fid1=43136877;ref2=0;dr2up=40000;dr2down=40000;rev2=1;fid2=2252757682;ref3=0;dr3up=40000;dr3down=40000;rev3=1;fid3=2252579139;dr1up=40000;dr1down=40000;num_seqs=3;autogo=1
1,1,1	Ckiibeta	MYZPE13164_G006_v1.0_000063200.1	MYZPE13164_0_v1.0_000005600.2	contig_NW_001919185	scaffold_185	Mp1087439_TGAC_V1.1_scaffold_1050	https://genomevolution.org/coge//GEvo.pl?;fid1=43136809;ref2=0;dr2up=50000;dr2down=50000;rev2=1;fid2=2252757705;ref3=0;dr3up=50000;dr3down=50000;rev3=1;fid3=2252579168;dr1up=50000;dr1down=50000;num_seqs=3;autogo=1
1,1,1	LOC100158884	MYZPE13164_G006_v1.0_000063150.1	MYZPE13164_0_v1.0_000005550.1	contig_NW_001919185	scaffold_185	Mp1087439_TGAC_V1.1_scaffold_1050	https://genomevolution.org/coge//GEvo.pl?;fid1=43136908;ref2=0;dr2up=50000;dr2down=50000;rev2=1;fid2=2252757679;ref3=0;dr3up=50000;dr3down=50000;rev3=1;fid3=2252579136;dr1up=50000;dr1down=50000;num_seqs=3;autogo=1
1,1,1	LOC100158884	MYZPE13164_G006_v1.0_000063150.1	MYZPE13164_0_v1.0_000005550.1	contig_NW_001919185	scaffold_185	Mp1087439_TGAC_V1.1_scaffold_1050	https://genomevolution.org/coge//GEvo.pl?;fid1=43136904;ref2=0;dr2up=50000;dr2down=50000;rev2=1;fid2=2252757679;ref3=0;dr3up=50000;dr3down=50000;rev3=1;fid3=2252579136;dr1up=50000;dr1down=50000;num_seqs=3;autogo=1
1,1,1	LOC100161653	MYZPE13164_G006_v1.0_000063140.1	MYZPE13164_0_v1.0_000005540.1	contig_NW_001919185	scaffold_185	Mp1087439_TGAC_V1.1_scaffold_1050	https://genomevolution.org/coge//GEvo.pl?;fid1=43136924;ref2=0;dr2up=70000;dr2down=70000;rev2=1;fid2=2252757666;ref3=0;dr3up=70000;dr3down=70000;rev3=1;fid3=2252579123;dr1up=70000;dr1down=70000;num_seqs=3;autogo=1
1,1,1	LOC100164416	MYZPE13164_G006_v1.0_000180140.1	MYZPE13164_0_v1.0_000147420.1	contig_NW_001919189	scaffold_771	Mp1087439_TGAC_V1.1_scaffold_581	https://genomevolution.org/coge//GEvo.pl?;fid1=43137359;ref2=0;dr2up=90000;dr2down=90000;rev2=1;fid2=2252846028;ref3=0;dr3up=100000;dr3down=100000;fid3=2252680722;dr1up=100000;dr1down=100000;num_seqs=3;autogo=1
1,1,1	LOC100165752	MYZPE13164_G006_v1.0_000180220.1	MYZPE13164_0_v1.0_000147340.1	contig_NW_001919189	scaffold_771	Mp1087439_TGAC_V1.1_scaffold_581	https://genomevolution.org/coge//GEvo.pl?;fid1=43137269;ref2=0;dr2up=50000;dr2down=50000;rev2=1;fid2=2252846082;ref3=0;dr3up=60000;dr3down=60000;fid3=2252680652;dr1up=60000;dr1down=60000;num_seqs=3;autogo=1
1,1,1	LOC100167774	MYZPE13164_G006_v1.0_000180230.1	MYZPE13164_0_v1.0_000147330.1	contig_NW_001919189	scaffold_771	Mp1087439_TGAC_V1.1_scaffold_581	https://genomevolution.org/coge//GEvo.pl?;fid1=43137241;ref2=0;dr2up=80000;dr2down=80000;rev2=1;fid2=2252846092;ref3=0;dr3up=80000;dr3down=80000;fid3=2252680646;dr1up=80000;dr1down=80000;num_seqs=3;autogo=1
1,1,1	LOC100162964	MYZPE13164_G006_v1.0_000180210.1	MYZPE13164_0_v1.0_000147350.1	contig_NW_001919189	scaffold_771	Mp1087439_TGAC_V1.1_scaffold_581	https://genomevolution.org/coge//GEvo.pl?;fid1=43137291;ref2=0;dr2up=50000;dr2down=50000;rev2=1;fid2=2252846073;ref3=0;dr3up=50000;dr3down=50000;fid3=2252680662;dr1up=50000;dr1down=50000;num_seqs=3;autogo=1
1,1,1	LOC100162964	MYZPE13164_G006_v1.0_000180210.1	MYZPE13164_0_v1.0_000147350.1	contig_NW_001919189	scaffold_771	Mp1087439_TGAC_V1.1_scaffold_581	https://genomevolution.org/coge//GEvo.pl?;fid1=43137295;ref2=0;dr2up=50000;dr2down=50000;rev2=1;fid2=2252846073;ref3=0;dr3up=50000;dr3down=50000;fid3=2252680662;dr1up=50000;dr1down=50000;num_seqs=3;autogo=1
1,1,1	LOC100160944	MYZPE13164_G006_v1.0_000180200.1	MYZPE13164_0_v1.0_000147360.1	contig_NW_001919189	scaffold_771	Mp1087439_TGAC_V1.1_scaffold_581	https://genomevolution.org/coge//GEvo.pl?;fid1=43137306;ref2=0;dr2up=50000;dr2down=50000;rev2=1;fid2=2252846070;ref3=0;dr3up=50000;dr3down=50000;fid3=2252680671;dr1up=50000;dr1down=50000;num_seqs=3;autogo=1
1,1,1	LOC100163714	MYZPE13164_G006_v1.0_000180190.1	MYZPE13164_0_v1.0_000147370.1	contig_NW_001919189	scaffold_771	Mp1087439_TGAC_V1.1_scaffold_581	https://genomevolution.org/coge//GEvo.pl?;fid1=43137317;ref2=0;dr2up=50000;dr2down=50000;rev2=1;fid2=2252846067;ref3=0;dr3up=50000;dr3down=50000;fid3=2252680674;dr1up=50000;dr1down=50000;num_seqs=3;autogo=1
1,1,1	LOC100159599	MYZPE13164_G006_v1.0_000180170.2	MYZPE13164_0_v1.0_000147390.1	contig_NW_001919189	scaffold_771	Mp1087439_TGAC_V1.1_scaffold_581	https://genomevolution.org/coge//GEvo.pl?;fid1=43137331;ref2=0;dr2up=80000;dr2down=80000;rev2=1;fid2=2252846050;ref3=0;dr3up=80000;dr3down=80000;fid3=2252680686;dr1up=80000;dr1down=80000;num_seqs=3;autogo=1
1,1,1	LOC100158882	MYZPE13164_G006_v1.0_000180160.1	MYZPE13164_0_v1.0_000147400.1	contig_NW_001919189	scaffold_771	Mp1087439_TGAC_V1.1_scaffold_581	https://genomevolution.org/coge//GEvo.pl?;fid1=43137342;ref2=0;dr2up=80000;dr2down=80000;rev2=1;fid2=2252846037;ref3=0;dr3up=80000;dr3down=80000;fid3=2252680707;dr1up=80000;dr1down=80000;num_seqs=3;autogo=1
1,1,1	LOC100167514	MYZPE13164_G006_v1.0_000053010.1	MYZPE13164_0_v1.0_000135740.1	contig_NW_001919219	scaffold_164	Mp1087439_TGAC_V1.1_scaffold_515	https://genomevolution.org/coge//GEvo.pl?;fid1=43138964;ref2=0;dr2up=20000;dr2down=20000;rev2=1;fid2=2252751395;ref3=0;dr3up=30000;dr3down=30000;fid3=2252672871;dr1up=30000;dr1down=30000;num_seqs=3;autogo=1
1,1,1	LOC100165484	MYZPE13164_G006_v1.0_000053000.2	MYZPE13164_0_v1.0_000135750.3	contig_NW_001919219	scaffold_164	Mp1087439_TGAC_V1.1_scaffold_515	https://genomevolution.org/coge//GEvo.pl?;fid1=43138977;ref2=0;dr2up=30000;dr2down=30000;rev2=1;fid2=2252751386;ref3=0;dr3up=30000;dr3down=30000;fid3=2252672885;dr1up=30000;dr1down=30000;num_seqs=3;autogo=1
1,1,1	LOC100163426	MYZPE13164_G006_v1.0_000052990.1	MYZPE13164_0_v1.0_000135760.1	contig_NW_001919219	scaffold_164	Mp1087439_TGAC_V1.1_scaffold_515	https://genomevolution.org/coge//GEvo.pl?;fid1=43138990;ref2=0;dr2up=40000;dr2down=40000;rev2=1;fid2=2252751377;ref3=0;dr3up=40000;dr3down=40000;fid3=2252672890;dr1up=40000;dr1down=40000;num_seqs=3;autogo=1
1,1,1	LOC100160679	MYZPE13164_G006_v1.0_000053030.1	MYZPE13164_0_v1.0_000135720.1	contig_NW_001919219	scaffold_164	Mp1087439_TGAC_V1.1_scaffold_515	https://genomevolution.org/coge//GEvo.pl?;fid1=43138953;ref2=0;dr2up=40000;dr2down=40000;rev2=1;fid2=2252751406;ref3=0;dr3up=40000;dr3down=40000;fid3=2252672856;dr1up=40000;dr1down=40000;num_seqs=3;autogo=1
1,1,1	LOC100162750	MYZPE13164_G006_v1.0_000147120.1	MYZPE13164_0_v1.0_000072610.1	contig_NW_001919222	scaffold_53	Mp1087439_TGAC_V1.1_scaffold_239	https://genomevolution.org/coge//GEvo.pl?;fid1=43139090;ref2=0;dr2up=30000;dr2down=30000;rev2=1;fid2=2252820282;ref3=0;dr3up=30000;dr3down=30000;fid3=2252631224;dr1up=30000;dr1down=30000;num_seqs=3;autogo=1
1,1,1	LOC100160718	MYZPE13164_G006_v1.0_000147110.1	MYZPE13164_0_v1.0_000072620.1	contig_NW_001919222	scaffold_53	Mp1087439_TGAC_V1.1_scaffold_239	https://genomevolution.org/coge//GEvo.pl?;fid1=43139106;ref2=0;dr2up=30000;dr2down=30000;rev2=1;fid2=2252820272;ref3=0;dr3up=30000;dr3down=30000;fid3=2252631230;dr1up=30000;dr1down=30000;num_seqs=3;autogo=1
1,1,1	LOC100169620	MYZPE13164_G006_v1.0_000147090.3	MYZPE13164_0_v1.0_000072630.1	contig_NW_001919222	scaffold_53	Mp1087439_TGAC_V1.1_scaffold_239	https://genomevolution.org/coge//GEvo.pl?;fid1=43139120;ref2=0;dr2up=20000;dr2down=20000;rev2=1;fid2=2252820252;ref3=0;dr3up=20000;dr3down=20000;fid3=2252631235;dr1up=20000;dr1down=20000;num_seqs=3;autogo=1
1,1,1	LOC100168922	MYZPE13164_G006_v1.0_000147100.1	MYZPE13164_0_v1.0_000072640.1	contig_NW_001919222	scaffold_53	Mp1087439_TGAC_V1.1_scaffold_239	https://genomevolution.org/coge//GEvo.pl?;fid1=43139137;ref2=0;dr2up=20000;dr2down=20000;rev2=1;fid2=2252820262;ref3=0;dr3up=20000;dr3down=20000;fid3=2252631251;dr1up=20000;dr1down=20000;num_seqs=3;autogo=1
1,1,1	LOC100164831	MYZPE13164_G006_v1.0_000147070.1	MYZPE13164_0_v1.0_000072650.1	contig_NW_001919222	scaffold_53	Mp1087439_TGAC_V1.1_scaffold_239	https://genomevolution.org/coge//GEvo.pl?;fid1=43139153;ref2=0;dr2up=30000;dr2down=30000;rev2=1;fid2=2252820232;ref3=0;dr3up=30000;dr3down=30000;fid3=2252631261;dr1up=30000;dr1down=30000;num_seqs=3;autogo=1
1,1,1	LOC100164830	MYZPE13164_G006_v1.0_000184980.1	MYZPE13164_0_v1.0_000145030.1	contig_NW_001919226	scaffold_81	Mp1087439_TGAC_V1.1_scaffold_567	https://genomevolution.org/coge//GEvo.pl?;fid1=43139330;ref2=0;dr2up=40000;dr2down=40000;fid2=2252849351;ref3=0;dr3up=40000;dr3down=40000;fid3=2252679199;dr1up=40000;dr1down=40000;num_seqs=3;autogo=1
1,1,1	LOC100160716	MYZPE13164_G006_v1.0_000184990.1	MYZPE13164_0_v1.0_000145040.1	contig_NW_001919226	scaffold_81	Mp1087439_TGAC_V1.1_scaffold_567	https://genomevolution.org/coge//GEvo.pl?;fid1=43139341;ref2=0;dr2up=30000;dr2down=30000;fid2=2252849374;ref3=0;dr3up=30000;dr3down=30000;fid3=2252679222;dr1up=30000;dr1down=30000;num_seqs=3;autogo=1
1,1,1	LOC100169618	MYZPE13164_G006_v1.0_000185000.1	MYZPE13164_0_v1.0_000145050.1	contig_NW_001919226	scaffold_81	Mp1087439_TGAC_V1.1_scaffold_567	https://genomevolution.org/coge//GEvo.pl?;fid1=43139357;ref2=0;dr2up=30000;dr2down=30000;fid2=2252849385;ref3=0;dr3up=30000;dr3down=30000;fid3=2252679233;dr1up=30000;dr1down=30000;num_seqs=3;autogo=1
1,1,1	LOC100161417	MYZPE13164_G006_v1.0_000185010.1	MYZPE13164_0_v1.0_000145060.1	contig_NW_001919226	scaffold_81	Mp1087439_TGAC_V1.1_scaffold_567	https://genomevolution.org/coge//GEvo.pl?;fid1=43139373;ref2=0;dr2up=30000;dr2down=30000;fid2=2252849390;ref3=0;dr3up=30000;dr3down=30000;fid3=2252679238;dr1up=30000;dr1down=30000;num_seqs=3;autogo=1
1,1,1	LOC100159372	MYZPE13164_G006_v1.0_000185020.2	MYZPE13164_0_v1.0_000145070.1	contig_NW_001919226	scaffold_81	Mp1087439_TGAC_V1.1_scaffold_567	https://genomevolution.org/coge//GEvo.pl?;fid1=43139389;ref2=0;dr2up=40000;dr2down=40000;fid2=2252849403;ref3=0;dr3up=40000;dr3down=40000;fid3=2252679247;dr1up=40000;dr1down=40000;num_seqs=3;autogo=1
1,1,1	LOC100162748	proxy	proxy	contig_NW_001919226	scaffold_81	Mp1087439_TGAC_V1.1_scaffold_567	https://genomevolution.org/coge//GEvo.pl?;fid1=43139317;ref2=0;dr2up=40000;dr2down=40000;x2=191974;chr2=scaffold_81;dsgid2=53455;ref3=0;dr3up=40000;dr3down=40000;x3=159603;chr3=Mp1087439_TGAC_V1.1_scaffold_567;dsgid3=53456;dr1up=40000;dr1down=40000;num_seqs=3;autogo=1
1,1,1	LOC100167567	MYZPE13164_G006_v1.0_000185030.1	MYZPE13164_0_v1.0_000145080.1	contig_NW_001919226	scaffold_81	Mp1087439_TGAC_V1.1_scaffold_567	https://genomevolution.org/coge//GEvo.pl?;fid1=43139409;ref2=0;dr2up=50000;dr2down=50000;fid2=2252849408;ref3=0;dr3up=50000;dr3down=50000;fid3=2252679252;dr1up=50000;dr1down=50000;num_seqs=3;autogo=1
1,1,1	LOC100165224	MYZPE13164_G006_v1.0_000139360.1	MYZPE13164_0_v1.0_000034130.1	contig_NW_001919245	scaffold_481	Mp1087439_TGAC_V1.1_scaffold_1393	https://genomevolution.org/coge//GEvo.pl?;fid1=43139945;ref2=0;dr2up=10000;dr2down=10000;fid2=2252813896;ref3=0;dr3up=10000;dr3down=10000;fid3=2252599184;dr1up=10000;dr1down=10000;num_seqs=3;autogo=1
1,1,1	LOC100165912	MYZPE13164_G006_v1.0_000139380.1	MYZPE13164_0_v1.0_000034150.1	contig_NW_001919245	scaffold_481	Mp1087439_TGAC_V1.1_scaffold_1393	https://genomevolution.org/coge//GEvo.pl?;fid1=43139966;ref2=0;dr2up=20000;dr2down=20000;fid2=2252813904;ref3=0;dr3up=20000;dr3down=20000;fid3=2252599192;dr1up=20000;dr1down=20000;num_seqs=3;autogo=1
1,1,1	LOC100163872	MYZPE13164_G006_v1.0_000139390.1	MYZPE13164_0_v1.0_000034160.1	contig_NW_001919245	scaffold_481	Mp1087439_TGAC_V1.1_scaffold_1393	https://genomevolution.org/coge//GEvo.pl?;fid1=43139970;ref2=0;dr2up=20000;dr2down=20000;fid2=2252813907;ref3=0;dr3up=20000;dr3down=20000;fid3=2252599195;dr1up=20000;dr1down=20000;num_seqs=3;autogo=1
1,1,1	LOC100163139	MYZPE13164_G006_v1.0_000139400.1	MYZPE13164_0_v1.0_000034170.1	contig_NW_001919245	scaffold_481	Mp1087439_TGAC_V1.1_scaffold_1393	https://genomevolution.org/coge//GEvo.pl?;fid1=43139981;ref2=0;dr2up=20000;dr2down=20000;fid2=2252813910;ref3=0;dr3up=20000;dr3down=20000;fid3=2252599198;dr1up=20000;dr1down=20000;num_seqs=3;autogo=1
1,1,1	LOC100161812	MYZPE13164_G006_v1.0_000139400.1	MYZPE13164_0_v1.0_000034170.1	contig_NW_001919245	scaffold_481	Mp1087439_TGAC_V1.1_scaffold_1393	https://genomevolution.org/coge//GEvo.pl?;fid1=43139996;ref2=0;dr2up=20000;dr2down=20000;fid2=2252813910;ref3=0;dr3up=20000;dr3down=20000;fid3=2252599198;dr1up=20000;dr1down=20000;num_seqs=3;autogo=1
1,1,1	LOC100159056	MYZPE13164_G006_v1.0_000139340.1	MYZPE13164_0_v1.0_000034110.1	contig_NW_001919245	scaffold_481	Mp1087439_TGAC_V1.1_scaffold_1393	https://genomevolution.org/coge//GEvo.pl?;fid1=43139915;ref2=0;dr2up=20000;dr2down=20000;fid2=2252813885;ref3=0;dr3up=20000;dr3down=20000;fid3=2252599164;dr1up=20000;dr1down=20000;num_seqs=3;autogo=1
1,1,1	LOC100167953	MYZPE13164_G006_v1.0_000139350.1	MYZPE13164_0_v1.0_000034120.1	contig_NW_001919245	scaffold_481	Mp1087439_TGAC_V1.1_scaffold_1393	https://genomevolution.org/coge//GEvo.pl?;fid1=43139932;ref2=0;dr2up=10000;dr2down=10000;fid2=2252813891;ref3=0;dr3up=20000;dr3down=20000;fid3=2252599179;dr1up=20000;dr1down=20000;num_seqs=3;autogo=1
1,1,1	LOC100163444	MYZPE13164_G006_v1.0_000086700.1	MYZPE13164_0_v1.0_000169280.1	contig_NW_001919728	scaffold_248	Mp1087439_TGAC_V1.1_scaffold_726	https://genomevolution.org/coge//GEvo.pl?;fid1=43144627;ref2=0;dr2up=180000;dr2down=180000;rev2=1;fid2=2252774104;ref3=0;dr3up=80000;dr3down=80000;fid3=2252695399;dr1up=180000;dr1down=180000;num_seqs=3;autogo=1
1,1,1	LOC100166202	MYZPE13164_G006_v1.0_000086680.1	MYZPE13164_0_v1.0_000169300.1	contig_NW_001919728	scaffold_248	Mp1087439_TGAC_V1.1_scaffold_726	https://genomevolution.org/coge//GEvo.pl?;fid1=43144651;ref2=0;dr2up=150000;dr2down=150000;rev2=1;fid2=2252774080;ref3=0;dr3up=40000;dr3down=40000;fid3=2252695424;dr1up=150000;dr1down=150000;num_seqs=3;autogo=1
1,1,1	LOC100164166	MYZPE13164_G006_v1.0_000086670.1	MYZPE13164_0_v1.0_000169310.1	contig_NW_001919728	scaffold_248	Mp1087439_TGAC_V1.1_scaffold_726	https://genomevolution.org/coge//GEvo.pl?;fid1=43144669;ref2=0;dr2up=130000;dr2down=130000;rev2=1;fid2=2252774059;ref3=0;dr3up=50000;dr3down=50000;fid3=2252695434;dr1up=130000;dr1down=130000;num_seqs=3;autogo=1
1,1,1	LOC100162106	MYZPE13164_G006_v1.0_000086650.1	MYZPE13164_0_v1.0_000169330.1	contig_NW_001919728	scaffold_248	Mp1087439_TGAC_V1.1_scaffold_726	https://genomevolution.org/coge//GEvo.pl?;fid1=43144687;ref2=0;dr2up=110000;dr2down=110000;rev2=1;fid2=2252774056;ref3=0;dr3up=80000;dr3down=80000;fid3=2252695440;dr1up=110000;dr1down=110000;num_seqs=3;autogo=1
1,1,1	LOC100169555	MYZPE13164_G006_v1.0_000065240.1	MYZPE13164_0_v1.0_000120650.1	contig_NW_001919729	scaffold_19	Mp1087439_TGAC_V1.1_scaffold_438	https://genomevolution.org/coge//GEvo.pl?;fid1=43144754;ref2=0;dr2up=200000;dr2down=200000;fid2=2252758995;ref3=0;dr3up=140000;dr3down=140000;fid3=2252663409;dr1up=200000;dr1down=200000;num_seqs=3;autogo=1
1,1,1	LOC100165460	MYZPE13164_G006_v1.0_000065270.2	MYZPE13164_0_v1.0_000120660.3	contig_NW_001919729	scaffold_19	Mp1087439_TGAC_V1.1_scaffold_438	https://genomevolution.org/coge//GEvo.pl?;fid1=43144768;ref2=0;dr2up=130000;dr2down=130000;fid2=2252759008;ref3=0;dr3up=130000;dr3down=130000;fid3=2252663426;dr1up=130000;dr1down=130000;num_seqs=3;autogo=1
1,1,1	LOC100163311	MYZPE13164_G006_v1.0_000065280.1	MYZPE13164_0_v1.0_000120670.2	contig_NW_001919729	scaffold_19	Mp1087439_TGAC_V1.1_scaffold_438	https://genomevolution.org/coge//GEvo.pl?;fid1=43144790;ref2=0;dr2up=110000;dr2down=110000;fid2=2252759013;ref3=0;dr3up=110000;dr3down=110000;fid3=2252663435;dr1up=110000;dr1down=110000;num_seqs=3;autogo=1
1,1,1	LOC100161266	MYZPE13164_G006_v1.0_000065290.4	MYZPE13164_0_v1.0_000120680.4	contig_NW_001919729	scaffold_19	Mp1087439_TGAC_V1.1_scaffold_438	https://genomevolution.org/coge//GEvo.pl?;fid1=43144809;ref2=0;dr2up=110000;dr2down=110000;fid2=2252759039;ref3=0;dr3up=90000;dr3down=90000;fid3=2252663457;dr1up=110000;dr1down=110000;num_seqs=3;autogo=1
1,1,1	LOC100168111	MYZPE13164_G006_v1.0_000065300.1	MYZPE13164_0_v1.0_000120690.1	contig_NW_001919729	scaffold_19	Mp1087439_TGAC_V1.1_scaffold_438	https://genomevolution.org/coge//GEvo.pl?;fid1=43144827;ref2=0;dr2up=120000;dr2down=120000;fid2=2252759044;ref3=0;dr3up=80000;dr3down=80000;fid3=2252663462;dr1up=120000;dr1down=120000;num_seqs=3;autogo=1
1,1,1	LOC100166072	MYZPE13164_G006_v1.0_000065310.1	MYZPE13164_0_v1.0_000120700.1	contig_NW_001919729	scaffold_19	Mp1087439_TGAC_V1.1_scaffold_438	https://genomevolution.org/coge//GEvo.pl?;fid1=43144845;ref2=0;dr2up=140000;dr2down=140000;fid2=2252759049;ref3=0;dr3up=80000;dr3down=80000;fid3=2252663467;dr1up=140000;dr1down=140000;num_seqs=3;autogo=1
1,1,1	LOC100164037	MYZPE13164_G006_v1.0_000065320.1	MYZPE13164_0_v1.0_000120720.2	contig_NW_001919729	scaffold_19	Mp1087439_TGAC_V1.1_scaffold_438	https://genomevolution.org/coge//GEvo.pl?;fid1=43144867;ref2=0;dr2up=170000;dr2down=170000;fid2=2252759058;ref3=0;dr3up=110000;dr3down=110000;fid3=2252663483;dr1up=170000;dr1down=170000;num_seqs=3;autogo=1
1,1,1	LOC100159974	MYZPE13164_G006_v1.0_000065330.1	MYZPE13164_0_v1.0_000120730.1	contig_NW_001919729	scaffold_19	Mp1087439_TGAC_V1.1_scaffold_438	https://genomevolution.org/coge//GEvo.pl?;fid1=43144880;ref2=0;dr2up=190000;dr2down=190000;fid2=2252759067;ref3=0;dr3up=140000;dr3down=140000;fid3=2252663492;dr1up=190000;dr1down=190000;num_seqs=3;autogo=1
1,1,1	LOC100168859	MYZPE13164_G006_v1.0_000065340.1	MYZPE13164_0_v1.0_000120740.1	contig_NW_001919729	scaffold_19	Mp1087439_TGAC_V1.1_scaffold_438	https://genomevolution.org/coge//GEvo.pl?;fid1=43144893;ref2=0;dr2up=190000;dr2down=190000;fid2=2252759072;ref3=0;dr3up=140000;dr3down=140000;fid3=2252663497;dr1up=190000;dr1down=190000;num_seqs=3;autogo=1
1,1,1	LOC100161976	MYZPE13164_G006_v1.0_000065350.1	MYZPE13164_0_v1.0_000120750.1	contig_NW_001919729	scaffold_19	Mp1087439_TGAC_V1.1_scaffold_438	https://genomevolution.org/coge//GEvo.pl?;fid1=43144906;ref2=0;dr2up=200000;dr2down=200000;fid2=2252759082;ref3=0;dr3up=140000;dr3down=140000;fid3=2252663507;dr1up=200000;dr1down=200000;num_seqs=3;autogo=1
1,1,1	LOC100166790	MYZPE13164_G006_v1.0_000065360.1	MYZPE13164_0_v1.0_000120760.1	contig_NW_001919729	scaffold_19	Mp1087439_TGAC_V1.1_scaffold_438	https://genomevolution.org/coge//GEvo.pl?;fid1=43144915;ref2=0;dr2up=200000;dr2down=200000;fid2=2252759087;ref3=0;dr3up=140000;dr3down=140000;fid3=2252663512;dr1up=200000;dr1down=200000;num_seqs=3;autogo=1
1,1,1	43144719	proxy	proxy	contig_NW_001919729	scaffold_19	Mp1087439_TGAC_V1.1_scaffold_438	https://genomevolution.org/coge//GEvo.pl?;fid1=43144719;ref2=0;dr2up=200000;dr2down=200000;x2=155918;chr2=scaffold_19;dsgid2=53455;ref3=0;dr3up=140000;dr3down=140000;x3=13214;chr3=Mp1087439_TGAC_V1.1_scaffold_438;dsgid3=53456;dr1up=200000;dr1down=200000;num_seqs=3;autogo=1
1,1,1	43144721	proxy	proxy	contig_NW_001919729	scaffold_19	Mp1087439_TGAC_V1.1_scaffold_438	https://genomevolution.org/coge//GEvo.pl?;fid1=43144721;ref2=0;dr2up=200000;dr2down=200000;x2=155918;chr2=scaffold_19;dsgid2=53455;ref3=0;dr3up=140000;dr3down=140000;x3=13214;chr3=Mp1087439_TGAC_V1.1_scaffold_438;dsgid3=53456;dr1up=200000;dr1down=200000;num_seqs=3;autogo=1
1,1,1	LOC100161314	MYZPE13164_G006_v1.0_000173080.1	MYZPE13164_0_v1.0_000025270.1	contig_NW_001919734	scaffold_719	Mp1087439_TGAC_V1.1_scaffold_1259	https://genomevolution.org/coge//GEvo.pl?;fid1=43145471;ref2=0;dr2up=80000;dr2down=80000;fid2=2252840538;ref3=0;dr3up=80000;dr3down=80000;rev3=1;fid3=2252592955;dr1up=80000;dr1down=80000;num_seqs=3;autogo=1
1,1,1	LOC100164721	MYZPE13164_G006_v1.0_000173090.3	MYZPE13164_0_v1.0_000025260.1	contig_NW_001919734	scaffold_719	Mp1087439_TGAC_V1.1_scaffold_1259	https://genomevolution.org/coge//GEvo.pl?;fid1=43145485;ref2=0;dr2up=90000;dr2down=90000;fid2=2252840551;ref3=0;dr3up=90000;dr3down=90000;rev3=1;fid3=2252592942;dr1up=90000;dr1down=90000;num_seqs=3;autogo=1
1,1,1	LOC100167445	MYZPE13164_G006_v1.0_000173030.1	MYZPE13164_0_v1.0_000025300.1	contig_NW_001919734	scaffold_719	Mp1087439_TGAC_V1.1_scaffold_1259	https://genomevolution.org/coge//GEvo.pl?;fid1=43145420;ref2=0;dr2up=90000;dr2down=90000;fid2=2252840511;ref3=0;dr3up=90000;dr3down=90000;rev3=1;fid3=2252592986;dr1up=90000;dr1down=90000;num_seqs=3;autogo=1
1,1,1	LOC100163356	MYZPE13164_G006_v1.0_000173070.3	MYZPE13164_0_v1.0_000025280.1	contig_NW_001919734	scaffold_719	Mp1087439_TGAC_V1.1_scaffold_1259	https://genomevolution.org/coge//GEvo.pl?;fid1=43145449;ref2=0;dr2up=70000;dr2down=70000;fid2=2252840533;ref3=0;dr3up=80000;dr3down=80000;rev3=1;fid3=2252592960;dr1up=80000;dr1down=80000;num_seqs=3;autogo=1
1,1,1	LOC100166067	MYZPE13164_G006_v1.0_000143470.1	MYZPE13164_0_v1.0_000189460.2	contig_NW_001919742	scaffold_502	Mp1087439_TGAC_V1.1_scaffold_890	https://genomevolution.org/coge//GEvo.pl?;fid1=43145927;ref2=0;dr2up=40000;dr2down=40000;fid2=2252816995;ref3=0;dr3up=40000;dr3down=40000;rev3=1;fid3=2252709750;dr1up=40000;dr1down=40000;num_seqs=3;autogo=1
1,1,1	LOC100163398	MYZPE13164_G006_v1.0_000143480.3	MYZPE13164_0_v1.0_000189450.1	contig_NW_001919742	scaffold_502	Mp1087439_TGAC_V1.1_scaffold_890	https://genomevolution.org/coge//GEvo.pl?;fid1=43145940;ref2=0;dr2up=30000;dr2down=30000;fid2=2252817019;ref3=0;dr3up=30000;dr3down=30000;rev3=1;fid3=2252709737;dr1up=30000;dr1down=30000;num_seqs=3;autogo=1
1,1,1	LOC100165453	MYZPE13164_G006_v1.0_000143450.1	MYZPE13164_0_v1.0_000189480.1	contig_NW_001919742	scaffold_502	Mp1087439_TGAC_V1.1_scaffold_890	https://genomevolution.org/coge//GEvo.pl?;fid1=43145905;ref2=0;dr2up=50000;dr2down=50000;fid2=2252816981;ref3=0;dr3up=50000;dr3down=50000;rev3=1;fid3=2252709769;dr1up=50000;dr1down=50000;num_seqs=3;autogo=1
1,1,1	LOC100161357	MYZPE13164_G006_v1.0_000143490.2	MYZPE13164_0_v1.0_000189440.1	contig_NW_001919742	scaffold_502	Mp1087439_TGAC_V1.1_scaffold_890	https://genomevolution.org/coge//GEvo.pl?;fid1=43145951;ref2=0;dr2up=30000;dr2down=30000;fid2=2252817030;ref3=0;dr3up=30000;dr3down=30000;rev3=1;fid3=2252709726;dr1up=30000;dr1down=30000;num_seqs=3;autogo=1
1,1,1	LOC100164032	MYZPE13164_G006_v1.0_000143500.2	MYZPE13164_0_v1.0_000189430.1	contig_NW_001919742	scaffold_502	Mp1087439_TGAC_V1.1_scaffold_890	https://genomevolution.org/coge//GEvo.pl?;fid1=43145972;ref2=0;dr2up=30000;dr2down=30000;fid2=2252817049;ref3=0;dr3up=40000;dr3down=40000;rev3=1;fid3=2252709717;dr1up=40000;dr1down=40000;num_seqs=3;autogo=1
1,1,1	LOC100161969	MYZPE13164_G006_v1.0_000143510.1	MYZPE13164_0_v1.0_000189420.1	contig_NW_001919742	scaffold_502	Mp1087439_TGAC_V1.1_scaffold_890	https://genomevolution.org/coge//GEvo.pl?;fid1=43145987;ref2=0;dr2up=40000;dr2down=40000;fid2=2252817054;ref3=0;dr3up=40000;dr3down=40000;rev3=1;fid3=2252709711;dr1up=40000;dr1down=40000;num_seqs=3;autogo=1
1,1,1	LOC100159220	MYZPE13164_G006_v1.0_000143520.2	MYZPE13164_0_v1.0_000189410.1	contig_NW_001919742	scaffold_502	Mp1087439_TGAC_V1.1_scaffold_890	https://genomevolution.org/coge//GEvo.pl?;fid1=43146001;ref2=0;dr2up=50000;dr2down=50000;fid2=2252817068;ref3=0;dr3up=50000;dr3down=50000;rev3=1;fid3=2252709705;dr1up=50000;dr1down=50000;num_seqs=3;autogo=1
1,1,1	LOC100168106	MYZPE13164_G006_v1.0_000143460.1	MYZPE13164_0_v1.0_000189470.1	contig_NW_001919742	scaffold_502	Mp1087439_TGAC_V1.1_scaffold_890	https://genomevolution.org/coge//GEvo.pl?;fid1=43145912;ref2=0;dr2up=40000;dr2down=40000;fid2=2252816986;ref3=0;dr3up=40000;dr3down=40000;rev3=1;fid3=2252709760;dr1up=40000;dr1down=40000;num_seqs=3;autogo=1
1,1,1	LOC100159930	MYZPE13164_G006_v1.0_000143530.1	MYZPE13164_0_v1.0_000189400.1	contig_NW_001919742	scaffold_502	Mp1087439_TGAC_V1.1_scaffold_890	https://genomevolution.org/coge//GEvo.pl?;fid1=43146026;ref2=0;dr2up=70000;dr2down=70000;fid2=2252817078;ref3=0;dr3up=100000;dr3down=100000;rev3=1;fid3=2252709699;dr1up=100000;dr1down=100000;num_seqs=3;autogo=1
1,1,1	LOC100162415	MYZPE13164_G006_v1.0_000033330.2	MYZPE13164_0_v1.0_000115110.2	contig_NW_001919747	scaffold_134	Mp1087439_TGAC_V1.1_scaffold_412	https://genomevolution.org/coge//GEvo.pl?;fid1=43146442;ref2=0;dr2up=100000;dr2down=100000;rev2=1;fid2=2252740046;ref3=0;dr3up=100000;dr3down=100000;fid3=2252659967;dr1up=100000;dr1down=100000;num_seqs=3;autogo=1
1,1,1	LOC100166517	MYZPE13164_G006_v1.0_000033230.1	MYZPE13164_0_v1.0_000115210.1	contig_NW_001919747	scaffold_134	Mp1087439_TGAC_V1.1_scaffold_412	https://genomevolution.org/coge//GEvo.pl?;fid1=43146549;ref2=0;dr2up=110000;dr2down=110000;rev2=1;fid2=2252739961;ref3=0;dr3up=110000;dr3down=110000;fid3=2252660058;dr1up=110000;dr1down=110000;num_seqs=3;autogo=1
1,1,1	LOC100159644	MYZPE13164_G006_v1.0_000033220.1	MYZPE13164_0_v1.0_000115220.1	contig_NW_001919747	scaffold_134	Mp1087439_TGAC_V1.1_scaffold_412	https://genomevolution.org/coge//GEvo.pl?;fid1=43146561;ref2=0;dr2up=110000;dr2down=110000;rev2=1;fid2=2252739956;ref3=0;dr3up=120000;dr3down=120000;fid3=2252660063;dr1up=120000;dr1down=120000;num_seqs=3;autogo=1
1,1,1	LOC100160382	MYZPE13164_G006_v1.0_000033320.2	MYZPE13164_0_v1.0_000115120.1	contig_NW_001919747	scaffold_134	Mp1087439_TGAC_V1.1_scaffold_412	https://genomevolution.org/coge//GEvo.pl?;fid1=43146453;ref2=0;dr2up=90000;dr2down=90000;rev2=1;fid2=2252740036;ref3=0;dr3up=90000;dr3down=90000;fid3=2252659982;dr1up=90000;dr1down=90000;num_seqs=3;autogo=1
1,1,1	LOC100169266	MYZPE13164_G006_v1.0_000033320.1	MYZPE13164_0_v1.0_000115120.1	contig_NW_001919747	scaffold_134	Mp1087439_TGAC_V1.1_scaffold_412	https://genomevolution.org/coge//GEvo.pl?;fid1=43146461;ref2=0;dr2up=90000;dr2down=90000;rev2=1;fid2=2252740030;ref3=0;dr3up=90000;dr3down=90000;fid3=2252659982;dr1up=90000;dr1down=90000;num_seqs=3;autogo=1
1,1,1	LOC100161079	MYZPE13164_G006_v1.0_000033300.1	MYZPE13164_0_v1.0_000115140.1	contig_NW_001919747	scaffold_134	Mp1087439_TGAC_V1.1_scaffold_412	https://genomevolution.org/coge//GEvo.pl?;fid1=43146484;ref2=0;dr2up=70000;dr2down=70000;rev2=1;fid2=2252740024;ref3=0;dr3up=70000;dr3down=70000;fid3=2252659991;dr1up=70000;dr1down=70000;num_seqs=3;autogo=1
1,1,1	LOC100164507	MYZPE13164_G006_v1.0_000033340.1	MYZPE13164_0_v1.0_000115100.1	contig_NW_001919747	scaffold_134	Mp1087439_TGAC_V1.1_scaffold_412	https://genomevolution.org/coge//GEvo.pl?;fid1=43146428;ref2=0;dr2up=110000;dr2down=110000;rev2=1;fid2=2252740062;ref3=0;dr3up=110000;dr3down=110000;fid3=2252659951;dr1up=110000;dr1down=110000;num_seqs=3;autogo=1
1,1,1	LOC100167927	MYZPE13164_G006_v1.0_000033270.1	MYZPE13164_0_v1.0_000115170.2	contig_NW_001919747	scaffold_134	Mp1087439_TGAC_V1.1_scaffold_412	https://genomevolution.org/coge//GEvo.pl?;fid1=43146504;ref2=0;dr2up=90000;dr2down=90000;rev2=1;fid2=2252739994;ref3=0;dr3up=100000;dr3down=100000;fid3=2252660014;dr1up=100000;dr1down=100000;num_seqs=3;autogo=1
1,1,1	LOC100165890	MYZPE13164_G006_v1.0_000033260.1	MYZPE13164_0_v1.0_000115180.1	contig_NW_001919747	scaffold_134	Mp1087439_TGAC_V1.1_scaffold_412	https://genomevolution.org/coge//GEvo.pl?;fid1=43146526;ref2=0;dr2up=90000;dr2down=90000;rev2=1;fid2=2252739984;ref3=0;dr3up=100000;dr3down=100000;fid3=2252660029;dr1up=100000;dr1down=100000;num_seqs=3;autogo=1
1,1,1	LOC100163766	MYZPE13164_G006_v1.0_000033250.2	MYZPE13164_0_v1.0_000115190.1	contig_NW_001919747	scaffold_134	Mp1087439_TGAC_V1.1_scaffold_412	https://genomevolution.org/coge//GEvo.pl?;fid1=43146535;ref2=0;dr2up=100000;dr2down=100000;rev2=1;fid2=2252739975;ref3=0;dr3up=100000;dr3down=100000;fid3=2252660044;dr1up=100000;dr1down=100000;num_seqs=3;autogo=1
1,1,1	LOC100169262	MYZPE13164_G006_v1.0_000030050.1	MYZPE13164_0_v1.0_000190690.1	contig_NW_001919754	scaffold_13	Mp1087439_TGAC_V1.1_scaffold_900	https://genomevolution.org/coge//GEvo.pl?;fid1=43146911;ref2=0;dr2up=50000;dr2down=50000;fid2=2252737900;ref3=0;dr3up=50000;dr3down=50000;fid3=2252710631;dr1up=50000;dr1down=50000;num_seqs=3;autogo=1
1,1,1	LOC100161031	MYZPE13164_G006_v1.0_000030060.2	MYZPE13164_0_v1.0_000190700.2	contig_NW_001919754	scaffold_13	Mp1087439_TGAC_V1.1_scaffold_900	https://genomevolution.org/coge//GEvo.pl?;fid1=43146925;ref2=0;dr2up=40000;dr2down=40000;fid2=2252737909;ref3=0;dr3up=30000;dr3down=30000;fid3=2252710640;dr1up=40000;dr1down=40000;num_seqs=3;autogo=1
1,1,1	LOC100167875	MYZPE13164_G006_v1.0_000030070.1	MYZPE13164_0_v1.0_000190710.1	contig_NW_001919754	scaffold_13	Mp1087439_TGAC_V1.1_scaffold_900	https://genomevolution.org/coge//GEvo.pl?;fid1=43146942;ref2=0;dr2up=30000;dr2down=30000;fid2=2252737935;ref3=0;dr3up=30000;dr3down=30000;fid3=2252710661;dr1up=30000;dr1down=30000;num_seqs=3;autogo=1
1,1,1	LOC100158978	MYZPE13164_G006_v1.0_000030080.1	MYZPE13164_0_v1.0_000190720.1	contig_NW_001919754	scaffold_13	Mp1087439_TGAC_V1.1_scaffold_900	https://genomevolution.org/coge//GEvo.pl?;fid1=43146946;ref2=0;dr2up=40000;dr2down=40000;fid2=2252737940;ref3=0;dr3up=40000;dr3down=40000;fid3=2252710666;dr1up=40000;dr1down=40000;num_seqs=3;autogo=1
1,1,1	LOC100167211	MYZPE13164_G006_v1.0_000030090.1	MYZPE13164_0_v1.0_000190730.1	contig_NW_001919754	scaffold_13	Mp1087439_TGAC_V1.1_scaffold_900	https://genomevolution.org/coge//GEvo.pl?;fid1=43146955;ref2=0;dr2up=40000;dr2down=40000;fid2=2252737956;ref3=0;dr3up=40000;dr3down=40000;fid3=2252710676;dr1up=40000;dr1down=40000;num_seqs=3;autogo=1
1,1,1	LOC100165847	MYZPE13164_G006_v1.0_000030100.1	MYZPE13164_0_v1.0_000190740.1	contig_NW_001919754	scaffold_13	Mp1087439_TGAC_V1.1_scaffold_900	https://genomevolution.org/coge//GEvo.pl?;fid1=43146965;ref2=0;dr2up=40000;dr2down=40000;fid2=2252737962;ref3=0;dr3up=40000;dr3down=40000;fid3=2252710682;dr1up=40000;dr1down=40000;num_seqs=3;autogo=1
1,1,1	LOC100163806	MYZPE13164_G006_v1.0_000030130.1	MYZPE13164_0_v1.0_000190760.1	contig_NW_001919754	scaffold_13	Mp1087439_TGAC_V1.1_scaffold_900	https://genomevolution.org/coge//GEvo.pl?;fid1=43146978;ref2=0;dr2up=60000;dr2down=60000;fid2=2252737980;ref3=0;dr3up=60000;dr3down=60000;fid3=2252710713;dr1up=60000;dr1down=60000;num_seqs=3;autogo=1
1,1,1	LOC100163101	MYZPE13164_G006_v1.0_000030140.1	MYZPE13164_0_v1.0_000190770.1	contig_NW_001919754	scaffold_13	Mp1087439_TGAC_V1.1_scaffold_900	https://genomevolution.org/coge//GEvo.pl?;fid1=43146994;ref2=0;dr2up=60000;dr2down=60000;fid2=2252737995;ref3=0;dr3up=60000;dr3down=60000;fid3=2252710728;dr1up=60000;dr1down=60000;num_seqs=3;autogo=1
1,1,1	LOC100159692	MYZPE13164_G006_v1.0_000030040.3	MYZPE13164_0_v1.0_000190680.3	contig_NW_001919754	scaffold_13	Mp1087439_TGAC_V1.1_scaffold_900	https://genomevolution.org/coge//GEvo.pl?;fid1=43146893;ref2=0;dr2up=60000;dr2down=60000;fid2=2252737890;ref3=0;dr3up=60000;dr3down=60000;fid3=2252710621;dr1up=60000;dr1down=60000;num_seqs=3;autogo=1
1,1,1	LOC100161786	MYZPE13164_G006_v1.0_000133030.2	MYZPE13164_0_v1.0_000158530.2	contig_NW_001919755	scaffold_44	Mp1087439_TGAC_V1.1_scaffold_65	https://genomevolution.org/coge//GEvo.pl?;fid1=43147036;ref2=0;dr2up=20000;dr2down=20000;fid2=2252808499;ref3=0;dr3up=20000;dr3down=20000;rev3=1;fid3=2252688177;dr1up=20000;dr1down=20000;num_seqs=3;autogo=1
1,1,1	LOC100162374	MYZPE13164_G006_v1.0_000133040.1	MYZPE13164_0_v1.0_000158520.1	contig_NW_001919755	scaffold_44	Mp1087439_TGAC_V1.1_scaffold_65	https://genomevolution.org/coge//GEvo.pl?;fid1=43147048;ref2=0;dr2up=10000;dr2down=10000;fid2=2252808504;ref3=0;dr3up=20000;dr3down=20000;rev3=1;fid3=2252688168;dr1up=20000;dr1down=20000;num_seqs=3;autogo=1
1,1,1	LOC100159641	MYZPE13164_G006_v1.0_000133050.1	MYZPE13164_0_v1.0_000158510.1	contig_NW_001919755	scaffold_44	Mp1087439_TGAC_V1.1_scaffold_65	https://genomevolution.org/coge//GEvo.pl?;fid1=43147061;ref2=0;dr2up=20000;dr2down=20000;fid2=2252808509;ref3=0;dr3up=20000;dr3down=20000;rev3=1;fid3=2252688163;dr1up=20000;dr1down=20000;num_seqs=3;autogo=1
1,1,1	LOC100168536	MYZPE13164_G006_v1.0_000133060.1	MYZPE13164_0_v1.0_000158500.1	contig_NW_001919755	scaffold_44	Mp1087439_TGAC_V1.1_scaffold_65	https://genomevolution.org/coge//GEvo.pl?;fid1=43147072;ref2=0;dr2up=20000;dr2down=20000;fid2=2252808514;ref3=0;dr3up=20000;dr3down=20000;rev3=1;fid3=2252688157;dr1up=20000;dr1down=20000;num_seqs=3;autogo=1
1,1,1	LOC100159023	MYZPE13164_G006_v1.0_000106020.1	MYZPE13164_0_v1.0_000023340.1	contig_NW_001919760	scaffold_311	Mp1087439_TGAC_V1.1_scaffold_124	https://genomevolution.org/coge//GEvo.pl?;fid1=43147215;ref2=0;dr2up=80000;dr2down=80000;rev2=1;fid2=2252788436;ref3=0;dr3up=70000;dr3down=70000;rev3=1;fid3=2252591558;dr1up=80000;dr1down=80000;num_seqs=3;autogo=1
1,1,1	LOC100169258	MYZPE13164_G006_v1.0_000105980.1	MYZPE13164_0_v1.0_000023300.1	contig_NW_001919760	scaffold_311	Mp1087439_TGAC_V1.1_scaffold_124	https://genomevolution.org/coge//GEvo.pl?;fid1=43147237;ref2=0;dr2up=40000;dr2down=40000;rev2=1;fid2=2252788411;ref3=0;dr3up=40000;dr3down=40000;rev3=1;fid3=2252591528;dr1up=40000;dr1down=40000;num_seqs=3;autogo=1
1,1,1	LOC100167923	MYZPE13164_G006_v1.0_000106010.1	MYZPE13164_0_v1.0_000023330.1	contig_NW_001919760	scaffold_311	Mp1087439_TGAC_V1.1_scaffold_124	https://genomevolution.org/coge//GEvo.pl?;fid1=43147224;ref2=0;dr2up=70000;dr2down=70000;rev2=1;fid2=2252788430;ref3=0;dr3up=70000;dr3down=70000;rev3=1;fid3=2252591547;dr1up=70000;dr1down=70000;num_seqs=3;autogo=1
1,1,1	LOC100167209	MYZPE13164_G006_v1.0_000105960.1	MYZPE13164_0_v1.0_000023290.1	contig_NW_001919760	scaffold_311	Mp1087439_TGAC_V1.1_scaffold_124	https://genomevolution.org/coge//GEvo.pl?;fid1=43147253;ref2=0;dr2up=60000;dr2down=60000;rev2=1;fid2=2252788398;ref3=0;dr3up=50000;dr3down=50000;rev3=1;fid3=2252591519;dr1up=60000;dr1down=60000;num_seqs=3;autogo=1
1,1,1	LOC100165181	MYZPE13164_G006_v1.0_000105950.1	MYZPE13164_0_v1.0_000023280.1	contig_NW_001919760	scaffold_311	Mp1087439_TGAC_V1.1_scaffold_124	https://genomevolution.org/coge//GEvo.pl?;fid1=43147265;ref2=0;dr2up=60000;dr2down=60000;rev2=1;fid2=2252788380;ref3=0;dr3up=60000;dr3down=60000;rev3=1;fid3=2252591501;dr1up=60000;dr1down=60000;num_seqs=3;autogo=1
1,1,1	LOC100161782	MYZPE13164_G006_v1.0_000105940.1	MYZPE13164_0_v1.0_000023270.2	contig_NW_001919760	scaffold_311	Mp1087439_TGAC_V1.1_scaffold_124	https://genomevolution.org/coge//GEvo.pl?;fid1=43147280;ref2=0;dr2up=70000;dr2down=70000;rev2=1;fid2=2252788364;ref3=0;dr3up=60000;dr3down=60000;rev3=1;fid3=2252591490;dr1up=70000;dr1down=70000;num_seqs=3;autogo=1
1,1,1	LOC100163097	MYZPE13164_G006_v1.0_000105930.2	MYZPE13164_0_v1.0_000023260.1	contig_NW_001919760	scaffold_311	Mp1087439_TGAC_V1.1_scaffold_124	https://genomevolution.org/coge//GEvo.pl?;fid1=43147301;ref2=0;dr2up=80000;dr2down=80000;rev2=1;fid2=2252788359;ref3=0;dr3up=70000;dr3down=70000;rev3=1;fid3=2252591476;dr1up=80000;dr1down=80000;num_seqs=3;autogo=1
1,1,1	LOC100161074	proxy	proxy	contig_NW_001919760	scaffold_311	Mp1087439_TGAC_V1.1_scaffold_124	https://genomevolution.org/coge//GEvo.pl?;fid1=43147313;ref2=0;dr2up=80000;dr2down=80000;rev2=1;x2=1949;chr2=scaffold_311;dsgid2=53455;ref3=0;dr3up=70000;dr3down=70000;rev3=1;x3=2814;chr3=Mp1087439_TGAC_V1.1_scaffold_124;dsgid3=53456;dr1up=80000;dr1down=80000;num_seqs=3;autogo=1
1,1,1	LOC100159732	proxy	proxy	contig_NW_001919760	scaffold_311	Mp1087439_TGAC_V1.1_scaffold_124	https://genomevolution.org/coge//GEvo.pl?;fid1=43147324;ref2=0;dr2up=80000;dr2down=80000;rev2=1;x2=1949;chr2=scaffold_311;dsgid2=53455;ref3=0;dr3up=70000;dr3down=70000;rev3=1;x3=2814;chr3=Mp1087439_TGAC_V1.1_scaffold_124;dsgid3=53456;dr1up=80000;dr1down=80000;num_seqs=3;autogo=1
1,1,1	LOC100164875	MYZPE13164_G006_v1.0_000087010.1	MYZPE13164_0_v1.0_000131480.1	contig_NW_001919810	scaffold_25	Mp1087439_TGAC_V1.1_scaffold_49	https://genomevolution.org/coge//GEvo.pl?;fid1=43148892;ref2=0;dr2up=40000;dr2down=40000;fid2=2252774211;ref3=0;dr3up=40000;dr3down=40000;rev3=1;fid3=2252670492;dr1up=40000;dr1down=40000;num_seqs=3;autogo=1
1,1,1	LOC100164276	MYZPE13164_G006_v1.0_000087020.1	MYZPE13164_0_v1.0_000131470.1	contig_NW_001919810	scaffold_25	Mp1087439_TGAC_V1.1_scaffold_49	https://genomevolution.org/coge//GEvo.pl?;fid1=43148902;ref2=0;dr2up=30000;dr2down=30000;fid2=2252774214;ref3=0;dr3up=40000;dr3down=40000;rev3=1;fid3=2252670489;dr1up=40000;dr1down=40000;num_seqs=3;autogo=1
1,1,1	LOC100162206	MYZPE13164_G006_v1.0_000087040.2	MYZPE13164_0_v1.0_000131450.4	contig_NW_001919810	scaffold_25	Mp1087439_TGAC_V1.1_scaffold_49	https://genomevolution.org/coge//GEvo.pl?;fid1=43148917;ref2=0;dr2up=30000;dr2down=30000;fid2=2252774225;ref3=0;dr3up=20000;dr3down=20000;rev3=1;fid3=2252670470;dr1up=30000;dr1down=30000;num_seqs=3;autogo=1
1,1,1	LOC100162791	MYZPE13164_G006_v1.0_000087050.1	MYZPE13164_0_v1.0_000131440.1	contig_NW_001919810	scaffold_25	Mp1087439_TGAC_V1.1_scaffold_49	https://genomevolution.org/coge//GEvo.pl?;fid1=43148933;ref2=0;dr2up=40000;dr2down=40000;fid2=2252774242;ref3=0;dr3up=40000;dr3down=40000;rev3=1;fid3=2252670442;dr1up=40000;dr1down=40000;num_seqs=3;autogo=1
1,1,1	LOC100163707	proxy	MYZPE13164_0_v1.0_000014120.1	contig_NW_001920281	scaffold_342	Mp1087439_TGAC_V1.1_scaffold_113	https://genomevolution.org/coge//GEvo.pl?;fid1=43153681;ref2=0;dr2up=70000;dr2down=70000;rev2=1;x2=54061;chr2=scaffold_342;dsgid2=53455;ref3=0;dr3up=80000;dr3down=80000;fid3=2252585431;dr1up=80000;dr1down=80000;num_seqs=3;autogo=1
1,1,1	LOC100168532	MYZPE13164_G006_v1.0_000112590.1	proxy	contig_NW_001920281	scaffold_342	Mp1087439_TGAC_V1.1_scaffold_113	https://genomevolution.org/coge//GEvo.pl?;fid1=43153557;ref2=0;dr2up=70000;dr2down=70000;rev2=1;fid2=2252793119;ref3=0;dr3up=40000;dr3down=40000;x3=3433;chr3=Mp1087439_TGAC_V1.1_scaffold_113;dsgid3=53456;dr1up=70000;dr1down=70000;num_seqs=3;autogo=1
1,1,1	LOC100162297	MYZPE13164_G006_v1.0_000112580.1	proxy	contig_NW_001920281	scaffold_342	Mp1087439_TGAC_V1.1_scaffold_113	https://genomevolution.org/coge//GEvo.pl?;fid1=43153571;ref2=0;dr2up=60000;dr2down=60000;rev2=1;fid2=2252793084;ref3=0;dr3up=40000;dr3down=40000;x3=3433;chr3=Mp1087439_TGAC_V1.1_scaffold_113;dsgid3=53456;dr1up=60000;dr1down=60000;num_seqs=3;autogo=1
1,1,1	LOC100160253	MYZPE13164_G006_v1.0_000112550.1	MYZPE13164_0_v1.0_000014060.2	contig_NW_001920281	scaffold_342	Mp1087439_TGAC_V1.1_scaffold_113	https://genomevolution.org/coge//GEvo.pl?;fid1=43153593;ref2=0;dr2up=40000;dr2down=40000;rev2=1;fid2=2252793065;ref3=0;dr3up=40000;dr3down=40000;fid3=2252585365;dr1up=40000;dr1down=40000;num_seqs=3;autogo=1
1,1,1	LOC100169119	MYZPE13164_G006_v1.0_000112540.1	MYZPE13164_0_v1.0_000014070.2	contig_NW_001920281	scaffold_342	Mp1087439_TGAC_V1.1_scaffold_113	https://genomevolution.org/coge//GEvo.pl?;fid1=43153606;ref2=0;dr2up=60000;dr2down=60000;rev2=1;fid2=2252793049;ref3=0;dr3up=30000;dr3down=30000;fid3=2252585375;dr1up=60000;dr1down=60000;num_seqs=3;autogo=1
1,1,1	LOC100167071	MYZPE13164_G006_v1.0_000112530.1	MYZPE13164_0_v1.0_000014080.1	contig_NW_001920281	scaffold_342	Mp1087439_TGAC_V1.1_scaffold_113	https://genomevolution.org/coge//GEvo.pl?;fid1=43153616;ref2=0;dr2up=60000;dr2down=60000;rev2=1;fid2=2252793044;ref3=0;dr3up=20000;dr3down=20000;fid3=2252585400;dr1up=60000;dr1down=60000;num_seqs=3;autogo=1
1,1,1	LOC100158875	MYZPE13164_G006_v1.0_000112520.1	MYZPE13164_0_v1.0_000014090.1	contig_NW_001920281	scaffold_342	Mp1087439_TGAC_V1.1_scaffold_113	https://genomevolution.org/coge//GEvo.pl?;fid1=43153630;ref2=0;dr2up=70000;dr2down=70000;rev2=1;fid2=2252793038;ref3=0;dr3up=30000;dr3down=30000;fid3=2252585405;dr1up=70000;dr1down=70000;num_seqs=3;autogo=1
1,1,1	LOC100166385	MYZPE13164_G006_v1.0_000112510.1	MYZPE13164_0_v1.0_000014100.1	contig_NW_001920281	scaffold_342	Mp1087439_TGAC_V1.1_scaffold_113	https://genomevolution.org/coge//GEvo.pl?;fid1=43153641;ref2=0;dr2up=70000;dr2down=70000;rev2=1;fid2=2252793028;ref3=0;dr3up=40000;dr3down=40000;fid3=2252585411;dr1up=70000;dr1down=70000;num_seqs=3;autogo=1
1,1,1	LOC100167587	proxy	proxy	contig_NW_001920288	scaffold_71	Mp1087439_TGAC_V1.1_scaffold_845	https://genomevolution.org/coge//GEvo.pl?;fid1=43154230;ref2=0;dr2up=80000;dr2down=80000;rev2=1;x2=82992;chr2=scaffold_71;dsgid2=53455;ref3=0;dr3up=90000;dr3down=90000;x3=289265;chr3=Mp1087439_TGAC_V1.1_scaffold_845;dsgid3=53456;dr1up=90000;dr1down=90000;num_seqs=3;autogo=1
1,1,1	LOC100166817	proxy	proxy	contig_NW_001920288	scaffold_71	Mp1087439_TGAC_V1.1_scaffold_845	https://genomevolution.org/coge//GEvo.pl?;fid1=43154245;ref2=0;dr2up=80000;dr2down=80000;rev2=1;x2=82992;chr2=scaffold_71;dsgid2=53455;ref3=0;dr3up=90000;dr3down=90000;x3=289265;chr3=Mp1087439_TGAC_V1.1_scaffold_845;dsgid3=53456;dr1up=90000;dr1down=90000;num_seqs=3;autogo=1
1,1,1	LOC100164817	proxy	proxy	contig_NW_001920288	scaffold_71	Mp1087439_TGAC_V1.1_scaffold_845	https://genomevolution.org/coge//GEvo.pl?;fid1=43154265;ref2=0;dr2up=80000;dr2down=80000;rev2=1;x2=82992;chr2=scaffold_71;dsgid2=53455;ref3=0;dr3up=90000;dr3down=90000;x3=289265;chr3=Mp1087439_TGAC_V1.1_scaffold_845;dsgid3=53456;dr1up=90000;dr1down=90000;num_seqs=3;autogo=1
1,1,1	LOC100162729	proxy	proxy	contig_NW_001920288	scaffold_71	Mp1087439_TGAC_V1.1_scaffold_845	https://genomevolution.org/coge//GEvo.pl?;fid1=43154281;ref2=0;dr2up=80000;dr2down=80000;rev2=1;x2=82992;chr2=scaffold_71;dsgid2=53455;ref3=0;dr3up=90000;dr3down=90000;x3=289265;chr3=Mp1087439_TGAC_V1.1_scaffold_845;dsgid3=53456;dr1up=90000;dr1down=90000;num_seqs=3;autogo=1
1,1,1	LOC100160695	proxy	proxy	contig_NW_001920288	scaffold_71	Mp1087439_TGAC_V1.1_scaffold_845	https://genomevolution.org/coge//GEvo.pl?;fid1=43154298;ref2=0;dr2up=80000;dr2down=80000;rev2=1;x2=82992;chr2=scaffold_71;dsgid2=53455;ref3=0;dr3up=90000;dr3down=90000;x3=289265;chr3=Mp1087439_TGAC_V1.1_scaffold_845;dsgid3=53456;dr1up=90000;dr1down=90000;num_seqs=3;autogo=1
1,1,1	LOC100169597	proxy	proxy	contig_NW_001920288	scaffold_71	Mp1087439_TGAC_V1.1_scaffold_845	https://genomevolution.org/coge//GEvo.pl?;fid1=43154311;ref2=0;dr2up=80000;dr2down=80000;rev2=1;x2=82992;chr2=scaffold_71;dsgid2=53455;ref3=0;dr3up=90000;dr3down=90000;x3=289265;chr3=Mp1087439_TGAC_V1.1_scaffold_845;dsgid3=53456;dr1up=90000;dr1down=90000;num_seqs=3;autogo=1
1,1,1	LOC100167540	proxy	proxy	contig_NW_001920288	scaffold_71	Mp1087439_TGAC_V1.1_scaffold_845	https://genomevolution.org/coge//GEvo.pl?;fid1=43154326;ref2=0;dr2up=80000;dr2down=80000;rev2=1;x2=82992;chr2=scaffold_71;dsgid2=53455;ref3=0;dr3up=90000;dr3down=90000;x3=289265;chr3=Mp1087439_TGAC_V1.1_scaffold_845;dsgid3=53456;dr1up=90000;dr1down=90000;num_seqs=3;autogo=1
1,1,1	LOC100163402	MYZPE13164_G006_v1.0_000171890.1	MYZPE13164_0_v1.0_000183920.1	contig_NW_001920288	scaffold_71	Mp1087439_TGAC_V1.1_scaffold_845	https://genomevolution.org/coge//GEvo.pl?;fid1=43154340;ref2=0;dr2up=80000;dr2down=80000;rev2=1;fid2=2252839528;ref3=0;dr3up=90000;dr3down=90000;fid3=2252705761;dr1up=90000;dr1down=90000;num_seqs=3;autogo=1
1,1,1	LOC100165461	MYZPE13164_G006_v1.0_000171880.1	MYZPE13164_0_v1.0_000183930.2	contig_NW_001920288	scaffold_71	Mp1087439_TGAC_V1.1_scaffold_845	https://genomevolution.org/coge//GEvo.pl?;fid1=43154350;ref2=0;dr2up=80000;dr2down=80000;rev2=1;fid2=2252839513;ref3=0;dr3up=90000;dr3down=90000;fid3=2252705770;dr1up=90000;dr1down=90000;num_seqs=3;autogo=1
1,1,1	LOC100162062	proxy	proxy	contig_NW_001920288	scaffold_71	Mp1087439_TGAC_V1.1_scaffold_845	https://genomevolution.org/coge//GEvo.pl?;fid1=43154203;ref2=0;dr2up=80000;dr2down=80000;rev2=1;x2=82992;chr2=scaffold_71;dsgid2=53455;ref3=0;dr3up=90000;dr3down=90000;x3=289265;chr3=Mp1087439_TGAC_V1.1_scaffold_845;dsgid3=53456;dr1up=90000;dr1down=90000;num_seqs=3;autogo=1
1,1,1	LOC100161364	MYZPE13164_G006_v1.0_000171870.1	MYZPE13164_0_v1.0_000183940.1	contig_NW_001920288	scaffold_71	Mp1087439_TGAC_V1.1_scaffold_845	https://genomevolution.org/coge//GEvo.pl?;fid1=43154360;ref2=0;dr2up=70000;dr2down=70000;rev2=1;fid2=2252839508;ref3=0;dr3up=80000;dr3down=80000;fid3=2252705776;dr1up=80000;dr1down=80000;num_seqs=3;autogo=1
1,1,1	LOC100159315	MYZPE13164_G006_v1.0_000171860.1	MYZPE13164_0_v1.0_000183950.1	contig_NW_001920288	scaffold_71	Mp1087439_TGAC_V1.1_scaffold_845	https://genomevolution.org/coge//GEvo.pl?;fid1=43154372;ref2=0;dr2up=60000;dr2down=60000;rev2=1;fid2=2252839498;ref3=0;dr3up=80000;dr3down=80000;fid3=2252705781;dr1up=80000;dr1down=80000;num_seqs=3;autogo=1
1,1,1	LOC100168210	MYZPE13164_G006_v1.0_000171850.1	MYZPE13164_0_v1.0_000183960.1	contig_NW_001920288	scaffold_71	Mp1087439_TGAC_V1.1_scaffold_845	https://genomevolution.org/coge//GEvo.pl?;fid1=43154384;ref2=0;dr2up=50000;dr2down=50000;rev2=1;fid2=2252839493;ref3=0;dr3up=60000;dr3down=60000;fid3=2252705791;dr1up=60000;dr1down=60000;num_seqs=3;autogo=1
1,1,1	LOC100165500	MYZPE13164_G006_v1.0_000171830.1	MYZPE13164_0_v1.0_000183980.1	contig_NW_001920288	scaffold_71	Mp1087439_TGAC_V1.1_scaffold_845	https://genomevolution.org/coge//GEvo.pl?;fid1=43154407;ref2=0;dr2up=60000;dr2down=60000;rev2=1;fid2=2252839482;ref3=0;dr3up=50000;dr3down=50000;fid3=2252705799;dr1up=60000;dr1down=60000;num_seqs=3;autogo=1
1,1,1	LOC100166172	MYZPE13164_G006_v1.0_000171820.2	MYZPE13164_0_v1.0_000183990.1	contig_NW_001920288	scaffold_71	Mp1087439_TGAC_V1.1_scaffold_845	https://genomevolution.org/coge//GEvo.pl?;fid1=43154417;ref2=0;dr2up=60000;dr2down=60000;rev2=1;fid2=2252839477;ref3=0;dr3up=60000;dr3down=60000;fid3=2252705810;dr1up=60000;dr1down=60000;num_seqs=3;autogo=1
1,1,1	LOC100163445	MYZPE13164_G006_v1.0_000171810.4	MYZPE13164_0_v1.0_000184000.4	contig_NW_001920288	scaffold_71	Mp1087439_TGAC_V1.1_scaffold_845	https://genomevolution.org/coge//GEvo.pl?;fid1=43154431;ref2=0;dr2up=80000;dr2down=80000;rev2=1;fid2=2252839468;ref3=0;dr3up=60000;dr3down=60000;fid3=2252705831;dr1up=80000;dr1down=80000;num_seqs=3;autogo=1
1,1,1	LOC100161403	proxy	MYZPE13164_0_v1.0_000184010.1	contig_NW_001920288	scaffold_71	Mp1087439_TGAC_V1.1_scaffold_845	https://genomevolution.org/coge//GEvo.pl?;fid1=43154446;ref2=0;dr2up=80000;dr2down=80000;rev2=1;x2=5526;chr2=scaffold_71;dsgid2=53455;ref3=0;dr3up=90000;dr3down=90000;fid3=2252705836;dr1up=90000;dr1down=90000;num_seqs=3;autogo=1
1,1,1	LOC100164117	proxy	MYZPE13164_0_v1.0_000184030.1	contig_NW_001920288	scaffold_71	Mp1087439_TGAC_V1.1_scaffold_845	https://genomevolution.org/coge//GEvo.pl?;fid1=43154456;ref2=0;dr2up=80000;dr2down=80000;rev2=1;x2=5526;chr2=scaffold_71;dsgid2=53455;ref3=0;dr3up=150000;dr3down=150000;fid3=2252705852;dr1up=150000;dr1down=150000;num_seqs=3;autogo=1
1,1,1	LOC100163400	MYZPE13164_G006_v1.0_000162880.1	MYZPE13164_0_v1.0_000106560.2	contig_NW_001920290	scaffold_640	Mp1087439_TGAC_V1.1_scaffold_376	https://genomevolution.org/coge//GEvo.pl?;fid1=43154587;ref2=0;dr2up=80000;dr2down=80000;fid2=2252832790;ref3=0;dr3up=80000;dr3down=80000;fid3=2252654207;dr1up=80000;dr1down=80000;num_seqs=3;autogo=1
1,1,1	LOC100161362	MYZPE13164_G006_v1.0_000162890.1	MYZPE13164_0_v1.0_000106570.1	contig_NW_001920290	scaffold_640	Mp1087439_TGAC_V1.1_scaffold_376	https://genomevolution.org/coge//GEvo.pl?;fid1=43154606;ref2=0;dr2up=70000;dr2down=70000;fid2=2252832805;ref3=0;dr3up=70000;dr3down=70000;fid3=2252654212;dr1up=70000;dr1down=70000;num_seqs=3;autogo=1
1,1,1	LOC100160022	MYZPE13164_G006_v1.0_000162900.1	MYZPE13164_0_v1.0_000106580.1	contig_NW_001920290	scaffold_640	Mp1087439_TGAC_V1.1_scaffold_376	https://genomevolution.org/coge//GEvo.pl?;fid1=43154625;ref2=0;dr2up=70000;dr2down=70000;fid2=2252832829;ref3=0;dr3up=70000;dr3down=70000;fid3=2252654236;dr1up=70000;dr1down=70000;num_seqs=3;autogo=1
1,1,1	LOC100159314	MYZPE13164_G006_v1.0_000162910.1	MYZPE13164_0_v1.0_000106590.1	contig_NW_001920290	scaffold_640	Mp1087439_TGAC_V1.1_scaffold_376	https://genomevolution.org/coge//GEvo.pl?;fid1=43154635;ref2=0;dr2up=50000;dr2down=50000;fid2=2252832845;ref3=0;dr3up=50000;dr3down=50000;fid3=2252654258;dr1up=50000;dr1down=50000;num_seqs=3;autogo=1
1,1,1	LOC100168900	MYZPE13164_G006_v1.0_000162920.1	MYZPE13164_0_v1.0_000106600.1	contig_NW_001920290	scaffold_640	Mp1087439_TGAC_V1.1_scaffold_376	https://genomevolution.org/coge//GEvo.pl?;fid1=43154645;ref2=0;dr2up=50000;dr2down=50000;fid2=2252832850;ref3=0;dr3up=50000;dr3down=50000;fid3=2252654263;dr1up=50000;dr1down=50000;num_seqs=3;autogo=1
1,1,1	LOC100168209	MYZPE13164_G006_v1.0_000162950.1	MYZPE13164_0_v1.0_000106630.1	contig_NW_001920290	scaffold_640	Mp1087439_TGAC_V1.1_scaffold_376	https://genomevolution.org/coge//GEvo.pl?;fid1=43154669;ref2=0;dr2up=60000;dr2down=60000;fid2=2252832864;ref3=0;dr3up=60000;dr3down=60000;fid3=2252654277;dr1up=60000;dr1down=60000;num_seqs=3;autogo=1
1,1,1	LOC100166170	MYZPE13164_G006_v1.0_000162960.1	MYZPE13164_0_v1.0_000106640.1	contig_NW_001920290	scaffold_640	Mp1087439_TGAC_V1.1_scaffold_376	https://genomevolution.org/coge//GEvo.pl?;fid1=43154683;ref2=0;dr2up=80000;dr2down=80000;fid2=2252832927;ref3=0;dr3up=80000;dr3down=80000;fid3=2252654341;dr1up=80000;dr1down=80000;num_seqs=3;autogo=1
1,1,1	LOC100164814	MYZPE13164_G006_v1.0_000162970.1	MYZPE13164_0_v1.0_000106650.1	contig_NW_001920290	scaffold_640	Mp1087439_TGAC_V1.1_scaffold_376	https://genomevolution.org/coge//GEvo.pl?;fid1=43154697;ref2=0;dr2up=80000;dr2down=80000;fid2=2252832937;ref3=0;dr3up=80000;dr3down=80000;fid3=2252654351;dr1up=80000;dr1down=80000;num_seqs=3;autogo=1
1,1,1	LOC100162061	proxy	proxy	contig_NW_001920290	scaffold_640	Mp1087439_TGAC_V1.1_scaffold_376	https://genomevolution.org/coge//GEvo.pl?;fid1=43154572;ref2=0;dr2up=80000;dr2down=80000;x2=3850;chr2=scaffold_640;dsgid2=53455;ref3=0;dr3up=80000;dr3down=80000;x3=2186;chr3=Mp1087439_TGAC_V1.1_scaffold_376;dsgid3=53456;dr1up=80000;dr1down=80000;num_seqs=3;autogo=1
1,1,1	LOC100159742	MYZPE13164_G006_v1.0_000107230.3	MYZPE13164_0_v1.0_000051620.1	contig_NW_001920301	scaffold_319	Mp1087439_TGAC_V1.1_scaffold_1776	https://genomevolution.org/coge//GEvo.pl?;fid1=43155468;ref2=0;dr2up=40000;dr2down=40000;rev2=1;fid2=2252789148;ref3=0;dr3up=40000;dr3down=40000;fid3=2252614091;dr1up=40000;dr1down=40000;num_seqs=3;autogo=1
1,1,1	LOC100165892	MYZPE13164_G006_v1.0_000107260.1	MYZPE13164_0_v1.0_000051590.1	contig_NW_001920301	scaffold_319	Mp1087439_TGAC_V1.1_scaffold_1776	https://genomevolution.org/coge//GEvo.pl?;fid1=43155421;ref2=0;dr2up=40000;dr2down=40000;rev2=1;fid2=2252789192;ref3=0;dr3up=40000;dr3down=40000;fid3=2252614052;dr1up=40000;dr1down=40000;num_seqs=3;autogo=1
1,1,1	LOC100163853	MYZPE13164_G006_v1.0_000107250.1	MYZPE13164_0_v1.0_000051600.1	contig_NW_001920301	scaffold_319	Mp1087439_TGAC_V1.1_scaffold_1776	https://genomevolution.org/coge//GEvo.pl?;fid1=43155434;ref2=0;dr2up=30000;dr2down=30000;rev2=1;fid2=2252789172;ref3=0;dr3up=30000;dr3down=30000;fid3=2252614061;dr1up=30000;dr1down=30000;num_seqs=3;autogo=1
1,1,1	LOC100161790	MYZPE13164_G006_v1.0_000107240.1	MYZPE13164_0_v1.0_000051610.1	contig_NW_001920301	scaffold_319	Mp1087439_TGAC_V1.1_scaffold_1776	https://genomevolution.org/coge//GEvo.pl?;fid1=43155449;ref2=0;dr2up=30000;dr2down=30000;rev2=1;fid2=2252789162;ref3=0;dr3up=30000;dr3down=30000;fid3=2252614081;dr1up=30000;dr1down=30000;num_seqs=3;autogo=1
1,1,1	LOC100169363	MYZPE13164_G006_v1.0_000086020.1	MYZPE13164_0_v1.0_000178220.2	contig_NW_001920304	scaffold_246	Mp1087439_TGAC_V1.1_scaffold_798	https://genomevolution.org/coge//GEvo.pl?;fid1=43155664;ref2=0;dr2up=80000;dr2down=80000;fid2=2252773528;ref3=0;dr3up=60000;dr3down=60000;rev3=1;fid3=2252701703;dr1up=80000;dr1down=80000;num_seqs=3;autogo=1
1,1,1	LOC100164595	MYZPE13164_G006_v1.0_000086040.1	MYZPE13164_0_v1.0_000178200.1	contig_NW_001920304	scaffold_246	Mp1087439_TGAC_V1.1_scaffold_798	https://genomevolution.org/coge//GEvo.pl?;fid1=43155683;ref2=0;dr2up=50000;dr2down=50000;fid2=2252773547;ref3=0;dr3up=30000;dr3down=30000;rev3=1;fid3=2252701690;dr1up=50000;dr1down=50000;num_seqs=3;autogo=1
1,1,1	LOC100167306	MYZPE13164_G006_v1.0_000086050.1	MYZPE13164_0_v1.0_000178190.1	contig_NW_001920304	scaffold_246	Mp1087439_TGAC_V1.1_scaffold_798	https://genomevolution.org/coge//GEvo.pl?;fid1=43155696;ref2=0;dr2up=50000;dr2down=50000;fid2=2252773552;ref3=0;dr3up=50000;dr3down=50000;rev3=1;fid3=2252701686;dr1up=50000;dr1down=50000;num_seqs=3;autogo=1
1,1,1	LOC100162499	MYZPE13164_G006_v1.0_000086060.1	MYZPE13164_0_v1.0_000178180.1	contig_NW_001920304	scaffold_246	Mp1087439_TGAC_V1.1_scaffold_798	https://genomevolution.org/coge//GEvo.pl?;fid1=43155707;ref2=0;dr2up=60000;dr2down=60000;fid2=2252773556;ref3=0;dr3up=60000;dr3down=60000;rev3=1;fid3=2252701680;dr1up=60000;dr1down=60000;num_seqs=3;autogo=1
1,1,1	LOC100159127	MYZPE13164_G006_v1.0_000125270.1	MYZPE13164_0_v1.0_000041930.1	contig_NW_001920306	scaffold_40	Mp1087439_TGAC_V1.1_scaffold_154	https://genomevolution.org/coge//GEvo.pl?;fid1=43155756;ref2=0;dr2up=230000;dr2down=230000;fid2=2252802673;ref3=0;dr3up=230000;dr3down=230000;fid3=2252605843;dr1up=230000;dr1down=230000;num_seqs=3;autogo=1
1,1,1	LOC100161789	MYZPE13164_G006_v1.0_000125320.1	MYZPE13164_0_v1.0_000041960.1	contig_NW_001920306	scaffold_40	Mp1087439_TGAC_V1.1_scaffold_154	https://genomevolution.org/coge//GEvo.pl?;fid1=43155784;ref2=0;dr2up=160000;dr2down=160000;fid2=2252802703;ref3=0;dr3up=160000;dr3down=160000;fid3=2252605864;dr1up=160000;dr1down=160000;num_seqs=3;autogo=1
1,1,1	LOC100159740	MYZPE13164_G006_v1.0_000125350.1	MYZPE13164_0_v1.0_000041980.1	contig_NW_001920306	scaffold_40	Mp1087439_TGAC_V1.1_scaffold_154	https://genomevolution.org/coge//GEvo.pl?;fid1=43155810;ref2=0;dr2up=210000;dr2down=210000;fid2=2252802712;ref3=0;dr3up=220000;dr3down=220000;fid3=2252605871;dr1up=220000;dr1down=220000;num_seqs=3;autogo=1
1,1,1	LOC100168628	MYZPE13164_G006_v1.0_000125360.1	MYZPE13164_0_v1.0_000041990.1	contig_NW_001920306	scaffold_40	Mp1087439_TGAC_V1.1_scaffold_154	https://genomevolution.org/coge//GEvo.pl?;fid1=43155822;ref2=0;dr2up=230000;dr2down=230000;fid2=2252802729;ref3=0;dr3up=240000;dr3down=240000;fid3=2252605888;dr1up=240000;dr1down=240000;num_seqs=3;autogo=1
1,1,1	LOC100165281	MYZPE13164_G006_v1.0_000125370.1	MYZPE13164_0_v1.0_000042000.1	contig_NW_001920306	scaffold_40	Mp1087439_TGAC_V1.1_scaffold_154	https://genomevolution.org/coge//GEvo.pl?;fid1=43155833;ref2=0;dr2up=240000;dr2down=240000;fid2=2252802745;ref3=0;dr3up=240000;dr3down=240000;fid3=2252605904;dr1up=240000;dr1down=240000;num_seqs=3;autogo=1
1,1,1	LOC100163207	MYZPE13164_G006_v1.0_000125380.1	MYZPE13164_0_v1.0_000042010.1	contig_NW_001920306	scaffold_40	Mp1087439_TGAC_V1.1_scaffold_154	https://genomevolution.org/coge//GEvo.pl?;fid1=43155843;ref2=0;dr2up=240000;dr2down=240000;fid2=2252802760;ref3=0;dr3up=250000;dr3down=250000;fid3=2252605919;dr1up=250000;dr1down=250000;num_seqs=3;autogo=1
1,1,1	LOC100168625	MYZPE13164_G006_v1.0_000156890.2	MYZPE13164_0_v1.0_000049350.2	contig_NW_001920311	scaffold_6	Mp1087439_TGAC_V1.1_scaffold_1736	https://genomevolution.org/coge//GEvo.pl?;fid1=43156073;ref2=0;dr2up=30000;dr2down=30000;rev2=1;fid2=2252828317;ref3=0;dr3up=30000;dr3down=30000;rev3=1;fid3=2252611911;dr1up=30000;dr1down=30000;num_seqs=3;autogo=1
1,1,1	LOC100161161	MYZPE13164_G006_v1.0_000156880.1	MYZPE13164_0_v1.0_000049340.1	contig_NW_001920311	scaffold_6	Mp1087439_TGAC_V1.1_scaffold_1736	https://genomevolution.org/coge//GEvo.pl?;fid1=43156087;ref2=0;dr2up=20000;dr2down=20000;rev2=1;fid2=2252828308;ref3=0;dr3up=20000;dr3down=20000;rev3=1;fid3=2252611902;dr1up=20000;dr1down=20000;num_seqs=3;autogo=1
1,1,1	LOC100166563	MYZPE13164_G006_v1.0_000156870.1	MYZPE13164_0_v1.0_000049330.1	contig_NW_001920311	scaffold_6	Mp1087439_TGAC_V1.1_scaffold_1736	https://genomevolution.org/coge//GEvo.pl?;fid1=43156103;ref2=0;dr2up=20000;dr2down=20000;rev2=1;fid2=2252828294;ref3=0;dr3up=30000;dr3down=30000;rev3=1;fid3=2252611894;dr1up=30000;dr1down=30000;num_seqs=3;autogo=1
1,1,1	LOC100159122	MYZPE13164_G006_v1.0_000156860.1	MYZPE13164_0_v1.0_000049320.1	contig_NW_001920311	scaffold_6	Mp1087439_TGAC_V1.1_scaffold_1736	https://genomevolution.org/coge//GEvo.pl?;fid1=43156114;ref2=0;dr2up=30000;dr2down=30000;rev2=1;fid2=2252828282;ref3=0;dr3up=40000;dr3down=40000;rev3=1;fid3=2252611882;dr1up=40000;dr1down=40000;num_seqs=3;autogo=1
1,1,1	LOC100165664	MYZPE13164_G006_v1.0_000074160.1	MYZPE13164_0_v1.0_000105050.1	contig_NW_001920329	scaffold_21	Mp1087439_TGAC_V1.1_scaffold_368	https://genomevolution.org/coge//GEvo.pl?;fid1=43156868;ref2=0;dr2up=40000;dr2down=40000;rev2=1;fid2=2252765498;ref3=0;dr3up=40000;dr3down=40000;rev3=1;fid3=2252653434;dr1up=40000;dr1down=40000;num_seqs=3;autogo=1
1,1,1	LOC100160845	MYZPE13164_G006_v1.0_000074150.1	MYZPE13164_0_v1.0_000105040.1	contig_NW_001920329	scaffold_21	Mp1087439_TGAC_V1.1_scaffold_368	https://genomevolution.org/coge//GEvo.pl?;fid1=43156880;ref2=0;dr2up=30000;dr2down=30000;rev2=1;fid2=2252765486;ref3=0;dr3up=30000;dr3down=30000;rev3=1;fid3=2252653422;dr1up=30000;dr1down=30000;num_seqs=3;autogo=1
1,1,1	LOC100158775	MYZPE13164_G006_v1.0_000074130.1	MYZPE13164_0_v1.0_000105020.1	contig_NW_001920329	scaffold_21	Mp1087439_TGAC_V1.1_scaffold_368	https://genomevolution.org/coge//GEvo.pl?;fid1=43156917;ref2=0;dr2up=40000;dr2down=40000;rev2=1;fid2=2252765449;ref3=0;dr3up=40000;dr3down=40000;rev3=1;fid3=2252653375;dr1up=40000;dr1down=40000;num_seqs=3;autogo=1
1,1,1	LOC100162866	MYZPE13164_G006_v1.0_000074170.1	MYZPE13164_0_v1.0_000105060.1	contig_NW_001920329	scaffold_21	Mp1087439_TGAC_V1.1_scaffold_368	https://genomevolution.org/coge//GEvo.pl?;fid1=43156857;ref2=0;dr2up=40000;dr2down=40000;rev2=1;fid2=2252765502;ref3=0;dr3up=40000;dr3down=40000;rev3=1;fid3=2252653438;dr1up=40000;dr1down=40000;num_seqs=3;autogo=1
1,1,1	LOC100158772	MYZPE13164_G006_v1.0_000074250.1	MYZPE13164_0_v1.0_000033970.1	contig_NW_001920334	scaffold_21	Mp1087439_TGAC_V1.1_scaffold_1391	https://genomevolution.org/coge//GEvo.pl?;fid1=43157218;ref2=0;dr2up=40000;dr2down=40000;rev2=1;fid2=2252765555;ref3=0;dr3up=40000;dr3down=40000;rev3=1;fid3=2252599056;dr1up=40000;dr1down=40000;num_seqs=3;autogo=1
1,1,1	LOC100167688	MYZPE13164_G006_v1.0_000074230.1	MYZPE13164_0_v1.0_000033950.1	contig_NW_001920334	scaffold_21	Mp1087439_TGAC_V1.1_scaffold_1391	https://genomevolution.org/coge//GEvo.pl?;fid1=43157228;ref2=0;dr2up=40000;dr2down=40000;rev2=1;fid2=2252765549;ref3=0;dr3up=40000;dr3down=40000;rev3=1;fid3=2252599050;dr1up=40000;dr1down=40000;num_seqs=3;autogo=1
1,1,1	LOC100160843	MYZPE13164_G006_v1.0_000074260.1	MYZPE13164_0_v1.0_000033980.2	contig_NW_001920334	scaffold_21	Mp1087439_TGAC_V1.1_scaffold_1391	https://genomevolution.org/coge//GEvo.pl?;fid1=43157198;ref2=0;dr2up=50000;dr2down=50000;rev2=1;fid2=2252765558;ref3=0;dr3up=50000;dr3down=50000;rev3=1;fid3=2252599065;dr1up=50000;dr1down=50000;num_seqs=3;autogo=1
1,1,1	LOC100164952	MYZPE13164_G006_v1.0_000074220.1	MYZPE13164_0_v1.0_000033940.1	contig_NW_001920334	scaffold_21	Mp1087439_TGAC_V1.1_scaffold_1391	https://genomevolution.org/coge//GEvo.pl?;fid1=43157250;ref2=0;dr2up=40000;dr2down=40000;rev2=1;fid2=2252765539;ref3=0;dr3up=40000;dr3down=40000;rev3=1;fid3=2252599040;dr1up=40000;dr1down=40000;num_seqs=3;autogo=1
1,1,1	LOC100165662	MYZPE13164_G006_v1.0_000074210.1	MYZPE13164_0_v1.0_000033930.2	contig_NW_001920334	scaffold_21	Mp1087439_TGAC_V1.1_scaffold_1391	https://genomevolution.org/coge//GEvo.pl?;fid1=43157261;ref2=0;dr2up=50000;dr2down=50000;rev2=1;fid2=2252765536;ref3=0;dr3up=50000;dr3down=50000;rev3=1;fid3=2252599035;dr1up=50000;dr1down=50000;num_seqs=3;autogo=1
1,1,1	LOC100168406	MYZPE13164_G006_v1.0_000074180.2	MYZPE13164_0_v1.0_000033910.2	contig_NW_001920334	scaffold_21	Mp1087439_TGAC_V1.1_scaffold_1391	https://genomevolution.org/coge//GEvo.pl?;fid1=43157288;ref2=0;dr2up=70000;dr2down=70000;rev2=1;fid2=2252765516;ref3=0;dr3up=70000;dr3down=70000;rev3=1;fid3=2252599014;dr1up=70000;dr1down=70000;num_seqs=3;autogo=1
1,1,1	LOC100159510	MYZPE13164_G006_v1.0_000118690.1	MYZPE13164_0_v1.0_000157600.1	contig_NW_001920342	scaffold_37	Mp1087439_TGAC_V1.1_scaffold_644	https://genomevolution.org/coge//GEvo.pl?;fid1=43157660;ref2=0;dr2up=10000;dr2down=10000;rev2=1;fid2=2252797478;ref3=0;dr3up=10000;dr3down=10000;rev3=1;fid3=2252687445;dr1up=10000;dr1down=10000;num_seqs=3;autogo=1
1,1,1	LOC100168403	MYZPE13164_G006_v1.0_000118680.1	MYZPE13164_0_v1.0_000157590.4	contig_NW_001920342	scaffold_37	Mp1087439_TGAC_V1.1_scaffold_644	https://genomevolution.org/coge//GEvo.pl?;fid1=43157669;ref2=0;dr2up=20000;dr2down=20000;rev2=1;fid2=2252797475;ref3=0;dr3up=20000;dr3down=20000;rev3=1;fid3=2252687439;dr1up=20000;dr1down=20000;num_seqs=3;autogo=1
1,1,1	LOC100158770	MYZPE13164_G006_v1.0_000118670.1	MYZPE13164_0_v1.0_000157580.1	contig_NW_001920342	scaffold_37	Mp1087439_TGAC_V1.1_scaffold_644	https://genomevolution.org/coge//GEvo.pl?;fid1=43157679;ref2=0;dr2up=20000;dr2down=20000;rev2=1;fid2=2252797465;ref3=0;dr3up=20000;dr3down=20000;rev3=1;fid3=2252687420;dr1up=20000;dr1down=20000;num_seqs=3;autogo=1
1,1,1	LOC100161547	MYZPE13164_G006_v1.0_000118700.1	MYZPE13164_0_v1.0_000157620.1	contig_NW_001920342	scaffold_37	Mp1087439_TGAC_V1.1_scaffold_644	https://genomevolution.org/coge//GEvo.pl?;fid1=43157637;ref2=0;dr2up=20000;dr2down=20000;rev2=1;fid2=2252797481;ref3=0;dr3up=20000;dr3down=20000;rev3=1;fid3=2252687451;dr1up=20000;dr1down=20000;num_seqs=3;autogo=1
1,1,1	LOC100165497	MYZPE13164_G006_v1.0_000023960.1	MYZPE13164_0_v1.0_000021820.1	contig_NW_001920839	scaffold_123	Mp1087439_TGAC_V1.1_scaffold_1223	https://genomevolution.org/coge//GEvo.pl?;fid1=43163045;ref2=0;dr2up=40000;dr2down=40000;fid2=2252734210;ref3=0;dr3up=40000;dr3down=40000;rev3=1;fid3=2252590538;dr1up=40000;dr1down=40000;num_seqs=3;autogo=1
1,1,1	LOC100161401	MYZPE13164_G006_v1.0_000023950.4	MYZPE13164_0_v1.0_000021830.1	contig_NW_001920839	scaffold_123	Mp1087439_TGAC_V1.1_scaffold_1223	https://genomevolution.org/coge//GEvo.pl?;fid1=43163032;ref2=0;dr2up=50000;dr2down=50000;fid2=2252734201;ref3=0;dr3up=50000;dr3down=50000;rev3=1;fid3=2252590554;dr1up=50000;dr1down=50000;num_seqs=3;autogo=1
1,1,1	LOC100163442	MYZPE13164_G006_v1.0_000023990.1	MYZPE13164_0_v1.0_000021790.1	contig_NW_001920839	scaffold_123	Mp1087439_TGAC_V1.1_scaffold_1223	https://genomevolution.org/coge//GEvo.pl?;fid1=43163075;ref2=0;dr2up=50000;dr2down=50000;fid2=2252734231;ref3=0;dr3up=40000;dr3down=40000;rev3=1;fid3=2252590520;dr1up=50000;dr1down=50000;num_seqs=3;autogo=1
1,1,1	LOC100168939	MYZPE13164_G006_v1.0_000024000.1	MYZPE13164_0_v1.0_000021780.1	contig_NW_001920839	scaffold_123	Mp1087439_TGAC_V1.1_scaffold_1223	https://genomevolution.org/coge//GEvo.pl?;fid1=43163092;ref2=0;dr2up=60000;dr2down=60000;fid2=2252734253;ref3=0;dr3up=50000;dr3down=50000;rev3=1;fid3=2252590515;dr1up=60000;dr1down=60000;num_seqs=3;autogo=1
1,1,1	LOC100162134	MYZPE13164_G006_v1.0_000099730.1	MYZPE13164_0_v1.0_000098870.1	contig_NW_001920845	scaffold_291	Mp1087439_TGAC_V1.1_scaffold_344	https://genomevolution.org/coge//GEvo.pl?;fid1=43163848;ref2=0;dr2up=120000;dr2down=120000;fid2=2252783878;ref3=0;dr3up=100000;dr3down=100000;rev3=1;fid3=2252649151;dr1up=120000;dr1down=120000;num_seqs=3;autogo=1
1,1,1	LOC100160086	MYZPE13164_G006_v1.0_000099740.1	MYZPE13164_0_v1.0_000098860.1	contig_NW_001920845	scaffold_291	Mp1087439_TGAC_V1.1_scaffold_344	https://genomevolution.org/coge//GEvo.pl?;fid1=43163860;ref2=0;dr2up=130000;dr2down=130000;fid2=2252783881;ref3=0;dr3up=100000;dr3down=100000;rev3=1;fid3=2252649142;dr1up=130000;dr1down=130000;num_seqs=3;autogo=1
1,1,1	LOC100160797	MYZPE13164_G006_v1.0_000099660.2	MYZPE13164_0_v1.0_000098950.3	contig_NW_001920845	scaffold_291	Mp1087439_TGAC_V1.1_scaffold_344	https://genomevolution.org/coge//GEvo.pl?;fid1=43163686;ref2=0;dr2up=170000;dr2down=170000;fid2=2252783795;ref3=0;dr3up=150000;dr3down=150000;rev3=1;fid3=2252649195;dr1up=170000;dr1down=170000;num_seqs=3;autogo=1
1,1,1	LOC100164916	MYZPE13164_G006_v1.0_000099790.2	MYZPE13164_0_v1.0_000098810.2	contig_NW_001920845	scaffold_291	Mp1087439_TGAC_V1.1_scaffold_344	https://genomevolution.org/coge//GEvo.pl?;fid1=43163881;ref2=0;dr2up=170000;dr2down=170000;fid2=2252783931;ref3=0;dr3up=150000;dr3down=150000;rev3=1;fid3=2252649101;dr1up=170000;dr1down=170000;num_seqs=3;autogo=1
1,1,1	LOC100166889	MYZPE13164_G006_v1.0_000099800.5	MYZPE13164_0_v1.0_000098800.1	contig_NW_001920845	scaffold_291	Mp1087439_TGAC_V1.1_scaffold_344	https://genomevolution.org/coge//GEvo.pl?;fid1=43163895;ref2=0;dr2up=180000;dr2down=180000;fid2=2252783954;ref3=0;dr3up=170000;dr3down=170000;rev3=1;fid3=2252649079;dr1up=180000;dr1down=180000;num_seqs=3;autogo=1
1,1,1	LOC100158725	MYZPE13164_G006_v1.0_000099660.2	MYZPE13164_0_v1.0_000098950.3	contig_NW_001920845	scaffold_291	Mp1087439_TGAC_V1.1_scaffold_344	https://genomevolution.org/coge//GEvo.pl?;fid1=43163706;ref2=0;dr2up=170000;dr2down=170000;fid2=2252783795;ref3=0;dr3up=150000;dr3down=150000;rev3=1;fid3=2252649195;dr1up=170000;dr1down=170000;num_seqs=3;autogo=1
1,1,1	LOC100162823	proxy	proxy	contig_NW_001920845	scaffold_291	Mp1087439_TGAC_V1.1_scaffold_344	https://genomevolution.org/coge//GEvo.pl?;fid1=43163669;ref2=0;dr2up=170000;dr2down=170000;x2=9101;chr2=scaffold_291;dsgid2=53455;ref3=0;dr3up=150000;dr3down=150000;rev3=1;x3=495898;chr3=Mp1087439_TGAC_V1.1_scaffold_344;dsgid3=53456;dr1up=170000;dr1down=170000;num_seqs=3;autogo=1
1,1,1	LOC100167654	MYZPE13164_G006_v1.0_000099670.2	MYZPE13164_0_v1.0_000098940.2	contig_NW_001920845	scaffold_291	Mp1087439_TGAC_V1.1_scaffold_344	https://genomevolution.org/coge//GEvo.pl?;fid1=43163728;ref2=0;dr2up=150000;dr2down=150000;fid2=2252783811;ref3=0;dr3up=130000;dr3down=130000;rev3=1;fid3=2252649176;dr1up=150000;dr1down=150000;num_seqs=3;autogo=1
1,1,1	LOC100161509	MYZPE13164_G006_v1.0_000099680.1	MYZPE13164_0_v1.0_000098930.1	contig_NW_001920845	scaffold_291	Mp1087439_TGAC_V1.1_scaffold_344	https://genomevolution.org/coge//GEvo.pl?;fid1=43163753;ref2=0;dr2up=130000;dr2down=130000;fid2=2252783821;ref3=0;dr3up=120000;dr3down=120000;rev3=1;fid3=2252649167;dr1up=130000;dr1down=130000;num_seqs=3;autogo=1
1,1,1	LOC100169001	MYZPE13164_G006_v1.0_000099690.1	MYZPE13164_0_v1.0_000098920.1	contig_NW_001920845	scaffold_291	Mp1087439_TGAC_V1.1_scaffold_344	https://genomevolution.org/coge//GEvo.pl?;fid1=43163768;ref2=0;dr2up=120000;dr2down=120000;fid2=2252783825;ref3=0;dr3up=120000;dr3down=120000;rev3=1;fid3=2252649164;dr1up=120000;dr1down=120000;num_seqs=3;autogo=1
1,1,1	LOC100169001	MYZPE13164_G006_v1.0_000099690.1	MYZPE13164_0_v1.0_000098920.1	contig_NW_001920845	scaffold_291	Mp1087439_TGAC_V1.1_scaffold_344	https://genomevolution.org/coge//GEvo.pl?;fid1=43163770;ref2=0;dr2up=120000;dr2down=120000;fid2=2252783825;ref3=0;dr3up=120000;dr3down=120000;rev3=1;fid3=2252649164;dr1up=120000;dr1down=120000;num_seqs=3;autogo=1
1,1,1	LOC100159473	MYZPE13164_G006_v1.0_000099700.1	MYZPE13164_0_v1.0_000098910.1	contig_NW_001920845	scaffold_291	Mp1087439_TGAC_V1.1_scaffold_344	https://genomevolution.org/coge//GEvo.pl?;fid1=43163780;ref2=0;dr2up=120000;dr2down=120000;fid2=2252783828;ref3=0;dr3up=120000;dr3down=120000;rev3=1;fid3=2252649161;dr1up=120000;dr1down=120000;num_seqs=3;autogo=1
1,1,1	LOC100168367	MYZPE13164_G006_v1.0_000099710.1	MYZPE13164_0_v1.0_000098900.1	contig_NW_001920845	scaffold_291	Mp1087439_TGAC_V1.1_scaffold_344	https://genomevolution.org/coge//GEvo.pl?;fid1=43163794;ref2=0;dr2up=110000;dr2down=110000;fid2=2252783831;ref3=0;dr3up=100000;dr3down=100000;rev3=1;fid3=2252649158;dr1up=110000;dr1down=110000;num_seqs=3;autogo=1
1,1,1	LOC100166308	MYZPE13164_G006_v1.0_000099720.2	MYZPE13164_0_v1.0_000098880.1	contig_NW_001920845	scaffold_291	Mp1087439_TGAC_V1.1_scaffold_344	https://genomevolution.org/coge//GEvo.pl?;fid1=43163812;ref2=0;dr2up=90000;dr2down=90000;fid2=2252783861;ref3=0;dr3up=90000;dr3down=90000;rev3=1;fid3=2252649155;dr1up=90000;dr1down=90000;num_seqs=3;autogo=1
1,1,1	LOC100164204	MYZPE13164_G006_v1.0_000099720.2	MYZPE13164_0_v1.0_000098880.1	contig_NW_001920845	scaffold_291	Mp1087439_TGAC_V1.1_scaffold_344	https://genomevolution.org/coge//GEvo.pl?;fid1=43163830;ref2=0;dr2up=90000;dr2down=90000;fid2=2252783861;ref3=0;dr3up=90000;dr3down=90000;rev3=1;fid3=2252649155;dr1up=90000;dr1down=90000;num_seqs=3;autogo=1
1,1,1	LOC100160567	MYZPE13164_G006_v1.0_000187300.1	MYZPE13164_0_v1.0_000034950.1	contig_NW_001920847	scaffold_83	Mp1087439_TGAC_V1.1_scaffold_1401	https://genomevolution.org/coge//GEvo.pl?;fid1=43164022;ref2=0;dr2up=100000;dr2down=100000;fid2=2252851083;ref3=0;dr3up=30000;dr3down=30000;fid3=2252599896;dr1up=100000;dr1down=100000;num_seqs=3;autogo=1
1,1,1	LOC100161261	MYZPE13164_G006_v1.0_000187320.1	MYZPE13164_0_v1.0_000034960.1	contig_NW_001920847	scaffold_83	Mp1087439_TGAC_V1.1_scaffold_1401	https://genomevolution.org/coge//GEvo.pl?;fid1=43164050;ref2=0;dr2up=120000;dr2down=120000;fid2=2252851091;ref3=0;dr3up=40000;dr3down=40000;fid3=2252599901;dr1up=120000;dr1down=120000;num_seqs=3;autogo=1
1,1,1	LOC100167395	MYZPE13164_G006_v1.0_000187260.1	MYZPE13164_0_v1.0_000034920.6	contig_NW_001920847	scaffold_83	Mp1087439_TGAC_V1.1_scaffold_1401	https://genomevolution.org/coge//GEvo.pl?;fid1=43163978;ref2=0;dr2up=80000;dr2down=80000;fid2=2252851032;ref3=0;dr3up=40000;dr3down=40000;fid3=2252599871;dr1up=80000;dr1down=80000;num_seqs=3;autogo=1
1,1,1	LOC100164686	MYZPE13164_G006_v1.0_000187280.1	MYZPE13164_0_v1.0_000034940.1	contig_NW_001920847	scaffold_83	Mp1087439_TGAC_V1.1_scaffold_1401	https://genomevolution.org/coge//GEvo.pl?;fid1=43163996;ref2=0;dr2up=90000;dr2down=90000;fid2=2252851075;ref3=0;dr3up=30000;dr3down=30000;fid3=2252599891;dr1up=90000;dr1down=90000;num_seqs=3;autogo=1
1,1,1	LOC100167394	proxy	proxy	contig_NW_001920851	scaffold_46	Mp1087439_TGAC_V1.1_scaffold_91	https://genomevolution.org/coge//GEvo.pl?;fid1=43164457;ref2=0;dr2up=60000;dr2down=60000;x2=887078;chr2=scaffold_46;dsgid2=53455;ref3=0;dr3up=60000;dr3down=60000;x3=289200;chr3=Mp1087439_TGAC_V1.1_scaffold_91;dsgid3=53456;dr1up=60000;dr1down=60000;num_seqs=3;autogo=1
1,1,1	LOC100159878	MYZPE13164_G006_v1.0_000136460.1	MYZPE13164_0_v1.0_000191710.1	contig_NW_001920851	scaffold_46	Mp1087439_TGAC_V1.1_scaffold_91	https://genomevolution.org/coge//GEvo.pl?;fid1=43164471;ref2=0;dr2up=60000;dr2down=60000;fid2=2252811643;ref3=0;dr3up=60000;dr3down=60000;fid3=2252711334;dr1up=60000;dr1down=60000;num_seqs=3;autogo=1
1,1,1	LOC100168766	proxy	proxy	contig_NW_001920851	scaffold_46	Mp1087439_TGAC_V1.1_scaffold_91	https://genomevolution.org/coge//GEvo.pl?;fid1=43164315;ref2=0;dr2up=60000;dr2down=60000;x2=835319;chr2=scaffold_46;dsgid2=53455;ref3=0;dr3up=60000;dr3down=60000;x3=237800;chr3=Mp1087439_TGAC_V1.1_scaffold_91;dsgid3=53456;dr1up=60000;dr1down=60000;num_seqs=3;autogo=1
1,1,1	LOC100164685	MYZPE13164_G006_v1.0_000136370.1	MYZPE13164_0_v1.0_000191620.1	contig_NW_001920851	scaffold_46	Mp1087439_TGAC_V1.1_scaffold_91	https://genomevolution.org/coge//GEvo.pl?;fid1=43164333;ref2=0;dr2up=60000;dr2down=60000;fid2=2252811564;ref3=0;dr3up=60000;dr3down=60000;fid3=2252711253;dr1up=60000;dr1down=60000;num_seqs=3;autogo=1
1,1,1	LOC100160566	MYZPE13164_G006_v1.0_000136380.1	MYZPE13164_0_v1.0_000191630.1	contig_NW_001920851	scaffold_46	Mp1087439_TGAC_V1.1_scaffold_91	https://genomevolution.org/coge//GEvo.pl?;fid1=43164356;ref2=0;dr2up=40000;dr2down=40000;fid2=2252811573;ref3=0;dr3up=30000;dr3down=30000;fid3=2252711262;dr1up=40000;dr1down=40000;num_seqs=3;autogo=1
1,1,1	LOC100159179	MYZPE13164_G006_v1.0_000136400.3	MYZPE13164_0_v1.0_000191650.3	contig_NW_001920851	scaffold_46	Mp1087439_TGAC_V1.1_scaffold_91	https://genomevolution.org/coge//GEvo.pl?;fid1=43164384;ref2=0;dr2up=40000;dr2down=40000;fid2=2252811596;ref3=0;dr3up=40000;dr3down=40000;fid3=2252711285;dr1up=40000;dr1down=40000;num_seqs=3;autogo=1
1,1,1	LOC100159179	MYZPE13164_G006_v1.0_000136400.1	MYZPE13164_0_v1.0_000191650.1	contig_NW_001920851	scaffold_46	Mp1087439_TGAC_V1.1_scaffold_91	https://genomevolution.org/coge//GEvo.pl?;fid1=43164379;ref2=0;dr2up=40000;dr2down=40000;fid2=2252811588;ref3=0;dr3up=40000;dr3down=40000;fid3=2252711277;dr1up=40000;dr1down=40000;num_seqs=3;autogo=1
1,1,1	LOC100168059	MYZPE13164_G006_v1.0_000136410.1	MYZPE13164_0_v1.0_000191660.1	contig_NW_001920851	scaffold_46	Mp1087439_TGAC_V1.1_scaffold_91	https://genomevolution.org/coge//GEvo.pl?;fid1=43164399;ref2=0;dr2up=40000;dr2down=40000;fid2=2252811601;ref3=0;dr3up=40000;dr3down=40000;fid3=2252711290;dr1up=40000;dr1down=40000;num_seqs=3;autogo=1
1,1,1	LOC100166022	MYZPE13164_G006_v1.0_000136420.1	MYZPE13164_0_v1.0_000191670.1	contig_NW_001920851	scaffold_46	Mp1087439_TGAC_V1.1_scaffold_91	https://genomevolution.org/coge//GEvo.pl?;fid1=43164423;ref2=0;dr2up=50000;dr2down=50000;fid2=2252811613;ref3=0;dr3up=50000;dr3down=50000;fid3=2252711302;dr1up=50000;dr1down=50000;num_seqs=3;autogo=1
1,1,1	LOC100166022	MYZPE13164_G006_v1.0_000136420.1	MYZPE13164_0_v1.0_000191670.1	contig_NW_001920851	scaffold_46	Mp1087439_TGAC_V1.1_scaffold_91	https://genomevolution.org/coge//GEvo.pl?;fid1=43164419;ref2=0;dr2up=50000;dr2down=50000;fid2=2252811613;ref3=0;dr3up=50000;dr3down=50000;fid3=2252711302;dr1up=50000;dr1down=50000;num_seqs=3;autogo=1
1,1,1	LOC100161925	MYZPE13164_G006_v1.0_000136430.1	MYZPE13164_0_v1.0_000191680.1	contig_NW_001920851	scaffold_46	Mp1087439_TGAC_V1.1_scaffold_91	https://genomevolution.org/coge//GEvo.pl?;fid1=43164431;ref2=0;dr2up=50000;dr2down=50000;fid2=2252811624;ref3=0;dr3up=50000;dr3down=50000;fid3=2252711313;dr1up=50000;dr1down=50000;num_seqs=3;autogo=1
1,1,1	LOC100163980	MYZPE13164_G006_v1.0_000136440.2	MYZPE13164_0_v1.0_000191690.2	contig_NW_001920851	scaffold_46	Mp1087439_TGAC_V1.1_scaffold_91	https://genomevolution.org/coge//GEvo.pl?;fid1=43164442;ref2=0;dr2up=60000;dr2down=60000;fid2=2252811632;ref3=0;dr3up=60000;dr3down=60000;fid3=2252711323;dr1up=60000;dr1down=60000;num_seqs=3;autogo=1
1,1,1	LOC100160525	proxy	proxy	contig_NW_001920852	scaffold_121	Mp1087439_TGAC_V1.1_scaffold_729	https://genomevolution.org/coge//GEvo.pl?;fid1=43164596;ref2=0;dr2up=70000;dr2down=70000;x2=211406;chr2=scaffold_121;dsgid2=53455;ref3=0;dr3up=80000;dr3down=80000;x3=76414;chr3=Mp1087439_TGAC_V1.1_scaffold_729;dsgid3=53456;dr1up=80000;dr1down=80000;num_seqs=3;autogo=1
1,1,1	LOC100169416	proxy	proxy	contig_NW_001920852	scaffold_121	Mp1087439_TGAC_V1.1_scaffold_729	https://genomevolution.org/coge//GEvo.pl?;fid1=43164612;ref2=0;dr2up=70000;dr2down=70000;x2=211406;chr2=scaffold_121;dsgid2=53455;ref3=0;dr3up=80000;dr3down=80000;x3=76414;chr3=Mp1087439_TGAC_V1.1_scaffold_729;dsgid3=53456;dr1up=80000;dr1down=80000;num_seqs=3;autogo=1
1,1,1	LOC100163945	MYZPE13164_G006_v1.0_000022520.1	MYZPE13164_0_v1.0_000169630.1	contig_NW_001920852	scaffold_121	Mp1087439_TGAC_V1.1_scaffold_729	https://genomevolution.org/coge//GEvo.pl?;fid1=43164529;ref2=0;dr2up=60000;dr2down=60000;fid2=2252733264;ref3=0;dr3up=70000;dr3down=70000;fid3=2252695660;dr1up=70000;dr1down=70000;num_seqs=3;autogo=1
1,1,1	LOC100165333	proxy	proxy	contig_NW_001920852	scaffold_121	Mp1087439_TGAC_V1.1_scaffold_729	https://genomevolution.org/coge//GEvo.pl?;fid1=43164631;ref2=0;dr2up=70000;dr2down=70000;x2=211406;chr2=scaffold_121;dsgid2=53455;ref3=0;dr3up=80000;dr3down=80000;x3=76414;chr3=Mp1087439_TGAC_V1.1_scaffold_729;dsgid3=53456;dr1up=80000;dr1down=80000;num_seqs=3;autogo=1
1,1,1	LOC100165981	proxy	proxy	contig_NW_001920852	scaffold_121	Mp1087439_TGAC_V1.1_scaffold_729	https://genomevolution.org/coge//GEvo.pl?;fid1=43164540;ref2=0;dr2up=50000;dr2down=50000;x2=162131;chr2=scaffold_121;dsgid2=53455;ref3=0;dr3up=60000;dr3down=60000;x3=22080;chr3=Mp1087439_TGAC_V1.1_scaffold_729;dsgid3=53456;dr1up=60000;dr1down=60000;num_seqs=3;autogo=1
1,1,1	LOC100166659	MYZPE13164_G006_v1.0_000022530.4	MYZPE13164_0_v1.0_000169640.1	contig_NW_001920852	scaffold_121	Mp1087439_TGAC_V1.1_scaffold_729	https://genomevolution.org/coge//GEvo.pl?;fid1=43164548;ref2=0;dr2up=50000;dr2down=50000;fid2=2252733291;ref3=0;dr3up=60000;dr3down=60000;fid3=2252695672;dr1up=60000;dr1down=60000;num_seqs=3;autogo=1
1,1,1	LOC100159218	MYZPE13164_G006_v1.0_000022500.1	MYZPE13164_0_v1.0_000169610.1	contig_NW_001920852	scaffold_121	Mp1087439_TGAC_V1.1_scaffold_729	https://genomevolution.org/coge//GEvo.pl?;fid1=43164497;ref2=0;dr2up=70000;dr2down=70000;fid2=2252733257;ref3=0;dr3up=80000;dr3down=80000;fid3=2252695653;dr1up=80000;dr1down=80000;num_seqs=3;autogo=1
1,1,1	LOC100168011	MYZPE13164_G006_v1.0_000022510.1	MYZPE13164_0_v1.0_000169620.1	contig_NW_001920852	scaffold_121	Mp1087439_TGAC_V1.1_scaffold_729	https://genomevolution.org/coge//GEvo.pl?;fid1=43164506;ref2=0;dr2up=70000;dr2down=70000;fid2=2252733260;ref3=0;dr3up=70000;dr3down=70000;fid3=2252695656;dr1up=70000;dr1down=70000;num_seqs=3;autogo=1
1,1,1	43164567	proxy	proxy	contig_NW_001920852	scaffold_121	Mp1087439_TGAC_V1.1_scaffold_729	https://genomevolution.org/coge//GEvo.pl?;fid1=43164567;ref2=0;dr2up=70000;dr2down=70000;x2=211406;chr2=scaffold_121;dsgid2=53455;ref3=0;dr3up=80000;dr3down=80000;x3=76414;chr3=Mp1087439_TGAC_V1.1_scaffold_729;dsgid3=53456;dr1up=80000;dr1down=80000;num_seqs=3;autogo=1
1,1,1	LOC100168727	MYZPE13164_G006_v1.0_000022510.1	MYZPE13164_0_v1.0_000169620.1	contig_NW_001920852	scaffold_121	Mp1087439_TGAC_V1.1_scaffold_729	https://genomevolution.org/coge//GEvo.pl?;fid1=43164517;ref2=0;dr2up=70000;dr2down=70000;fid2=2252733260;ref3=0;dr3up=70000;dr3down=70000;fid3=2252695656;dr1up=70000;dr1down=70000;num_seqs=3;autogo=1
1,1,1	LOC100161886	MYZPE13164_G006_v1.0_000022540.1	MYZPE13164_0_v1.0_000169650.1	contig_NW_001920852	scaffold_121	Mp1087439_TGAC_V1.1_scaffold_729	https://genomevolution.org/coge//GEvo.pl?;fid1=43164583;ref2=0;dr2up=70000;dr2down=70000;fid2=2252733297;ref3=0;dr3up=80000;dr3down=80000;fid3=2252695695;dr1up=80000;dr1down=80000;num_seqs=3;autogo=1
1,1,1	LOC100164681	MYZPE13164_G006_v1.0_000090850.4	proxy	contig_NW_001920853	scaffold_26	Mp1087439_TGAC_V1.1_scaffold_399	https://genomevolution.org/coge//GEvo.pl?;fid1=43164787;ref2=0;dr2up=120000;dr2down=120000;fid2=2252776970;ref3=0;dr3up=110000;dr3down=110000;rev3=1;x3=1612;chr3=Mp1087439_TGAC_V1.1_scaffold_399;dsgid3=53456;dr1up=120000;dr1down=120000;num_seqs=3;autogo=1
1,1,1	LOC100159176	MYZPE13164_G006_v1.0_000090790.1	MYZPE13164_0_v1.0_000111600.1	contig_NW_001920853	scaffold_26	Mp1087439_TGAC_V1.1_scaffold_399	https://genomevolution.org/coge//GEvo.pl?;fid1=43164721;ref2=0;dr2up=70000;dr2down=70000;fid2=2252776888;ref3=0;dr3up=70000;dr3down=70000;rev3=1;fid3=2252657493;dr1up=70000;dr1down=70000;num_seqs=3;autogo=1
1,1,1	LOC100159875	MYZPE13164_G006_v1.0_000090800.1	MYZPE13164_0_v1.0_000111590.1	contig_NW_001920853	scaffold_26	Mp1087439_TGAC_V1.1_scaffold_399	https://genomevolution.org/coge//GEvo.pl?;fid1=43164732;ref2=0;dr2up=80000;dr2down=80000;fid2=2252776894;ref3=0;dr3up=70000;dr3down=70000;rev3=1;fid3=2252657482;dr1up=80000;dr1down=80000;num_seqs=3;autogo=1
1,1,1	LOC100168057	MYZPE13164_G006_v1.0_000090810.1	MYZPE13164_0_v1.0_000111580.2	contig_NW_001920853	scaffold_26	Mp1087439_TGAC_V1.1_scaffold_399	https://genomevolution.org/coge//GEvo.pl?;fid1=43164743;ref2=0;dr2up=80000;dr2down=80000;fid2=2252776903;ref3=0;dr3up=80000;dr3down=80000;rev3=1;fid3=2252657472;dr1up=80000;dr1down=80000;num_seqs=3;autogo=1
1,1,1	LOC100168763	MYZPE13164_G006_v1.0_000090820.3	MYZPE13164_0_v1.0_000111570.2	contig_NW_001920853	scaffold_26	Mp1087439_TGAC_V1.1_scaffold_399	https://genomevolution.org/coge//GEvo.pl?;fid1=43164751;ref2=0;dr2up=90000;dr2down=90000;fid2=2252776929;ref3=0;dr3up=100000;dr3down=100000;rev3=1;fid3=2252657460;dr1up=100000;dr1down=100000;num_seqs=3;autogo=1
1,1,1	LOC100163979	MYZPE13164_G006_v1.0_000090770.1	MYZPE13164_0_v1.0_000111620.1	contig_NW_001920853	scaffold_26	Mp1087439_TGAC_V1.1_scaffold_399	https://genomevolution.org/coge//GEvo.pl?;fid1=43164694;ref2=0;dr2up=70000;dr2down=70000;fid2=2252776879;ref3=0;dr3up=70000;dr3down=70000;rev3=1;fid3=2252657515;dr1up=70000;dr1down=70000;num_seqs=3;autogo=1
1,1,1	LOC100166021	MYZPE13164_G006_v1.0_000090830.1	MYZPE13164_0_v1.0_000111560.2	contig_NW_001920853	scaffold_26	Mp1087439_TGAC_V1.1_scaffold_399	https://genomevolution.org/coge//GEvo.pl?;fid1=43164764;ref2=0;dr2up=110000;dr2down=110000;fid2=2252776935;ref3=0;dr3up=110000;dr3down=110000;rev3=1;fid3=2252657450;dr1up=110000;dr1down=110000;num_seqs=3;autogo=1
1,1,1	LOC100166689	MYZPE13164_G006_v1.0_000090840.1	MYZPE13164_0_v1.0_000111550.2	contig_NW_001920853	scaffold_26	Mp1087439_TGAC_V1.1_scaffold_399	https://genomevolution.org/coge//GEvo.pl?;fid1=43164773;ref2=0;dr2up=110000;dr2down=110000;fid2=2252776949;ref3=0;dr3up=110000;dr3down=110000;rev3=1;fid3=2252657441;dr1up=110000;dr1down=110000;num_seqs=3;autogo=1
1,1,1	LOC100160293	MYZPE13164_G006_v1.0_000006730.1	MYZPE13164_0_v1.0_000165830.1	contig_NW_001920874	scaffold_104	Mp1087439_TGAC_V1.1_scaffold_7	https://genomevolution.org/coge//GEvo.pl?;fid1=43166111;ref2=0;dr2up=120000;dr2down=120000;fid2=2252724145;ref3=0;dr3up=110000;dr3down=110000;fid3=2252693047;dr1up=120000;dr1down=120000;num_seqs=3;autogo=1
1,1,1	LOC100167111	MYZPE13164_G006_v1.0_000006630.1	MYZPE13164_0_v1.0_000165740.1	contig_NW_001920874	scaffold_104	Mp1087439_TGAC_V1.1_scaffold_7	https://genomevolution.org/coge//GEvo.pl?;fid1=43165970;ref2=0;dr2up=90000;dr2down=90000;fid2=2252724009;ref3=0;dr3up=90000;dr3down=90000;fid3=2252692911;dr1up=90000;dr1down=90000;num_seqs=3;autogo=1
1,1,1	LOC100165078	MYZPE13164_G006_v1.0_000006650.3	MYZPE13164_0_v1.0_000165760.3	contig_NW_001920874	scaffold_104	Mp1087439_TGAC_V1.1_scaffold_7	https://genomevolution.org/coge//GEvo.pl?;fid1=43165996;ref2=0;dr2up=70000;dr2down=70000;fid2=2252724042;ref3=0;dr3up=70000;dr3down=70000;fid3=2252692946;dr1up=70000;dr1down=70000;num_seqs=3;autogo=1
1,1,1	LOC100168496	MYZPE13164_G006_v1.0_000006640.1	MYZPE13164_0_v1.0_000165750.1	contig_NW_001920874	scaffold_104	Mp1087439_TGAC_V1.1_scaffold_7	https://genomevolution.org/coge//GEvo.pl?;fid1=43165981;ref2=0;dr2up=80000;dr2down=80000;fid2=2252724020;ref3=0;dr3up=80000;dr3down=80000;fid3=2252692928;dr1up=80000;dr1down=80000;num_seqs=3;autogo=1
1,1,1	LOC100162999	MYZPE13164_G006_v1.0_000006670.1	MYZPE13164_0_v1.0_000165770.1	contig_NW_001920874	scaffold_104	Mp1087439_TGAC_V1.1_scaffold_7	https://genomevolution.org/coge//GEvo.pl?;fid1=43166012;ref2=0;dr2up=70000;dr2down=70000;fid2=2252724055;ref3=0;dr3up=70000;dr3down=70000;fid3=2252692952;dr1up=70000;dr1down=70000;num_seqs=3;autogo=1
1,1,1	LOC100160975	MYZPE13164_G006_v1.0_000006680.1	MYZPE13164_0_v1.0_000165780.1	contig_NW_001920874	scaffold_104	Mp1087439_TGAC_V1.1_scaffold_7	https://genomevolution.org/coge//GEvo.pl?;fid1=43166023;ref2=0;dr2up=80000;dr2down=80000;fid2=2252724076;ref3=0;dr3up=70000;dr3down=70000;fid3=2252692973;dr1up=80000;dr1down=80000;num_seqs=3;autogo=1
1,1,1	LOC100166420	MYZPE13164_G006_v1.0_000006680.1	MYZPE13164_0_v1.0_000165780.1	contig_NW_001920874	scaffold_104	Mp1087439_TGAC_V1.1_scaffold_7	https://genomevolution.org/coge//GEvo.pl?;fid1=43166028;ref2=0;dr2up=80000;dr2down=80000;fid2=2252724076;ref3=0;dr3up=70000;dr3down=70000;fid3=2252692973;dr1up=80000;dr1down=80000;num_seqs=3;autogo=1
1,1,1	LOC100164408	MYZPE13164_G006_v1.0_000006690.1	MYZPE13164_0_v1.0_000165790.1	contig_NW_001920874	scaffold_104	Mp1087439_TGAC_V1.1_scaffold_7	https://genomevolution.org/coge//GEvo.pl?;fid1=43166040;ref2=0;dr2up=80000;dr2down=80000;fid2=2252724082;ref3=0;dr3up=80000;dr3down=80000;fid3=2252692979;dr1up=80000;dr1down=80000;num_seqs=3;autogo=1
1,1,1	LOC100162330	MYZPE13164_G006_v1.0_000006700.3	MYZPE13164_0_v1.0_000165800.2	contig_NW_001920874	scaffold_104	Mp1087439_TGAC_V1.1_scaffold_7	https://genomevolution.org/coge//GEvo.pl?;fid1=43166052;ref2=0;dr2up=90000;dr2down=90000;fid2=2252724105;ref3=0;dr3up=80000;dr3down=80000;fid3=2252692998;dr1up=90000;dr1down=90000;num_seqs=3;autogo=1
1,1,1	LOC100169163	MYZPE13164_G006_v1.0_000006710.1	MYZPE13164_0_v1.0_000165810.1	contig_NW_001920874	scaffold_104	Mp1087439_TGAC_V1.1_scaffold_7	https://genomevolution.org/coge//GEvo.pl?;fid1=43166068;ref2=0;dr2up=90000;dr2down=90000;fid2=2252724111;ref3=0;dr3up=90000;dr3down=90000;fid3=2252693004;dr1up=90000;dr1down=90000;num_seqs=3;autogo=1
1,1,1	LOC100158916	MYZPE13164_G006_v1.0_000006720.1	MYZPE13164_0_v1.0_000165820.3	contig_NW_001920874	scaffold_104	Mp1087439_TGAC_V1.1_scaffold_7	https://genomevolution.org/coge//GEvo.pl?;fid1=43166085;ref2=0;dr2up=90000;dr2down=90000;fid2=2252724129;ref3=0;dr3up=90000;dr3down=90000;fid3=2252693031;dr1up=90000;dr1down=90000;num_seqs=3;autogo=1
1,1,1	LOC100166186	MYZPE13164_G006_v1.0_000089470.1	MYZPE13164_0_v1.0_000137070.1	contig_NW_001920897	scaffold_256	Mp1087439_TGAC_V1.1_scaffold_522	https://genomevolution.org/coge//GEvo.pl?;fid1=43166947;ref2=0;dr2up=40000;dr2down=40000;fid2=2252775917;ref3=0;dr3up=50000;dr3down=50000;rev3=1;fid3=2252673933;dr1up=50000;dr1down=50000;num_seqs=3;autogo=1
1,1,1	LOC100164143	MYZPE13164_G006_v1.0_000089480.1	MYZPE13164_0_v1.0_000137060.1	contig_NW_001920897	scaffold_256	Mp1087439_TGAC_V1.1_scaffold_522	https://genomevolution.org/coge//GEvo.pl?;fid1=43166961;ref2=0;dr2up=30000;dr2down=30000;fid2=2252775931;ref3=0;dr3up=30000;dr3down=30000;rev3=1;fid3=2252673913;dr1up=30000;dr1down=30000;num_seqs=3;autogo=1
1,1,1	LOC100162084	MYZPE13164_G006_v1.0_000089490.1	MYZPE13164_0_v1.0_000137050.1	contig_NW_001920897	scaffold_256	Mp1087439_TGAC_V1.1_scaffold_522	https://genomevolution.org/coge//GEvo.pl?;fid1=43166980;ref2=0;dr2up=30000;dr2down=30000;fid2=2252775946;ref3=0;dr3up=30000;dr3down=30000;rev3=1;fid3=2252673908;dr1up=30000;dr1down=30000;num_seqs=3;autogo=1
1,1,1	LOC100160041	MYZPE13164_G006_v1.0_000089500.1	MYZPE13164_0_v1.0_000137040.5	contig_NW_001920897	scaffold_256	Mp1087439_TGAC_V1.1_scaffold_522	https://genomevolution.org/coge//GEvo.pl?;fid1=43166991;ref2=0;dr2up=30000;dr2down=30000;fid2=2252775951;ref3=0;dr3up=30000;dr3down=30000;rev3=1;fid3=2252673902;dr1up=30000;dr1down=30000;num_seqs=3;autogo=1
1,1,1	LOC100168920	MYZPE13164_G006_v1.0_000089510.1	MYZPE13164_0_v1.0_000137030.1	contig_NW_001920897	scaffold_256	Mp1087439_TGAC_V1.1_scaffold_522	https://genomevolution.org/coge//GEvo.pl?;fid1=43167004;ref2=0;dr2up=30000;dr2down=30000;fid2=2252775965;ref3=0;dr3up=30000;dr3down=30000;rev3=1;fid3=2252673869;dr1up=30000;dr1down=30000;num_seqs=3;autogo=1
1,1,1	LOC100164829	MYZPE13164_G006_v1.0_000089520.1	MYZPE13164_0_v1.0_000137020.1	contig_NW_001920897	scaffold_256	Mp1087439_TGAC_V1.1_scaffold_522	https://genomevolution.org/coge//GEvo.pl?;fid1=43167015;ref2=0;dr2up=40000;dr2down=40000;fid2=2252775976;ref3=0;dr3up=50000;dr3down=50000;rev3=1;fid3=2252673863;dr1up=50000;dr1down=50000;num_seqs=3;autogo=1
1,1,1	LOC100160714	MYZPE13164_G006_v1.0_000089540.1	MYZPE13164_0_v1.0_000137010.1	contig_NW_001920897	scaffold_256	Mp1087439_TGAC_V1.1_scaffold_522	https://genomevolution.org/coge//GEvo.pl?;fid1=43167029;ref2=0;dr2up=50000;dr2down=50000;fid2=2252775982;ref3=0;dr3up=60000;dr3down=60000;rev3=1;fid3=2252673858;dr1up=60000;dr1down=60000;num_seqs=3;autogo=1
1,1,1	LOC100162124	MYZPE13164_G006_v1.0_000119730.1	MYZPE13164_0_v1.0_000155060.1	contig_NW_001920900	scaffold_373	Mp1087439_TGAC_V1.1_scaffold_63	https://genomevolution.org/coge//GEvo.pl?;fid1=43167176;ref2=0;dr2up=30000;dr2down=30000;rev2=1;fid2=2252798428;ref3=0;dr3up=40000;dr3down=40000;fid3=2252685654;dr1up=40000;dr1down=40000;num_seqs=3;autogo=1
1,1,1	LOC100164791	MYZPE13164_G006_v1.0_000119720.1	MYZPE13164_0_v1.0_000155070.1	contig_NW_001920900	scaffold_373	Mp1087439_TGAC_V1.1_scaffold_63	https://genomevolution.org/coge//GEvo.pl?;fid1=43167194;ref2=0;dr2up=30000;dr2down=30000;rev2=1;fid2=2252798412;ref3=0;dr3up=30000;dr3down=30000;fid3=2252685659;dr1up=30000;dr1down=30000;num_seqs=3;autogo=1
1,1,1	LOC100160078	MYZPE13164_G006_v1.0_000119710.1	MYZPE13164_0_v1.0_000155080.1	contig_NW_001920900	scaffold_373	Mp1087439_TGAC_V1.1_scaffold_63	https://genomevolution.org/coge//GEvo.pl?;fid1=43167215;ref2=0;dr2up=40000;dr2down=40000;rev2=1;fid2=2252798407;ref3=0;dr3up=50000;dr3down=50000;fid3=2252685675;dr1up=50000;dr1down=50000;num_seqs=3;autogo=1
1,1,1	LOC100162706	MYZPE13164_G006_v1.0_000119700.1	MYZPE13164_0_v1.0_000155090.1	contig_NW_001920900	scaffold_373	Mp1087439_TGAC_V1.1_scaffold_63	https://genomevolution.org/coge//GEvo.pl?;fid1=43167226;ref2=0;dr2up=40000;dr2down=40000;rev2=1;fid2=2252798396;ref3=0;dr3up=60000;dr3down=60000;fid3=2252685680;dr1up=60000;dr1down=60000;num_seqs=3;autogo=1
1,1,1	LOC100168877	MYZPE13164_G006_v1.0_000119690.1	MYZPE13164_0_v1.0_000155100.1	contig_NW_001920900	scaffold_373	Mp1087439_TGAC_V1.1_scaffold_63	https://genomevolution.org/coge//GEvo.pl?;fid1=43167236;ref2=0;dr2up=50000;dr2down=50000;rev2=1;fid2=2252798376;ref3=0;dr3up=60000;dr3down=60000;fid3=2252685683;dr1up=60000;dr1down=60000;num_seqs=3;autogo=1
1,1,1	LOC100164193	MYZPE13164_G006_v1.0_000119740.1	MYZPE13164_0_v1.0_000155050.1	contig_NW_001920900	scaffold_373	Mp1087439_TGAC_V1.1_scaffold_63	https://genomevolution.org/coge//GEvo.pl?;fid1=43167162;ref2=0;dr2up=40000;dr2down=40000;rev2=1;fid2=2252798433;ref3=0;dr3up=60000;dr3down=60000;fid3=2252685649;dr1up=60000;dr1down=60000;num_seqs=3;autogo=1
1,1,1	LOC100169081	MYZPE13164_G006_v1.0_000098890.1	MYZPE13164_0_v1.0_000151470.1	contig_NW_001921392	scaffold_29	Mp1087439_TGAC_V1.1_scaffold_605	https://genomevolution.org/coge//GEvo.pl?;fid1=43172379;ref2=0;dr2up=480000;dr2down=480000;rev2=1;fid2=2252783047;ref3=0;dr3up=50000;dr3down=50000;rev3=1;fid3=2252683324;dr1up=480000;dr1down=480000;num_seqs=3;autogo=1
1,1,1	LOC100167006	MYZPE13164_G006_v1.0_000098860.1	MYZPE13164_0_v1.0_000151450.1	contig_NW_001921392	scaffold_29	Mp1087439_TGAC_V1.1_scaffold_605	https://genomevolution.org/coge//GEvo.pl?;fid1=43172390;ref2=0;dr2up=470000;dr2down=470000;rev2=1;fid2=2252783021;ref3=0;dr3up=60000;dr3down=60000;rev3=1;fid3=2252683298;dr1up=470000;dr1down=470000;num_seqs=3;autogo=1
1,1,1	LOC100164994	MYZPE13164_G006_v1.0_000098850.1	MYZPE13164_0_v1.0_000151440.1	contig_NW_001921392	scaffold_29	Mp1087439_TGAC_V1.1_scaffold_605	https://genomevolution.org/coge//GEvo.pl?;fid1=43172403;ref2=0;dr2up=470000;dr2down=470000;rev2=1;fid2=2252783016;ref3=0;dr3up=60000;dr3down=60000;rev3=1;fid3=2252683293;dr1up=470000;dr1down=470000;num_seqs=3;autogo=1
1,1,1	LOC100162906	MYZPE13164_G006_v1.0_000098840.1	MYZPE13164_0_v1.0_000151430.1	contig_NW_001921392	scaffold_29	Mp1087439_TGAC_V1.1_scaffold_605	https://genomevolution.org/coge//GEvo.pl?;fid1=43172416;ref2=0;dr2up=460000;dr2down=460000;rev2=1;fid2=2252783006;ref3=0;dr3up=70000;dr3down=70000;rev3=1;fid3=2252683283;dr1up=460000;dr1down=460000;num_seqs=3;autogo=1
1,1,1	LOC100160888	MYZPE13164_G006_v1.0_000098830.1	MYZPE13164_0_v1.0_000151420.1	contig_NW_001921392	scaffold_29	Mp1087439_TGAC_V1.1_scaffold_605	https://genomevolution.org/coge//GEvo.pl?;fid1=43172433;ref2=0;dr2up=460000;dr2down=460000;rev2=1;fid2=2252783001;ref3=0;dr3up=70000;dr3down=70000;rev3=1;fid3=2252683278;dr1up=460000;dr1down=460000;num_seqs=3;autogo=1
1,1,1	LOC100158822	MYZPE13164_G006_v1.0_000098820.2	MYZPE13164_0_v1.0_000151410.1	contig_NW_001921392	scaffold_29	Mp1087439_TGAC_V1.1_scaffold_605	https://genomevolution.org/coge//GEvo.pl?;fid1=43172453;ref2=0;dr2up=460000;dr2down=460000;rev2=1;fid2=2252782993;ref3=0;dr3up=70000;dr3down=70000;rev3=1;fid3=2252683258;dr1up=460000;dr1down=460000;num_seqs=3;autogo=1
1,1,1	LOC100158822	MYZPE13164_G006_v1.0_000098820.2	MYZPE13164_0_v1.0_000151410.1	contig_NW_001921392	scaffold_29	Mp1087439_TGAC_V1.1_scaffold_605	https://genomevolution.org/coge//GEvo.pl?;fid1=43172456;ref2=0;dr2up=460000;dr2down=460000;rev2=1;fid2=2252782993;ref3=0;dr3up=70000;dr3down=70000;rev3=1;fid3=2252683258;dr1up=460000;dr1down=460000;num_seqs=3;autogo=1
1,1,1	LOC100164949	MYZPE13164_G006_v1.0_000098810.1	proxy	contig_NW_001921392	scaffold_29	Mp1087439_TGAC_V1.1_scaffold_605	https://genomevolution.org/coge//GEvo.pl?;fid1=43172468;ref2=0;dr2up=340000;dr2down=340000;rev2=1;fid2=2252782982;ref3=0;dr3up=70000;dr3down=70000;rev3=1;x3=2829;chr3=Mp1087439_TGAC_V1.1_scaffold_605;dsgid3=53456;dr1up=340000;dr1down=340000;num_seqs=3;autogo=1
1,1,1	LOC100163653	MYZPE13164_G006_v1.0_000098970.1	MYZPE13164_0_v1.0_000151550.1	contig_NW_001921392	scaffold_29	Mp1087439_TGAC_V1.1_scaffold_605	https://genomevolution.org/coge//GEvo.pl?;fid1=43172269;ref2=0;dr2up=450000;dr2down=450000;rev2=1;fid2=2252783131;ref3=0;dr3up=70000;dr3down=70000;rev3=1;fid3=2252683408;dr1up=450000;dr1down=450000;num_seqs=3;autogo=1
1,1,1	LOC100159544	MYZPE13164_G006_v1.0_000098950.1	MYZPE13164_0_v1.0_000151530.1	contig_NW_001921392	scaffold_29	Mp1087439_TGAC_V1.1_scaffold_605	https://genomevolution.org/coge//GEvo.pl?;fid1=43172276;ref2=0;dr2up=500000;dr2down=500000;rev2=1;fid2=2252783121;ref3=0;dr3up=70000;dr3down=70000;rev3=1;fid3=2252683398;dr1up=500000;dr1down=500000;num_seqs=3;autogo=1
1,1,1	LOC100160840	MYZPE13164_G006_v1.0_000098790.1	proxy	contig_NW_001921392	scaffold_29	Mp1087439_TGAC_V1.1_scaffold_605	https://genomevolution.org/coge//GEvo.pl?;fid1=43172517;ref2=0;dr2up=330000;dr2down=330000;rev2=1;fid2=2252782960;ref3=0;dr3up=70000;dr3down=70000;rev3=1;x3=2829;chr3=Mp1087439_TGAC_V1.1_scaffold_605;dsgid3=53456;dr1up=330000;dr1down=330000;num_seqs=3;autogo=1
1,1,1	LOC100158768	MYZPE13164_G006_v1.0_000098770.1	proxy	contig_NW_001921392	scaffold_29	Mp1087439_TGAC_V1.1_scaffold_605	https://genomevolution.org/coge//GEvo.pl?;fid1=43172533;ref2=0;dr2up=360000;dr2down=360000;rev2=1;fid2=2252782934;ref3=0;dr3up=70000;dr3down=70000;rev3=1;x3=2829;chr3=Mp1087439_TGAC_V1.1_scaffold_605;dsgid3=53456;dr1up=360000;dr1down=360000;num_seqs=3;autogo=1
1,1,1	LOC100167687	MYZPE13164_G006_v1.0_000098760.1	proxy	contig_NW_001921392	scaffold_29	Mp1087439_TGAC_V1.1_scaffold_605	https://genomevolution.org/coge//GEvo.pl?;fid1=43172557;ref2=0;dr2up=390000;dr2down=390000;rev2=1;fid2=2252782920;ref3=0;dr3up=70000;dr3down=70000;rev3=1;x3=2829;chr3=Mp1087439_TGAC_V1.1_scaffold_605;dsgid3=53456;dr1up=390000;dr1down=390000;num_seqs=3;autogo=1
1,1,1	LOC100168443	MYZPE13164_G006_v1.0_000098940.2	MYZPE13164_0_v1.0_000151520.2	contig_NW_001921392	scaffold_29	Mp1087439_TGAC_V1.1_scaffold_605	https://genomevolution.org/coge//GEvo.pl?;fid1=43172290;ref2=0;dr2up=500000;dr2down=500000;rev2=1;fid2=2252783116;ref3=0;dr3up=60000;dr3down=60000;rev3=1;fid3=2252683393;dr1up=500000;dr1down=500000;num_seqs=3;autogo=1
1,1,1	LOC100167720	MYZPE13164_G006_v1.0_000098750.2	proxy	contig_NW_001921392	scaffold_29	Mp1087439_TGAC_V1.1_scaffold_605	https://genomevolution.org/coge//GEvo.pl?;fid1=43172566;ref2=0;dr2up=420000;dr2down=420000;rev2=1;fid2=2252782905;ref3=0;dr3up=70000;dr3down=70000;rev3=1;x3=2829;chr3=Mp1087439_TGAC_V1.1_scaffold_605;dsgid3=53456;dr1up=420000;dr1down=420000;num_seqs=3;autogo=1
1,1,1	LOC100161546	MYZPE13164_G006_v1.0_000098730.1	proxy	contig_NW_001921392	scaffold_29	Mp1087439_TGAC_V1.1_scaffold_605	https://genomevolution.org/coge//GEvo.pl?;fid1=43172585;ref2=0;dr2up=450000;dr2down=450000;rev2=1;fid2=2252782886;ref3=0;dr3up=70000;dr3down=70000;rev3=1;x3=2829;chr3=Mp1087439_TGAC_V1.1_scaffold_605;dsgid3=53456;dr1up=450000;dr1down=450000;num_seqs=3;autogo=1
1,1,1	LOC100168401	MYZPE13164_G006_v1.0_000098720.1	proxy	contig_NW_001921392	scaffold_29	Mp1087439_TGAC_V1.1_scaffold_605	https://genomevolution.org/coge//GEvo.pl?;fid1=43172606;ref2=0;dr2up=500000;dr2down=500000;rev2=1;fid2=2252782880;ref3=0;dr3up=70000;dr3down=70000;rev3=1;x3=2829;chr3=Mp1087439_TGAC_V1.1_scaffold_605;dsgid3=53456;dr1up=500000;dr1down=500000;num_seqs=3;autogo=1
1,1,1	LOC100166338	MYZPE13164_G006_v1.0_000098710.1	proxy	contig_NW_001921392	scaffold_29	Mp1087439_TGAC_V1.1_scaffold_605	https://genomevolution.org/coge//GEvo.pl?;fid1=43172615;ref2=0;dr2up=500000;dr2down=500000;rev2=1;fid2=2252782869;ref3=0;dr3up=60000;dr3down=60000;rev3=1;x3=2829;chr3=Mp1087439_TGAC_V1.1_scaffold_605;dsgid3=53456;dr1up=500000;dr1down=500000;num_seqs=3;autogo=1
1,1,1	LOC100164318	MYZPE13164_G006_v1.0_000098700.1	proxy	contig_NW_001921392	scaffold_29	Mp1087439_TGAC_V1.1_scaffold_605	https://genomevolution.org/coge//GEvo.pl?;fid1=43172628;ref2=0;dr2up=500000;dr2down=500000;rev2=1;fid2=2252782848;ref3=0;dr3up=50000;dr3down=50000;rev3=1;x3=2829;chr3=Mp1087439_TGAC_V1.1_scaffold_605;dsgid3=53456;dr1up=500000;dr1down=500000;num_seqs=3;autogo=1
1,1,1	LOC100165692	proxy	proxy	contig_NW_001921392	scaffold_29	Mp1087439_TGAC_V1.1_scaffold_605	https://genomevolution.org/coge//GEvo.pl?;fid1=43172645;ref2=0;dr2up=500000;dr2down=500000;rev2=1;x2=270135;chr2=scaffold_29;dsgid2=53455;ref3=0;dr3up=40000;dr3down=40000;rev3=1;x3=2829;chr3=Mp1087439_TGAC_V1.1_scaffold_605;dsgid3=53456;dr1up=500000;dr1down=500000;num_seqs=3;autogo=1
1,1,1	LOC100162243	proxy	proxy	contig_NW_001921392	scaffold_29	Mp1087439_TGAC_V1.1_scaffold_605	https://genomevolution.org/coge//GEvo.pl?;fid1=43172656;ref2=0;dr2up=490000;dr2down=490000;rev2=1;x2=270135;chr2=scaffold_29;dsgid2=53455;ref3=0;dr3up=40000;dr3down=40000;rev3=1;x3=2829;chr3=Mp1087439_TGAC_V1.1_scaffold_605;dsgid3=53456;dr1up=490000;dr1down=490000;num_seqs=3;autogo=1
1,1,1	LOC100166379	MYZPE13164_G006_v1.0_000098930.1	MYZPE13164_0_v1.0_000151510.1	contig_NW_001921392	scaffold_29	Mp1087439_TGAC_V1.1_scaffold_605	https://genomevolution.org/coge//GEvo.pl?;fid1=43172309;ref2=0;dr2up=500000;dr2down=500000;rev2=1;fid2=2252783107;ref3=0;dr3up=50000;dr3down=50000;rev3=1;fid3=2252683384;dr1up=500000;dr1down=500000;num_seqs=3;autogo=1
1,1,1	LOC100162246	MYZPE13164_G006_v1.0_000098920.1	MYZPE13164_0_v1.0_000151500.1	contig_NW_001921392	scaffold_29	Mp1087439_TGAC_V1.1_scaffold_605	https://genomevolution.org/coge//GEvo.pl?;fid1=43172326;ref2=0;dr2up=500000;dr2down=500000;rev2=1;fid2=2252783095;ref3=0;dr3up=40000;dr3down=40000;rev3=1;fid3=2252683372;dr1up=500000;dr1down=500000;num_seqs=3;autogo=1
1,1,1	LOC100164361	MYZPE13164_G006_v1.0_000098910.2	MYZPE13164_0_v1.0_000151490.1	contig_NW_001921392	scaffold_29	Mp1087439_TGAC_V1.1_scaffold_605	https://genomevolution.org/coge//GEvo.pl?;fid1=43172340;ref2=0;dr2up=490000;dr2down=490000;rev2=1;fid2=2252783084;ref3=0;dr3up=40000;dr3down=40000;rev3=1;fid3=2252683357;dr1up=490000;dr1down=490000;num_seqs=3;autogo=1
1,1,1	LOC100162208	MYZPE13164_G006_v1.0_000098900.1	MYZPE13164_0_v1.0_000151480.1	contig_NW_001921392	scaffold_29	Mp1087439_TGAC_V1.1_scaffold_605	https://genomevolution.org/coge//GEvo.pl?;fid1=43172351;ref2=0;dr2up=490000;dr2down=490000;rev2=1;fid2=2252783060;ref3=0;dr3up=40000;dr3down=40000;rev3=1;fid3=2252683337;dr1up=490000;dr1down=490000;num_seqs=3;autogo=1
1,1,1	LOC100160203	MYZPE13164_G006_v1.0_000098870.1	MYZPE13164_0_v1.0_000151460.1	contig_NW_001921392	scaffold_29	Mp1087439_TGAC_V1.1_scaffold_605	https://genomevolution.org/coge//GEvo.pl?;fid1=43172361;ref2=0;dr2up=470000;dr2down=470000;rev2=1;fid2=2252783031;ref3=0;dr3up=60000;dr3down=60000;rev3=1;fid3=2252683308;dr1up=470000;dr1down=470000;num_seqs=3;autogo=1
1,1,1	LOC100159221	MYZPE13164_G006_v1.0_000053670.1	MYZPE13164_0_v1.0_000142120.2	contig_NW_001921395	scaffold_165	Mp1087439_TGAC_V1.1_scaffold_552	https://genomevolution.org/coge//GEvo.pl?;fid1=43172802;ref2=0;dr2up=70000;dr2down=70000;rev2=1;fid2=2252751807;ref3=0;dr3up=70000;dr3down=70000;rev3=1;fid3=2252677315;dr1up=70000;dr1down=70000;num_seqs=3;autogo=1
1,1,1	LOC100164766	MYZPE13164_G006_v1.0_000053660.1	MYZPE13164_0_v1.0_000142110.1	contig_NW_001921395	scaffold_165	Mp1087439_TGAC_V1.1_scaffold_552	https://genomevolution.org/coge//GEvo.pl?;fid1=43172819;ref2=0;dr2up=60000;dr2down=60000;rev2=1;fid2=2252751795;ref3=0;dr3up=60000;dr3down=60000;rev3=1;fid3=2252677297;dr1up=60000;dr1down=60000;num_seqs=3;autogo=1
1,1,1	LOC100162680	MYZPE13164_G006_v1.0_000053640.1	MYZPE13164_0_v1.0_000142090.1	contig_NW_001921395	scaffold_165	Mp1087439_TGAC_V1.1_scaffold_552	https://genomevolution.org/coge//GEvo.pl?;fid1=43172830;ref2=0;dr2up=60000;dr2down=60000;rev2=1;fid2=2252751775;ref3=0;dr3up=60000;dr3down=60000;rev3=1;fid3=2252677268;dr1up=60000;dr1down=60000;num_seqs=3;autogo=1
1,1,1	LOC100168107	MYZPE13164_G006_v1.0_000053630.2	MYZPE13164_0_v1.0_000142080.1	contig_NW_001921395	scaffold_165	Mp1087439_TGAC_V1.1_scaffold_552	https://genomevolution.org/coge//GEvo.pl?;fid1=43172845;ref2=0;dr2up=60000;dr2down=60000;rev2=1;fid2=2252751766;ref3=0;dr3up=60000;dr3down=60000;rev3=1;fid3=2252677259;dr1up=60000;dr1down=60000;num_seqs=3;autogo=1
1,1,1	LOC100166068	MYZPE13164_G006_v1.0_000053630.1	MYZPE13164_0_v1.0_000142080.1	contig_NW_001921395	scaffold_165	Mp1087439_TGAC_V1.1_scaffold_552	https://genomevolution.org/coge//GEvo.pl?;fid1=43172859;ref2=0;dr2up=60000;dr2down=60000;rev2=1;fid2=2252751762;ref3=0;dr3up=60000;dr3down=60000;rev3=1;fid3=2252677259;dr1up=60000;dr1down=60000;num_seqs=3;autogo=1
1,1,1	LOC100164035	MYZPE13164_G006_v1.0_000053620.1	MYZPE13164_0_v1.0_000142070.1	contig_NW_001921395	scaffold_165	Mp1087439_TGAC_V1.1_scaffold_552	https://genomevolution.org/coge//GEvo.pl?;fid1=43172872;ref2=0;dr2up=70000;dr2down=70000;rev2=1;fid2=2252751752;ref3=0;dr3up=70000;dr3down=70000;rev3=1;fid3=2252677244;dr1up=70000;dr1down=70000;num_seqs=3;autogo=1
1,1,1	LOC100161973	proxy	proxy	contig_NW_001921395	scaffold_165	Mp1087439_TGAC_V1.1_scaffold_552	https://genomevolution.org/coge//GEvo.pl?;fid1=43172883;ref2=0;dr2up=100000;dr2down=100000;rev2=1;x2=45615;chr2=scaffold_165;dsgid2=53455;ref3=0;dr3up=100000;dr3down=100000;rev3=1;x3=15249;chr3=Mp1087439_TGAC_V1.1_scaffold_552;dsgid3=53456;dr1up=100000;dr1down=100000;num_seqs=3;autogo=1
1,1,1	LOC100162635	MYZPE13164_G006_v1.0_000053600.5	MYZPE13164_0_v1.0_000142060.7	contig_NW_001921395	scaffold_165	Mp1087439_TGAC_V1.1_scaffold_552	https://genomevolution.org/coge//GEvo.pl?;fid1=43172903;ref2=0;dr2up=100000;dr2down=100000;rev2=1;fid2=2252751738;ref3=0;dr3up=100000;dr3down=100000;rev3=1;fid3=2252677235;dr1up=100000;dr1down=100000;num_seqs=3;autogo=1
1,1,1	LOC100160649	proxy	proxy	contig_NW_001921395	scaffold_165	Mp1087439_TGAC_V1.1_scaffold_552	https://genomevolution.org/coge//GEvo.pl?;fid1=43172926;ref2=0;dr2up=100000;dr2down=100000;rev2=1;x2=45615;chr2=scaffold_165;dsgid2=53455;ref3=0;dr3up=100000;dr3down=100000;rev3=1;x3=15249;chr3=Mp1087439_TGAC_V1.1_scaffold_552;dsgid3=53456;dr1up=100000;dr1down=100000;num_seqs=3;autogo=1
1,1,1	LOC100165454	MYZPE13164_G006_v1.0_000053720.1	MYZPE13164_0_v1.0_000142160.1	contig_NW_001921395	scaffold_165	Mp1087439_TGAC_V1.1_scaffold_552	https://genomevolution.org/coge//GEvo.pl?;fid1=43172748;ref2=0;dr2up=100000;dr2down=100000;rev2=1;fid2=2252751841;ref3=0;dr3up=100000;dr3down=100000;rev3=1;fid3=2252677347;dr1up=100000;dr1down=100000;num_seqs=3;autogo=1
1,1,1	LOC100163399	MYZPE13164_G006_v1.0_000053700.1	MYZPE13164_0_v1.0_000142150.1	contig_NW_001921395	scaffold_165	Mp1087439_TGAC_V1.1_scaffold_552	https://genomevolution.org/coge//GEvo.pl?;fid1=43172762;ref2=0;dr2up=100000;dr2down=100000;rev2=1;fid2=2252751836;ref3=0;dr3up=100000;dr3down=100000;rev3=1;fid3=2252677342;dr1up=100000;dr1down=100000;num_seqs=3;autogo=1
1,1,1	LOC100166785	MYZPE13164_G006_v1.0_000053690.1	MYZPE13164_0_v1.0_000142140.1	contig_NW_001921395	scaffold_165	Mp1087439_TGAC_V1.1_scaffold_552	https://genomevolution.org/coge//GEvo.pl?;fid1=43172767;ref2=0;dr2up=90000;dr2down=90000;rev2=1;fid2=2252751831;ref3=0;dr3up=90000;dr3down=90000;rev3=1;fid3=2252677337;dr1up=90000;dr1down=90000;num_seqs=3;autogo=1
1,1,1	LOC100161262	MYZPE13164_G006_v1.0_000053680.1	MYZPE13164_0_v1.0_000142130.1	contig_NW_001921395	scaffold_165	Mp1087439_TGAC_V1.1_scaffold_552	https://genomevolution.org/coge//GEvo.pl?;fid1=43172776;ref2=0;dr2up=80000;dr2down=80000;rev2=1;fid2=2252751826;ref3=0;dr3up=80000;dr3down=80000;rev3=1;fid3=2252677328;dr1up=80000;dr1down=80000;num_seqs=3;autogo=1
1,1,1	43172785	proxy	proxy	contig_NW_001921395	scaffold_165	Mp1087439_TGAC_V1.1_scaffold_552	https://genomevolution.org/coge//GEvo.pl?;fid1=43172785;ref2=0;dr2up=70000;dr2down=70000;rev2=1;x2=106981;chr2=scaffold_165;dsgid2=53455;ref3=0;dr3up=70000;dr3down=70000;rev3=1;x3=75727;chr3=Mp1087439_TGAC_V1.1_scaffold_552;dsgid3=53456;dr1up=70000;dr1down=70000;num_seqs=3;autogo=1
1,1,1	LOC100168855	MYZPE13164_G006_v1.0_000170140.1	proxy	contig_NW_001921396	scaffold_7	Mp1087439_TGAC_V1.1_scaffold_422	https://genomevolution.org/coge//GEvo.pl?;fid1=43173079;ref2=0;dr2up=160000;dr2down=160000;rev2=1;fid2=2252838215;ref3=0;dr3up=60000;dr3down=60000;x3=83279;chr3=Mp1087439_TGAC_V1.1_scaffold_422;dsgid3=53456;dr1up=160000;dr1down=160000;num_seqs=3;autogo=1
1,1,1	LOC100168153	MYZPE13164_G006_v1.0_000170130.1	proxy	contig_NW_001921396	scaffold_7	Mp1087439_TGAC_V1.1_scaffold_422	https://genomevolution.org/coge//GEvo.pl?;fid1=43173105;ref2=0;dr2up=160000;dr2down=160000;rev2=1;fid2=2252838204;ref3=0;dr3up=60000;dr3down=60000;x3=83279;chr3=Mp1087439_TGAC_V1.1_scaffold_422;dsgid3=53456;dr1up=160000;dr1down=160000;num_seqs=3;autogo=1
1,1,1	LOC100161313	MYZPE13164_G006_v1.0_000170190.1	MYZPE13164_0_v1.0_000117530.2	contig_NW_001921396	scaffold_7	Mp1087439_TGAC_V1.1_scaffold_422	https://genomevolution.org/coge//GEvo.pl?;fid1=43172982;ref2=0;dr2up=150000;dr2down=150000;rev2=1;fid2=2252838247;ref3=0;dr3up=50000;dr3down=50000;fid3=2252661479;dr1up=150000;dr1down=150000;num_seqs=3;autogo=1
1,1,1	LOC100161313	MYZPE13164_G006_v1.0_000170190.1	MYZPE13164_0_v1.0_000117530.2	contig_NW_001921396	scaffold_7	Mp1087439_TGAC_V1.1_scaffold_422	https://genomevolution.org/coge//GEvo.pl?;fid1=43172978;ref2=0;dr2up=150000;dr2down=150000;rev2=1;fid2=2252838247;ref3=0;dr3up=50000;dr3down=50000;fid3=2252661479;dr1up=150000;dr1down=150000;num_seqs=3;autogo=1
1,1,1	LOC100161313	MYZPE13164_G006_v1.0_000170190.1	MYZPE13164_0_v1.0_000117530.2	contig_NW_001921396	scaffold_7	Mp1087439_TGAC_V1.1_scaffold_422	https://genomevolution.org/coge//GEvo.pl?;fid1=43172988;ref2=0;dr2up=150000;dr2down=150000;rev2=1;fid2=2252838247;ref3=0;dr3up=50000;dr3down=50000;fid3=2252661479;dr1up=150000;dr1down=150000;num_seqs=3;autogo=1
1,1,1	LOC100161313	MYZPE13164_G006_v1.0_000170190.1	MYZPE13164_0_v1.0_000117530.2	contig_NW_001921396	scaffold_7	Mp1087439_TGAC_V1.1_scaffold_422	https://genomevolution.org/coge//GEvo.pl?;fid1=43172986;ref2=0;dr2up=150000;dr2down=150000;rev2=1;fid2=2252838247;ref3=0;dr3up=50000;dr3down=50000;fid3=2252661479;dr1up=150000;dr1down=150000;num_seqs=3;autogo=1
1,1,1	LOC100162013	MYZPE13164_G006_v1.0_000170180.1	MYZPE13164_0_v1.0_000117540.1	contig_NW_001921396	scaffold_7	Mp1087439_TGAC_V1.1_scaffold_422	https://genomevolution.org/coge//GEvo.pl?;fid1=43173005;ref2=0;dr2up=130000;dr2down=130000;rev2=1;fid2=2252838241;ref3=0;dr3up=40000;dr3down=40000;fid3=2252661485;dr1up=130000;dr1down=130000;num_seqs=3;autogo=1
1,1,1	LOC100166116	MYZPE13164_G006_v1.0_000170200.1	MYZPE13164_0_v1.0_000117520.1	contig_NW_001921396	scaffold_7	Mp1087439_TGAC_V1.1_scaffold_422	https://genomevolution.org/coge//GEvo.pl?;fid1=43172950;ref2=0;dr2up=160000;dr2down=160000;rev2=1;fid2=2252838258;ref3=0;dr3up=60000;dr3down=60000;fid3=2252661464;dr1up=160000;dr1down=160000;num_seqs=3;autogo=1
1,1,1	LOC100159970	MYZPE13164_G006_v1.0_000170170.1	MYZPE13164_0_v1.0_000117550.1	contig_NW_001921396	scaffold_7	Mp1087439_TGAC_V1.1_scaffold_422	https://genomevolution.org/coge//GEvo.pl?;fid1=43173026;ref2=0;dr2up=110000;dr2down=110000;rev2=1;fid2=2252838226;ref3=0;dr3up=50000;dr3down=50000;fid3=2252661491;dr1up=110000;dr1down=110000;num_seqs=3;autogo=1
1,1,1	LOC100159268	MYZPE13164_G006_v1.0_000170160.1	MYZPE13164_0_v1.0_000117560.2	contig_NW_001921396	scaffold_7	Mp1087439_TGAC_V1.1_scaffold_422	https://genomevolution.org/coge//GEvo.pl?;fid1=43173046;ref2=0;dr2up=110000;dr2down=110000;rev2=1;fid2=2252838221;ref3=0;dr3up=60000;dr3down=60000;fid3=2252661505;dr1up=110000;dr1down=110000;num_seqs=3;autogo=1
1,1,1	LOC100166066	MYZPE13164_G006_v1.0_000172150.1	MYZPE13164_0_v1.0_000048440.1	contig_NW_001921402	scaffold_71	Mp1087439_TGAC_V1.1_scaffold_171	https://genomevolution.org/coge//GEvo.pl?;fid1=43173651;ref2=0;dr2up=180000;dr2down=180000;rev2=1;fid2=2252839754;ref3=0;dr3up=140000;dr3down=140000;rev3=1;fid3=2252611218;dr1up=180000;dr1down=180000;num_seqs=3;autogo=1
1,1,1	LOC100164026	MYZPE13164_G006_v1.0_000172140.1	MYZPE13164_0_v1.0_000048430.1	contig_NW_001921402	scaffold_71	Mp1087439_TGAC_V1.1_scaffold_171	https://genomevolution.org/coge//GEvo.pl?;fid1=43173666;ref2=0;dr2up=170000;dr2down=170000;rev2=1;fid2=2252839749;ref3=0;dr3up=170000;dr3down=170000;rev3=1;fid3=2252611213;dr1up=170000;dr1down=170000;num_seqs=3;autogo=1
1,1,1	LOC100159927	MYZPE13164_G006_v1.0_000172060.1	MYZPE13164_0_v1.0_000183770.5	contig_NW_001921402	scaffold_71	Mp1087439_TGAC_V1.1_scaffold_845	https://genomevolution.org/coge//GEvo.pl?;fid1=43173684;ref2=0;dr2up=310000;dr2down=310000;rev2=1;fid2=2252839646;ref3=0;dr3up=110000;dr3down=110000;rev3=1;fid3=2252705620;dr1up=310000;dr1down=310000;num_seqs=3;autogo=1
1,1,1	LOC100163396	MYZPE13164_G006_v1.0_000172070.1	MYZPE13164_0_v1.0_000183760.1	contig_NW_001921402	scaffold_71	Mp1087439_TGAC_V1.1_scaffold_845	https://genomevolution.org/coge//GEvo.pl?;fid1=43173698;ref2=0;dr2up=300000;dr2down=300000;rev2=1;fid2=2252839649;ref3=0;dr3up=110000;dr3down=110000;rev3=1;fid3=2252705594;dr1up=300000;dr1down=300000;num_seqs=3;autogo=1
1,1,1	LOC100163396	MYZPE13164_G006_v1.0_000172070.1	MYZPE13164_0_v1.0_000183760.1	contig_NW_001921402	scaffold_71	Mp1087439_TGAC_V1.1_scaffold_845	https://genomevolution.org/coge//GEvo.pl?;fid1=43173701;ref2=0;dr2up=300000;dr2down=300000;rev2=1;fid2=2252839649;ref3=0;dr3up=110000;dr3down=110000;rev3=1;fid3=2252705594;dr1up=300000;dr1down=300000;num_seqs=3;autogo=1
1,1,1	LOC100161355	MYZPE13164_G006_v1.0_000172080.1	MYZPE13164_0_v1.0_000183750.1	contig_NW_001921402	scaffold_71	Mp1087439_TGAC_V1.1_scaffold_845	https://genomevolution.org/coge//GEvo.pl?;fid1=43173717;ref2=0;dr2up=290000;dr2down=290000;rev2=1;fid2=2252839654;ref3=0;dr3up=90000;dr3down=90000;rev3=1;fid3=2252705582;dr1up=290000;dr1down=290000;num_seqs=3;autogo=1
1,1,1	LOC100168806	MYZPE13164_G006_v1.0_000172090.2	MYZPE13164_0_v1.0_000183740.1	contig_NW_001921402	scaffold_71	Mp1087439_TGAC_V1.1_scaffold_845	https://genomevolution.org/coge//GEvo.pl?;fid1=43173732;ref2=0;dr2up=280000;dr2down=280000;rev2=1;fid2=2252839683;ref3=0;dr3up=80000;dr3down=80000;rev3=1;fid3=2252705562;dr1up=280000;dr1down=280000;num_seqs=3;autogo=1
1,1,1	LOC100166731	MYZPE13164_G006_v1.0_000172090.2	MYZPE13164_0_v1.0_000183740.2	contig_NW_001921402	scaffold_71	Mp1087439_TGAC_V1.1_scaffold_845	https://genomevolution.org/coge//GEvo.pl?;fid1=43173755;ref2=0;dr2up=280000;dr2down=280000;rev2=1;fid2=2252839683;ref3=0;dr3up=80000;dr3down=80000;rev3=1;fid3=2252705566;dr1up=280000;dr1down=280000;num_seqs=3;autogo=1
1,1,1	LOC100164719	MYZPE13164_G006_v1.0_000172090.2	MYZPE13164_0_v1.0_000048570.1	contig_NW_001921402	scaffold_71	Mp1087439_TGAC_V1.1_scaffold_1712	https://genomevolution.org/coge//GEvo.pl?;fid1=43173778;ref2=0;dr2up=280000;dr2down=280000;rev2=1;fid2=2252839683;ref3=0;dr3up=10000;dr3down=10000;rev3=1;fid3=2252611356;dr1up=280000;dr1down=280000;num_seqs=3;autogo=1
1,1,1	LOC100162632	MYZPE13164_G006_v1.0_000172100.3	MYZPE13164_0_v1.0_000183730.1	contig_NW_001921402	scaffold_71	Mp1087439_TGAC_V1.1_scaffold_845	https://genomevolution.org/coge//GEvo.pl?;fid1=43173799;ref2=0;dr2up=230000;dr2down=230000;rev2=1;fid2=2252839716;ref3=0;dr3up=90000;dr3down=90000;rev3=1;fid3=2252705529;dr1up=230000;dr1down=230000;num_seqs=3;autogo=1
1,1,1	LOC100169512	MYZPE13164_G006_v1.0_000172110.2	MYZPE13164_0_v1.0_000183720.1	contig_NW_001921402	scaffold_71	Mp1087439_TGAC_V1.1_scaffold_845	https://genomevolution.org/coge//GEvo.pl?;fid1=43173812;ref2=0;dr2up=200000;dr2down=200000;rev2=1;fid2=2252839729;ref3=0;dr3up=110000;dr3down=110000;rev3=1;fid3=2252705520;dr1up=200000;dr1down=200000;num_seqs=3;autogo=1
1,1,1	LOC100165409	MYZPE13164_G006_v1.0_000172040.1	MYZPE13164_0_v1.0_000183780.1	contig_NW_001921402	scaffold_71	Mp1087439_TGAC_V1.1_scaffold_845	https://genomevolution.org/coge//GEvo.pl?;fid1=43173823;ref2=0;dr2up=330000;dr2down=330000;rev2=1;fid2=2252839638;ref3=0;dr3up=130000;dr3down=130000;rev3=1;fid3=2252705636;dr1up=330000;dr1down=330000;num_seqs=3;autogo=1
1,1,1	LOC100159307	MYZPE13164_G006_v1.0_000172180.1	MYZPE13164_0_v1.0_000048470.1	contig_NW_001921402	scaffold_71	Mp1087439_TGAC_V1.1_scaffold_171	https://genomevolution.org/coge//GEvo.pl?;fid1=43173595;ref2=0;dr2up=310000;dr2down=310000;rev2=1;fid2=2252839800;ref3=0;dr3up=170000;dr3down=170000;rev3=1;fid3=2252611269;dr1up=310000;dr1down=310000;num_seqs=3;autogo=1
1,1,1	LOC100165452	MYZPE13164_G006_v1.0_000172160.3	MYZPE13164_0_v1.0_000048450.3	contig_NW_001921402	scaffold_71	Mp1087439_TGAC_V1.1_scaffold_171	https://genomevolution.org/coge//GEvo.pl?;fid1=43173631;ref2=0;dr2up=250000;dr2down=250000;rev2=1;fid2=2252839776;ref3=0;dr3up=100000;dr3down=100000;rev3=1;fid3=2252611245;dr1up=250000;dr1down=250000;num_seqs=3;autogo=1
1,1,1	LOC100167485	MYZPE13164_G006_v1.0_000172190.1	MYZPE13164_0_v1.0_000048480.1	contig_NW_001921402	scaffold_71	Mp1087439_TGAC_V1.1_scaffold_171	https://genomevolution.org/coge//GEvo.pl?;fid1=43173581;ref2=0;dr2up=310000;dr2down=310000;rev2=1;fid2=2252839805;ref3=0;dr3up=170000;dr3down=170000;rev3=1;fid3=2252611274;dr1up=310000;dr1down=310000;num_seqs=3;autogo=1
1,1,1	LOC100168101	MYZPE13164_G006_v1.0_000172170.1	MYZPE13164_0_v1.0_000048460.1	contig_NW_001921402	scaffold_71	Mp1087439_TGAC_V1.1_scaffold_171	https://genomevolution.org/coge//GEvo.pl?;fid1=43173608;ref2=0;dr2up=290000;dr2down=290000;rev2=1;fid2=2252839781;ref3=0;dr3up=150000;dr3down=150000;rev3=1;fid3=2252611250;dr1up=290000;dr1down=290000;num_seqs=3;autogo=1
1,1,1	LOC100168148	MYZPE13164_G006_v1.0_000052180.2	MYZPE13164_0_v1.0_000046520.2	contig_NW_001921403	scaffold_162	Mp1087439_TGAC_V1.1_scaffold_1660	https://genomevolution.org/coge//GEvo.pl?;fid1=43173936;ref2=0;dr2up=80000;dr2down=80000;rev2=1;fid2=2252751005;ref3=0;dr3up=50000;dr3down=50000;rev3=1;fid3=2252609522;dr1up=80000;dr1down=80000;num_seqs=3;autogo=1
1,1,1	LOC100165449	MYZPE13164_G006_v1.0_000052160.1	proxy	contig_NW_001921403	scaffold_162	Mp1087439_TGAC_V1.1_scaffold_1660	https://genomevolution.org/coge//GEvo.pl?;fid1=43173954;ref2=0;dr2up=100000;dr2down=100000;rev2=1;fid2=2252750976;ref3=0;dr3up=50000;dr3down=50000;rev3=1;x3=7293;chr3=Mp1087439_TGAC_V1.1_scaffold_1660;dsgid3=53456;dr1up=100000;dr1down=100000;num_seqs=3;autogo=1
1,1,1	LOC100163392	MYZPE13164_G006_v1.0_000052150.1	proxy	contig_NW_001921403	scaffold_162	Mp1087439_TGAC_V1.1_scaffold_1660	https://genomevolution.org/coge//GEvo.pl?;fid1=43173976;ref2=0;dr2up=110000;dr2down=110000;rev2=1;fid2=2252750971;ref3=0;dr3up=50000;dr3down=50000;rev3=1;x3=7293;chr3=Mp1087439_TGAC_V1.1_scaffold_1660;dsgid3=53456;dr1up=110000;dr1down=110000;num_seqs=3;autogo=1
1,1,1	LOC100161352	MYZPE13164_G006_v1.0_000052140.2	proxy	contig_NW_001921403	scaffold_162	Mp1087439_TGAC_V1.1_scaffold_1660	https://genomevolution.org/coge//GEvo.pl?;fid1=43173998;ref2=0;dr2up=140000;dr2down=140000;rev2=1;fid2=2252750965;ref3=0;dr3up=50000;dr3down=50000;rev3=1;x3=7293;chr3=Mp1087439_TGAC_V1.1_scaffold_1660;dsgid3=53456;dr1up=140000;dr1down=140000;num_seqs=3;autogo=1
1,1,1	LOC100163348	MYZPE13164_G006_v1.0_000052250.1	proxy	contig_NW_001921403	scaffold_162	Mp1087439_TGAC_V1.1_scaffold_1660	https://genomevolution.org/coge//GEvo.pl?;fid1=43173846;ref2=0;dr2up=110000;dr2down=110000;rev2=1;fid2=2252751069;ref3=0;dr3up=50000;dr3down=50000;rev3=1;x3=52592;chr3=Mp1087439_TGAC_V1.1_scaffold_1660;dsgid3=53456;dr1up=110000;dr1down=110000;num_seqs=3;autogo=1
1,1,1	LOC100161312	MYZPE13164_G006_v1.0_000052240.1	proxy	contig_NW_001921403	scaffold_162	Mp1087439_TGAC_V1.1_scaffold_1660	https://genomevolution.org/coge//GEvo.pl?;fid1=43173869;ref2=0;dr2up=90000;dr2down=90000;rev2=1;fid2=2252751060;ref3=0;dr3up=50000;dr3down=50000;rev3=1;x3=52592;chr3=Mp1087439_TGAC_V1.1_scaffold_1660;dsgid3=53456;dr1up=90000;dr1down=90000;num_seqs=3;autogo=1
1,1,1	LOC100168849	MYZPE13164_G006_v1.0_000052230.1	MYZPE13164_0_v1.0_000046570.1	contig_NW_001921403	scaffold_162	Mp1087439_TGAC_V1.1_scaffold_1660	https://genomevolution.org/coge//GEvo.pl?;fid1=43173885;ref2=0;dr2up=80000;dr2down=80000;rev2=1;fid2=2252751049;ref3=0;dr3up=50000;dr3down=50000;rev3=1;fid3=2252609566;dr1up=80000;dr1down=80000;num_seqs=3;autogo=1
1,1,1	LOC100164761	MYZPE13164_G006_v1.0_000052210.1	MYZPE13164_0_v1.0_000046550.1	contig_NW_001921403	scaffold_162	Mp1087439_TGAC_V1.1_scaffold_1660	https://genomevolution.org/coge//GEvo.pl?;fid1=43173896;ref2=0;dr2up=70000;dr2down=70000;rev2=1;fid2=2252751037;ref3=0;dr3up=40000;dr3down=40000;rev3=1;fid3=2252609554;dr1up=70000;dr1down=70000;num_seqs=3;autogo=1
1,1,1	LOC100162673	MYZPE13164_G006_v1.0_000052200.1	MYZPE13164_0_v1.0_000046540.1	contig_NW_001921403	scaffold_162	Mp1087439_TGAC_V1.1_scaffold_1660	https://genomevolution.org/coge//GEvo.pl?;fid1=43173903;ref2=0;dr2up=70000;dr2down=70000;rev2=1;fid2=2252751027;ref3=0;dr3up=40000;dr3down=40000;rev3=1;fid3=2252609544;dr1up=70000;dr1down=70000;num_seqs=3;autogo=1
1,1,1	LOC100159265	MYZPE13164_G006_v1.0_000052190.1	MYZPE13164_0_v1.0_000046530.1	contig_NW_001921403	scaffold_162	Mp1087439_TGAC_V1.1_scaffold_1660	https://genomevolution.org/coge//GEvo.pl?;fid1=43173916;ref2=0;dr2up=60000;dr2down=60000;rev2=1;fid2=2252751010;ref3=0;dr3up=30000;dr3down=30000;rev3=1;fid3=2252609527;dr1up=60000;dr1down=60000;num_seqs=3;autogo=1
1,1,1	LOC100159924	MYZPE13164_G006_v1.0_000103210.1	MYZPE13164_0_v1.0_000166320.1	contig_NW_001921404	scaffold_300	Mp1087439_TGAC_V1.1_scaffold_700	https://genomevolution.org/coge//GEvo.pl?;fid1=43174056;ref2=0;dr2up=60000;dr2down=60000;fid2=2252786382;ref3=0;dr3up=70000;dr3down=70000;rev3=1;fid3=2252693467;dr1up=70000;dr1down=70000;num_seqs=3;autogo=1
1,1,1	LOC100168802	MYZPE13164_G006_v1.0_000103220.1	MYZPE13164_0_v1.0_000166310.1	contig_NW_001921404	scaffold_300	Mp1087439_TGAC_V1.1_scaffold_700	https://genomevolution.org/coge//GEvo.pl?;fid1=43174065;ref2=0;dr2up=50000;dr2down=50000;fid2=2252786387;ref3=0;dr3up=40000;dr3down=40000;rev3=1;fid3=2252693464;dr1up=50000;dr1down=50000;num_seqs=3;autogo=1
1,1,1	LOC100162629	MYZPE13164_G006_v1.0_000103240.1	MYZPE13164_0_v1.0_000166290.1	contig_NW_001921404	scaffold_300	Mp1087439_TGAC_V1.1_scaffold_700	https://genomevolution.org/coge//GEvo.pl?;fid1=43174102;ref2=0;dr2up=40000;dr2down=40000;fid2=2252786393;ref3=0;dr3up=50000;dr3down=50000;rev3=1;fid3=2252693456;dr1up=50000;dr1down=50000;num_seqs=3;autogo=1
1,1,1	LOC100168198	MYZPE13164_G006_v1.0_000103250.2	MYZPE13164_0_v1.0_000166280.1	contig_NW_001921404	scaffold_300	Mp1087439_TGAC_V1.1_scaffold_700	https://genomevolution.org/coge//GEvo.pl?;fid1=43174120;ref2=0;dr2up=60000;dr2down=60000;fid2=2252786402;ref3=0;dr3up=70000;dr3down=70000;rev3=1;fid3=2252693446;dr1up=70000;dr1down=70000;num_seqs=3;autogo=1
1,1,1	LOC100167212	MYZPE13164_G006_v1.0_000007590.1	MYZPE13164_0_v1.0_000060480.1	contig_NW_001921408	scaffold_105	Mp1087439_TGAC_V1.1_scaffold_200	https://genomevolution.org/coge//GEvo.pl?;fid1=43174294;ref2=0;dr2up=40000;dr2down=40000;rev2=1;fid2=2252724644;ref3=0;dr3up=30000;dr3down=30000;fid3=2252621552;dr1up=40000;dr1down=40000;num_seqs=3;autogo=1
1,1,1	LOC100159028	MYZPE13164_G006_v1.0_000007580.1	MYZPE13164_0_v1.0_000060500.1	contig_NW_001921408	scaffold_105	Mp1087439_TGAC_V1.1_scaffold_200	https://genomevolution.org/coge//GEvo.pl?;fid1=43174305;ref2=0;dr2up=30000;dr2down=30000;rev2=1;fid2=2252724639;ref3=0;dr3up=20000;dr3down=20000;fid3=2252621563;dr1up=30000;dr1down=30000;num_seqs=3;autogo=1
1,1,1	LOC100163104	MYZPE13164_G006_v1.0_000007570.1	MYZPE13164_0_v1.0_000060510.1	contig_NW_001921408	scaffold_105	Mp1087439_TGAC_V1.1_scaffold_200	https://genomevolution.org/coge//GEvo.pl?;fid1=43174315;ref2=0;dr2up=30000;dr2down=30000;rev2=1;fid2=2252724630;ref3=0;dr3up=20000;dr3down=20000;fid3=2252621572;dr1up=30000;dr1down=30000;num_seqs=3;autogo=1
1,1,1	LOC100161077	MYZPE13164_G006_v1.0_000007560.1	MYZPE13164_0_v1.0_000060520.1	contig_NW_001921408	scaffold_105	Mp1087439_TGAC_V1.1_scaffold_200	https://genomevolution.org/coge//GEvo.pl?;fid1=43174325;ref2=0;dr2up=30000;dr2down=30000;rev2=1;fid2=2252724625;ref3=0;dr3up=30000;dr3down=30000;fid3=2252621590;dr1up=30000;dr1down=30000;num_seqs=3;autogo=1
1,1,1	LOC100165888	MYZPE13164_G006_v1.0_000007550.1	MYZPE13164_0_v1.0_000060530.1	contig_NW_001921408	scaffold_105	Mp1087439_TGAC_V1.1_scaffold_200	https://genomevolution.org/coge//GEvo.pl?;fid1=43174338;ref2=0;dr2up=40000;dr2down=40000;rev2=1;fid2=2252724608;ref3=0;dr3up=30000;dr3down=30000;fid3=2252621595;dr1up=40000;dr1down=40000;num_seqs=3;autogo=1
1,1,1	LOC100161699	MYZPE13164_G006_v1.0_000007530.1	MYZPE13164_0_v1.0_000060540.2	contig_NW_001921408	scaffold_105	Mp1087439_TGAC_V1.1_scaffold_200	https://genomevolution.org/coge//GEvo.pl?;fid1=43174358;ref2=0;dr2up=160000;dr2down=160000;rev2=1;fid2=2252724577;ref3=0;dr3up=60000;dr3down=60000;fid3=2252621635;dr1up=160000;dr1down=160000;num_seqs=3;autogo=1
1,1,1	LOC100165186	MYZPE13164_G006_v1.0_000007600.1	MYZPE13164_0_v1.0_000060470.1	contig_NW_001921408	scaffold_105	Mp1087439_TGAC_V1.1_scaffold_200	https://genomevolution.org/coge//GEvo.pl?;fid1=43174283;ref2=0;dr2up=40000;dr2down=40000;rev2=1;fid2=2252724654;ref3=0;dr3up=30000;dr3down=30000;fid3=2252621543;dr1up=40000;dr1down=40000;num_seqs=3;autogo=1
1,1,1	LOC100168363	MYZPE13164_G006_v1.0_000171970.1	MYZPE13164_0_v1.0_000183840.1	contig_NW_001921433	scaffold_71	Mp1087439_TGAC_V1.1_scaffold_845	https://genomevolution.org/coge//GEvo.pl?;fid1=43175852;ref2=0;dr2up=30000;dr2down=30000;fid2=2252839613;ref3=0;dr3up=60000;dr3down=60000;rev3=1;fid3=2252705664;dr1up=60000;dr1down=60000;num_seqs=3;autogo=1
1,1,1	LOC100167650	MYZPE13164_G006_v1.0_000171990.1	MYZPE13164_0_v1.0_000183820.1	contig_NW_001921433	scaffold_71	Mp1087439_TGAC_V1.1_scaffold_845	https://genomevolution.org/coge//GEvo.pl?;fid1=43175863;ref2=0;dr2up=40000;dr2down=40000;fid2=2252839623;ref3=0;dr3up=50000;dr3down=50000;rev3=1;fid3=2252705653;dr1up=50000;dr1down=50000;num_seqs=3;autogo=1
1,1,1	LOC100161505	MYZPE13164_G006_v1.0_000171940.1	MYZPE13164_0_v1.0_000183870.1	contig_NW_001921433	scaffold_71	Mp1087439_TGAC_V1.1_scaffold_845	https://genomevolution.org/coge//GEvo.pl?;fid1=43175819;ref2=0;dr2up=40000;dr2down=40000;fid2=2252839593;ref3=0;dr3up=80000;dr3down=80000;rev3=1;fid3=2252705688;dr1up=80000;dr1down=80000;num_seqs=3;autogo=1
1,1,1	LOC100165620	MYZPE13164_G006_v1.0_000172000.1	MYZPE13164_0_v1.0_000183800.1	contig_NW_001921433	scaffold_71	Mp1087439_TGAC_V1.1_scaffold_845	https://genomevolution.org/coge//GEvo.pl?;fid1=43175884;ref2=0;dr2up=40000;dr2down=40000;fid2=2252839626;ref3=0;dr3up=80000;dr3down=80000;rev3=1;fid3=2252705647;dr1up=80000;dr1down=80000;num_seqs=3;autogo=1
1,1,1	LOC100163557	proxy	proxy	contig_NW_001921433	scaffold_71	Mp1087439_TGAC_V1.1_scaffold_845	https://genomevolution.org/coge//GEvo.pl?;fid1=43175896;ref2=0;dr2up=40000;dr2down=40000;x2=185462;chr2=scaffold_71;dsgid2=53455;ref3=0;dr3up=80000;dr3down=80000;rev3=1;x3=147165;chr3=Mp1087439_TGAC_V1.1_scaffold_845;dsgid3=53456;dr1up=80000;dr1down=80000;num_seqs=3;autogo=1
1,1,1	LOC100159469	MYZPE13164_G006_v1.0_000171950.1	MYZPE13164_0_v1.0_000183860.3	contig_NW_001921433	scaffold_71	Mp1087439_TGAC_V1.1_scaffold_845	https://genomevolution.org/coge//GEvo.pl?;fid1=43175835;ref2=0;dr2up=30000;dr2down=30000;fid2=2252839598;ref3=0;dr3up=70000;dr3down=70000;rev3=1;fid3=2252705683;dr1up=70000;dr1down=70000;num_seqs=3;autogo=1
1,1,1	LOC100165575	MYZPE13164_G006_v1.0_000174700.1	MYZPE13164_0_v1.0_000002980.1	contig_NW_001921440	scaffold_731	Mp1087439_TGAC_V1.1_scaffold_1024	https://genomevolution.org/coge//GEvo.pl?;fid1=43176127;ref2=0;dr2up=30000;dr2down=30000;fid2=2252841758;ref3=0;dr3up=60000;dr3down=60000;rev3=1;fid3=2252577365;dr1up=60000;dr1down=60000;num_seqs=3;autogo=1
1,1,1	LOC100163508	MYZPE13164_G006_v1.0_000174710.2	MYZPE13164_0_v1.0_000002970.1	contig_NW_001921440	scaffold_731	Mp1087439_TGAC_V1.1_scaffold_1024	https://genomevolution.org/coge//GEvo.pl?;fid1=43176139;ref2=0;dr2up=20000;dr2down=20000;fid2=2252841766;ref3=0;dr3up=50000;dr3down=50000;rev3=1;fid3=2252577356;dr1up=50000;dr1down=50000;num_seqs=3;autogo=1
1,1,1	LOC100159426	MYZPE13164_G006_v1.0_000174750.1	MYZPE13164_0_v1.0_000002950.1	contig_NW_001921440	scaffold_731	Mp1087439_TGAC_V1.1_scaffold_1024	https://genomevolution.org/coge//GEvo.pl?;fid1=43176159;ref2=0;dr2up=30000;dr2down=30000;fid2=2252841781;ref3=0;dr3up=60000;dr3down=60000;rev3=1;fid3=2252577350;dr1up=60000;dr1down=60000;num_seqs=3;autogo=1
1,1,1	LOC100158671	MYZPE13164_G006_v1.0_000174690.2	MYZPE13164_0_v1.0_000002990.2	contig_NW_001921440	scaffold_731	Mp1087439_TGAC_V1.1_scaffold_1024	https://genomevolution.org/coge//GEvo.pl?;fid1=43176110;ref2=0;dr2up=30000;dr2down=30000;fid2=2252841747;ref3=0;dr3up=60000;dr3down=60000;rev3=1;fid3=2252577374;dr1up=60000;dr1down=60000;num_seqs=3;autogo=1
1,1,1	LOC100159423	MYZPE13164_G006_v1.0_000079270.1	MYZPE13164_0_v1.0_000134570.1	contig_NW_001921447	scaffold_223	Mp1087439_TGAC_V1.1_scaffold_507	https://genomevolution.org/coge//GEvo.pl?;fid1=43176516;ref2=0;dr2up=30000;dr2down=30000;fid2=2252769215;ref3=0;dr3up=30000;dr3down=30000;fid3=2252672205;dr1up=30000;dr1down=30000;num_seqs=3;autogo=1
1,1,1	LOC100166262	MYZPE13164_G006_v1.0_000079280.1	MYZPE13164_0_v1.0_000134580.1	contig_NW_001921447	scaffold_223	Mp1087439_TGAC_V1.1_scaffold_507	https://genomevolution.org/coge//GEvo.pl?;fid1=43176526;ref2=0;dr2up=20000;dr2down=20000;fid2=2252769220;ref3=0;dr3up=20000;dr3down=20000;fid3=2252672210;dr1up=20000;dr1down=20000;num_seqs=3;autogo=1
1,1,1	LOC100164229	MYZPE13164_G006_v1.0_000079290.1	MYZPE13164_0_v1.0_000134590.1	contig_NW_001921447	scaffold_223	Mp1087439_TGAC_V1.1_scaffold_507	https://genomevolution.org/coge//GEvo.pl?;fid1=43176537;ref2=0;dr2up=30000;dr2down=30000;fid2=2252769225;ref3=0;dr3up=30000;dr3down=30000;fid3=2252672215;dr1up=30000;dr1down=30000;num_seqs=3;autogo=1
1,1,1	LOC100162163	MYZPE13164_G006_v1.0_000079300.1	MYZPE13164_0_v1.0_000134600.1	contig_NW_001921447	scaffold_223	Mp1087439_TGAC_V1.1_scaffold_507	https://genomevolution.org/coge//GEvo.pl?;fid1=43176552;ref2=0;dr2up=30000;dr2down=30000;fid2=2252769230;ref3=0;dr3up=30000;dr3down=30000;fid3=2252672220;dr1up=30000;dr1down=30000;num_seqs=3;autogo=1
1,1,1	LOC100166921	MYZPE13164_G006_v1.0_000079310.1	MYZPE13164_0_v1.0_000134610.1	contig_NW_001921447	scaffold_223	Mp1087439_TGAC_V1.1_scaffold_507	https://genomevolution.org/coge//GEvo.pl?;fid1=43176573;ref2=0;dr2up=40000;dr2down=40000;fid2=2252769247;ref3=0;dr3up=40000;dr3down=40000;fid3=2252672237;dr1up=40000;dr1down=40000;num_seqs=3;autogo=1
1,1,1	LOC100164908	MYZPE13164_G006_v1.0_000079310.1	MYZPE13164_0_v1.0_000134610.1	contig_NW_001921447	scaffold_223	Mp1087439_TGAC_V1.1_scaffold_507	https://genomevolution.org/coge//GEvo.pl?;fid1=43176587;ref2=0;dr2up=40000;dr2down=40000;fid2=2252769247;ref3=0;dr3up=40000;dr3down=40000;fid3=2252672237;dr1up=40000;dr1down=40000;num_seqs=3;autogo=1
1,1,1	LOC100168314	MYZPE13164_G006_v1.0_000079260.1	MYZPE13164_0_v1.0_000134560.1	contig_NW_001921447	scaffold_223	Mp1087439_TGAC_V1.1_scaffold_507	https://genomevolution.org/coge//GEvo.pl?;fid1=43176504;ref2=0;dr2up=40000;dr2down=40000;fid2=2252769210;ref3=0;dr3up=40000;dr3down=40000;fid3=2252672200;dr1up=40000;dr1down=40000;num_seqs=3;autogo=1
1,1,1	LOC100161457	MYZPE13164_G006_v1.0_000177800.1	MYZPE13164_0_v1.0_000040710.1	contig_NW_001921456	scaffold_752	Mp1087439_TGAC_V1.1_scaffold_1517	https://genomevolution.org/coge//GEvo.pl?;fid1=43176854;ref2=0;dr2up=20000;dr2down=20000;fid2=2252844053;ref3=0;dr3up=20000;dr3down=20000;fid3=2252604811;dr1up=20000;dr1down=20000;num_seqs=3;autogo=1
1,1,1	LOC100159419	MYZPE13164_G006_v1.0_000177820.1	MYZPE13164_0_v1.0_000040730.1	contig_NW_001921456	scaffold_752	Mp1087439_TGAC_V1.1_scaffold_1517	https://genomevolution.org/coge//GEvo.pl?;fid1=43176906;ref2=0;dr2up=20000;dr2down=20000;fid2=2252844072;ref3=0;dr3up=20000;dr3down=20000;fid3=2252604830;dr1up=20000;dr1down=20000;num_seqs=3;autogo=1
1,1,1	LOC100164227	MYZPE13164_G006_v1.0_000177830.1	MYZPE13164_0_v1.0_000040740.1	contig_NW_001921456	scaffold_752	Mp1087439_TGAC_V1.1_scaffold_1517	https://genomevolution.org/coge//GEvo.pl?;fid1=43176919;ref2=0;dr2up=30000;dr2down=30000;fid2=2252844077;ref3=0;dr3up=30000;dr3down=30000;fid3=2252604835;dr1up=30000;dr1down=30000;num_seqs=3;autogo=1
1,1,1	LOC100168313	MYZPE13164_G006_v1.0_000177780.1	MYZPE13164_0_v1.0_000040700.1	contig_NW_001921456	scaffold_752	Mp1087439_TGAC_V1.1_scaffold_1517	https://genomevolution.org/coge//GEvo.pl?;fid1=43176838;ref2=0;dr2up=30000;dr2down=30000;fid2=2252844050;ref3=0;dr3up=30000;dr3down=30000;fid3=2252604808;dr1up=30000;dr1down=30000;num_seqs=3;autogo=1
1,1,1	LOC100164654	MYZPE13164_G006_v1.0_000010510.1	MYZPE13164_0_v1.0_000174250.1	contig_NW_001921515	scaffold_108	Mp1087439_TGAC_V1.1_scaffold_763	https://genomevolution.org/coge//GEvo.pl?;fid1=43178349;ref2=0;dr2up=20000;dr2down=20000;fid2=2252726364;ref3=0;dr3up=20000;dr3down=20000;fid3=2252698731;dr1up=20000;dr1down=20000;num_seqs=3;autogo=1
1,1,1	LOC100162564	MYZPE13164_G006_v1.0_000010520.1	MYZPE13164_0_v1.0_000174260.1	contig_NW_001921515	scaffold_108	Mp1087439_TGAC_V1.1_scaffold_763	https://genomevolution.org/coge//GEvo.pl?;fid1=43178364;ref2=0;dr2up=20000;dr2down=20000;fid2=2252726369;ref3=0;dr3up=20000;dr3down=20000;fid3=2252698736;dr1up=20000;dr1down=20000;num_seqs=3;autogo=1
1,1,1	LOC100163272	MYZPE13164_G006_v1.0_000010540.1	MYZPE13164_0_v1.0_000174280.1	contig_NW_001921515	scaffold_108	Mp1087439_TGAC_V1.1_scaffold_763	https://genomevolution.org/coge//GEvo.pl?;fid1=43178377;ref2=0;dr2up=30000;dr2down=30000;fid2=2252726384;ref3=0;dr3up=30000;dr3down=30000;fid3=2252698751;dr1up=30000;dr1down=30000;num_seqs=3;autogo=1
1,1,1	LOC100167368	MYZPE13164_G006_v1.0_000010500.1	MYZPE13164_0_v1.0_000174240.1	contig_NW_001921515	scaffold_108	Mp1087439_TGAC_V1.1_scaffold_763	https://genomevolution.org/coge//GEvo.pl?;fid1=43178332;ref2=0;dr2up=30000;dr2down=30000;fid2=2252726354;ref3=0;dr3up=30000;dr3down=30000;fid3=2252698721;dr1up=30000;dr1down=30000;num_seqs=3;autogo=1
1,1,1	LOC100166197	MYZPE13164_G006_v1.0_000092230.1	MYZPE13164_0_v1.0_000177360.1	contig_NW_001921952	scaffold_266	Mp1087439_TGAC_V1.1_scaffold_792	https://genomevolution.org/coge//GEvo.pl?;fid1=43182170;ref2=0;dr2up=30000;dr2down=30000;rev2=1;fid2=2252777889;ref3=0;dr3up=30000;dr3down=30000;rev3=1;fid3=2252701008;dr1up=30000;dr1down=30000;num_seqs=3;autogo=1
1,1,1	LOC100164159	MYZPE13164_G006_v1.0_000092210.1	MYZPE13164_0_v1.0_000177340.1	contig_NW_001921952	scaffold_266	Mp1087439_TGAC_V1.1_scaffold_792	https://genomevolution.org/coge//GEvo.pl?;fid1=43182200;ref2=0;dr2up=30000;dr2down=30000;rev2=1;fid2=2252777851;ref3=0;dr3up=30000;dr3down=30000;rev3=1;fid3=2252700975;dr1up=30000;dr1down=30000;num_seqs=3;autogo=1
1,1,1	LOC100162101	MYZPE13164_G006_v1.0_000092200.1	MYZPE13164_0_v1.0_000177330.1	contig_NW_001921952	scaffold_266	Mp1087439_TGAC_V1.1_scaffold_792	https://genomevolution.org/coge//GEvo.pl?;fid1=43182210;ref2=0;dr2up=30000;dr2down=30000;rev2=1;fid2=2252777845;ref3=0;dr3up=30000;dr3down=30000;rev3=1;fid3=2252700969;dr1up=30000;dr1down=30000;num_seqs=3;autogo=1
1,1,1	LOC100168935	MYZPE13164_G006_v1.0_000092220.2	MYZPE13164_0_v1.0_000177350.2	contig_NW_001921952	scaffold_266	Mp1087439_TGAC_V1.1_scaffold_792	https://genomevolution.org/coge//GEvo.pl?;fid1=43182182;ref2=0;dr2up=20000;dr2down=20000;rev2=1;fid2=2252777878;ref3=0;dr3up=20000;dr3down=20000;rev3=1;fid3=2252701002;dr1up=20000;dr1down=20000;num_seqs=3;autogo=1
1,1,1	LOC100161160	MYZPE13164_G006_v1.0_000091860.1	MYZPE13164_0_v1.0_000116080.1	contig_NW_001921970	scaffold_264	Mp1087439_TGAC_V1.1_scaffold_415	https://genomevolution.org/coge//GEvo.pl?;fid1=43183335;ref2=0;dr2up=30000;dr2down=30000;fid2=2252777594;ref3=0;dr3up=30000;dr3down=30000;fid3=2252660608;dr1up=30000;dr1down=30000;num_seqs=3;autogo=1
1,1,1	LOC100159120	MYZPE13164_G006_v1.0_000091880.1	MYZPE13164_0_v1.0_000116090.1	contig_NW_001921970	scaffold_264	Mp1087439_TGAC_V1.1_scaffold_415	https://genomevolution.org/coge//GEvo.pl?;fid1=43183345;ref2=0;dr2up=20000;dr2down=20000;fid2=2252777610;ref3=0;dr3up=20000;dr3down=20000;fid3=2252660619;dr1up=20000;dr1down=20000;num_seqs=3;autogo=1
1,1,1	LOC100168004	MYZPE13164_G006_v1.0_000091890.1	MYZPE13164_0_v1.0_000116100.2	contig_NW_001921970	scaffold_264	Mp1087439_TGAC_V1.1_scaffold_415	https://genomevolution.org/coge//GEvo.pl?;fid1=43183355;ref2=0;dr2up=30000;dr2down=30000;fid2=2252777627;ref3=0;dr3up=30000;dr3down=30000;fid3=2252660640;dr1up=30000;dr1down=30000;num_seqs=3;autogo=1
1,1,1	LOC100165970	MYZPE13164_G006_v1.0_000091900.1	MYZPE13164_0_v1.0_000116110.1	contig_NW_001921970	scaffold_264	Mp1087439_TGAC_V1.1_scaffold_415	https://genomevolution.org/coge//GEvo.pl?;fid1=43183365;ref2=0;dr2up=30000;dr2down=30000;fid2=2252777632;ref3=0;dr3up=30000;dr3down=30000;fid3=2252660645;dr1up=30000;dr1down=30000;num_seqs=3;autogo=1
1,1,1	LOC100168676	MYZPE13164_G006_v1.0_000069820.1	MYZPE13164_0_v1.0_000137700.1	contig_NW_001921972	scaffold_2	Mp1087439_TGAC_V1.1_scaffold_526	https://genomevolution.org/coge//GEvo.pl?;fid1=43183586;ref2=0;dr2up=320000;dr2down=320000;fid2=2252762063;ref3=0;dr3up=220000;dr3down=220000;fid3=2252674377;dr1up=320000;dr1down=320000;num_seqs=3;autogo=1
1,1,1	LOC100162495	MYZPE13164_G006_v1.0_000069840.1	MYZPE13164_0_v1.0_000137720.1	contig_NW_001921972	scaffold_2	Mp1087439_TGAC_V1.1_scaffold_526	https://genomevolution.org/coge//GEvo.pl?;fid1=43183604;ref2=0;dr2up=330000;dr2down=330000;fid2=2252762079;ref3=0;dr3up=230000;dr3down=230000;fid3=2252674393;dr1up=330000;dr1down=330000;num_seqs=3;autogo=1
1,1,1	LOC100162459	MYZPE13164_G006_v1.0_000069730.1	MYZPE13164_0_v1.0_000137620.1	contig_NW_001921972	scaffold_2	Mp1087439_TGAC_V1.1_scaffold_526	https://genomevolution.org/coge//GEvo.pl?;fid1=43183472;ref2=0;dr2up=230000;dr2down=230000;fid2=2252761988;ref3=0;dr3up=220000;dr3down=220000;fid3=2252674312;dr1up=230000;dr1down=230000;num_seqs=3;autogo=1
1,1,1	LOC100159077	MYZPE13164_G006_v1.0_000069730.1	MYZPE13164_0_v1.0_000137620.1	contig_NW_001921972	scaffold_2	Mp1087439_TGAC_V1.1_scaffold_526	https://genomevolution.org/coge//GEvo.pl?;fid1=43183504;ref2=0;dr2up=230000;dr2down=230000;fid2=2252761988;ref3=0;dr3up=220000;dr3down=220000;fid3=2252674312;dr1up=230000;dr1down=230000;num_seqs=3;autogo=1
1,1,1	LOC100167305	MYZPE13164_G006_v1.0_000069850.1	MYZPE13164_0_v1.0_000137730.1	contig_NW_001921972	scaffold_2	Mp1087439_TGAC_V1.1_scaffold_526	https://genomevolution.org/coge//GEvo.pl?;fid1=43183626;ref2=0;dr2up=360000;dr2down=360000;fid2=2252762100;ref3=0;dr3up=250000;dr3down=250000;fid3=2252674414;dr1up=360000;dr1down=360000;num_seqs=3;autogo=1
1,1,1	LOC100165278	MYZPE13164_G006_v1.0_000069860.1	MYZPE13164_0_v1.0_000137740.1	contig_NW_001921972	scaffold_2	Mp1087439_TGAC_V1.1_scaffold_526	https://genomevolution.org/coge//GEvo.pl?;fid1=43183643;ref2=0;dr2up=380000;dr2down=380000;fid2=2252762116;ref3=0;dr3up=270000;dr3down=270000;fid3=2252674430;dr1up=380000;dr1down=380000;num_seqs=3;autogo=1
1,1,1	LOC100163205	MYZPE13164_G006_v1.0_000069870.2	MYZPE13164_0_v1.0_000137750.2	contig_NW_001921972	scaffold_2	Mp1087439_TGAC_V1.1_scaffold_526	https://genomevolution.org/coge//GEvo.pl?;fid1=43183667;ref2=0;dr2up=390000;dr2down=390000;fid2=2252762131;ref3=0;dr3up=290000;dr3down=290000;fid3=2252674440;dr1up=390000;dr1down=390000;num_seqs=3;autogo=1
1,1,1	LOC100169315	MYZPE13164_G006_v1.0_000069890.3	MYZPE13164_0_v1.0_000137770.1	contig_NW_001921972	scaffold_2	Mp1087439_TGAC_V1.1_scaffold_526	https://genomevolution.org/coge//GEvo.pl?;fid1=43183695;ref2=0;dr2up=430000;dr2down=430000;fid2=2252762166;ref3=0;dr3up=330000;dr3down=330000;fid3=2252674462;dr1up=430000;dr1down=430000;num_seqs=3;autogo=1
1,1,1	LOC100163892	MYZPE13164_G006_v1.0_000069770.1	MYZPE13164_0_v1.0_000137660.1	contig_NW_001921972	scaffold_2	Mp1087439_TGAC_V1.1_scaffold_526	https://genomevolution.org/coge//GEvo.pl?;fid1=43183529;ref2=0;dr2up=210000;dr2down=210000;fid2=2252762015;ref3=0;dr3up=200000;dr3down=200000;fid3=2252674340;dr1up=210000;dr1down=210000;num_seqs=3;autogo=1
1,1,1	LOC100160429	MYZPE13164_G006_v1.0_000069780.1	MYZPE13164_0_v1.0_000137670.1	contig_NW_001921972	scaffold_2	Mp1087439_TGAC_V1.1_scaffold_526	https://genomevolution.org/coge//GEvo.pl?;fid1=43183549;ref2=0;dr2up=230000;dr2down=230000;fid2=2252762020;ref3=0;dr3up=190000;dr3down=190000;fid3=2252674345;dr1up=230000;dr1down=230000;num_seqs=3;autogo=1
1,1,1	LOC100161833	MYZPE13164_G006_v1.0_000069800.4	MYZPE13164_0_v1.0_000137680.2	contig_NW_001921972	scaffold_2	Mp1087439_TGAC_V1.1_scaffold_526	https://genomevolution.org/coge//GEvo.pl?;fid1=43183564;ref2=0;dr2up=250000;dr2down=250000;fid2=2252762043;ref3=0;dr3up=160000;dr3down=160000;fid3=2252674354;dr1up=250000;dr1down=250000;num_seqs=3;autogo=1
1,1,1	LOC100169357	MYZPE13164_G006_v1.0_000095710.1	MYZPE13164_0_v1.0_000134870.1	contig_NW_001921975	scaffold_28	Mp1087439_TGAC_V1.1_scaffold_508	https://genomevolution.org/coge//GEvo.pl?;fid1=43183841;ref2=0;dr2up=90000;dr2down=90000;rev2=1;fid2=2252780688;ref3=0;dr3up=100000;dr3down=100000;fid3=2252672457;dr1up=100000;dr1down=100000;num_seqs=3;autogo=1
1,1,1	LOC100161156	MYZPE13164_G006_v1.0_000095720.1	MYZPE13164_0_v1.0_000134850.2	contig_NW_001921975	scaffold_28	Mp1087439_TGAC_V1.1_scaffold_508	https://genomevolution.org/coge//GEvo.pl?;fid1=43183809;ref2=0;dr2up=70000;dr2down=70000;rev2=1;fid2=2252780694;ref3=0;dr3up=80000;dr3down=80000;fid3=2252672426;dr1up=80000;dr1down=80000;num_seqs=3;autogo=1
1,1,1	LOC100165271	MYZPE13164_G006_v1.0_000095740.1	MYZPE13164_0_v1.0_000134830.1	contig_NW_001921975	scaffold_28	Mp1087439_TGAC_V1.1_scaffold_508	https://genomevolution.org/coge//GEvo.pl?;fid1=43183780;ref2=0;dr2up=90000;dr2down=90000;rev2=1;fid2=2252780730;ref3=0;dr3up=100000;dr3down=100000;fid3=2252672405;dr1up=100000;dr1down=100000;num_seqs=3;autogo=1
1,1,1	LOC100163201	MYZPE13164_G006_v1.0_000095730.1	MYZPE13164_0_v1.0_000134840.1	contig_NW_001921975	scaffold_28	Mp1087439_TGAC_V1.1_scaffold_508	https://genomevolution.org/coge//GEvo.pl?;fid1=43183791;ref2=0;dr2up=90000;dr2down=90000;rev2=1;fid2=2252780710;ref3=0;dr3up=90000;dr3down=90000;fid3=2252672410;dr1up=90000;dr1down=90000;num_seqs=3;autogo=1
1,1,1	LOC100168663	MYZPE13164_G006_v1.0_000027630.1	MYZPE13164_0_v1.0_000136560.1	contig_NW_001921988	scaffold_128	Mp1087439_TGAC_V1.1_scaffold_52	https://genomevolution.org/coge//GEvo.pl?;fid1=43184542;ref2=0;dr2up=30000;dr2down=30000;fid2=2252736167;ref3=0;dr3up=40000;dr3down=40000;rev3=1;fid3=2252673405;dr1up=40000;dr1down=40000;num_seqs=3;autogo=1
1,1,1	LOC100162488	MYZPE13164_G006_v1.0_000027600.1	MYZPE13164_0_v1.0_000136590.1	contig_NW_001921988	scaffold_128	Mp1087439_TGAC_V1.1_scaffold_52	https://genomevolution.org/coge//GEvo.pl?;fid1=43184515;ref2=0;dr2up=50000;dr2down=50000;fid2=2252736137;ref3=0;dr3up=50000;dr3down=50000;rev3=1;fid3=2252673431;dr1up=50000;dr1down=50000;num_seqs=3;autogo=1
1,1,1	LOC100166599	MYZPE13164_G006_v1.0_000027640.2	MYZPE13164_0_v1.0_000136550.2	contig_NW_001921988	scaffold_128	Mp1087439_TGAC_V1.1_scaffold_52	https://genomevolution.org/coge//GEvo.pl?;fid1=43184553;ref2=0;dr2up=30000;dr2down=30000;fid2=2252736178;ref3=0;dr3up=30000;dr3down=30000;rev3=1;fid3=2252673390;dr1up=30000;dr1down=30000;num_seqs=3;autogo=1
1,1,1	LOC100160471	MYZPE13164_G006_v1.0_000027650.2	MYZPE13164_0_v1.0_000136540.1	contig_NW_001921988	scaffold_128	Mp1087439_TGAC_V1.1_scaffold_52	https://genomevolution.org/coge//GEvo.pl?;fid1=43184565;ref2=0;dr2up=30000;dr2down=30000;fid2=2252736200;ref3=0;dr3up=30000;dr3down=30000;rev3=1;fid3=2252673377;dr1up=30000;dr1down=30000;num_seqs=3;autogo=1
1,1,1	LOC100167296	MYZPE13164_G006_v1.0_000027680.1	MYZPE13164_0_v1.0_000136520.1	contig_NW_001921988	scaffold_128	Mp1087439_TGAC_V1.1_scaffold_52	https://genomevolution.org/coge//GEvo.pl?;fid1=43184577;ref2=0;dr2up=50000;dr2down=50000;fid2=2252736211;ref3=0;dr3up=50000;dr3down=50000;rev3=1;fid3=2252673367;dr1up=50000;dr1down=50000;num_seqs=3;autogo=1
1,1,1	LOC100163194	proxy	proxy	contig_NW_001921988	scaffold_128	Mp1087439_TGAC_V1.1_scaffold_52	https://genomevolution.org/coge//GEvo.pl?;fid1=43184589;ref2=0;dr2up=50000;dr2down=50000;x2=455213;chr2=scaffold_128;dsgid2=53455;ref3=0;dr3up=50000;dr3down=50000;rev3=1;x3=138654;chr3=Mp1087439_TGAC_V1.1_scaffold_52;dsgid3=53456;dr1up=50000;dr1down=50000;num_seqs=3;autogo=1
1,1,1	LOC100164586	proxy	proxy	contig_NW_001921988	scaffold_128	Mp1087439_TGAC_V1.1_scaffold_52	https://genomevolution.org/coge//GEvo.pl?;fid1=43184603;ref2=0;dr2up=50000;dr2down=50000;x2=455213;chr2=scaffold_128;dsgid2=53455;ref3=0;dr3up=50000;dr3down=50000;rev3=1;x3=138654;chr3=Mp1087439_TGAC_V1.1_scaffold_52;dsgid3=53456;dr1up=50000;dr1down=50000;num_seqs=3;autogo=1
1,1,1	LOC100164586	proxy	proxy	contig_NW_001921988	scaffold_128	Mp1087439_TGAC_V1.1_scaffold_52	https://genomevolution.org/coge//GEvo.pl?;fid1=43184610;ref2=0;dr2up=50000;dr2down=50000;x2=455213;chr2=scaffold_128;dsgid2=53455;ref3=0;dr3up=50000;dr3down=50000;rev3=1;x3=138654;chr3=Mp1087439_TGAC_V1.1_scaffold_52;dsgid3=53456;dr1up=50000;dr1down=50000;num_seqs=3;autogo=1
1,1,1	LOC100159774	MYZPE13164_G006_v1.0_000027620.1	MYZPE13164_0_v1.0_000136570.1	contig_NW_001921988	scaffold_128	Mp1087439_TGAC_V1.1_scaffold_52	https://genomevolution.org/coge//GEvo.pl?;fid1=43184530;ref2=0;dr2up=30000;dr2down=30000;fid2=2252736147;ref3=0;dr3up=40000;dr3down=40000;rev3=1;fid3=2252673411;dr1up=40000;dr1down=40000;num_seqs=3;autogo=1
1,1,1	LOC100161832	MYZPE13164_G006_v1.0_000103070.1	MYZPE13164_0_v1.0_000136100.1	contig_NW_001922016	scaffold_30	Mp1087439_TGAC_V1.1_scaffold_517	https://genomevolution.org/coge//GEvo.pl?;fid1=43185409;ref2=0;dr2up=70000;dr2down=70000;fid2=2252786300;ref3=0;dr3up=30000;dr3down=30000;rev3=1;fid3=2252673086;dr1up=70000;dr1down=70000;num_seqs=3;autogo=1
1,1,1	LOC100162493	MYZPE13164_G006_v1.0_000103080.1	MYZPE13164_0_v1.0_000136090.1	contig_NW_001922016	scaffold_30	Mp1087439_TGAC_V1.1_scaffold_517	https://genomevolution.org/coge//GEvo.pl?;fid1=43185430;ref2=0;dr2up=60000;dr2down=60000;fid2=2252786312;ref3=0;dr3up=40000;dr3down=40000;rev3=1;fid3=2252673076;dr1up=60000;dr1down=60000;num_seqs=3;autogo=1
1,1,1	LOC100166605	MYZPE13164_G006_v1.0_000103060.1	MYZPE13164_0_v1.0_000136110.1	contig_NW_001922016	scaffold_30	Mp1087439_TGAC_V1.1_scaffold_517	https://genomevolution.org/coge//GEvo.pl?;fid1=43185400;ref2=0;dr2up=80000;dr2down=80000;fid2=2252786295;ref3=0;dr3up=30000;dr3down=30000;rev3=1;fid3=2252673098;dr1up=80000;dr1down=80000;num_seqs=3;autogo=1
1,1,1	LOC100168672	MYZPE13164_G006_v1.0_000103050.2	MYZPE13164_0_v1.0_000136120.1	contig_NW_001922016	scaffold_30	Mp1087439_TGAC_V1.1_scaffold_517	https://genomevolution.org/coge//GEvo.pl?;fid1=43185389;ref2=0;dr2up=90000;dr2down=90000;fid2=2252786290;ref3=0;dr3up=40000;dr3down=40000;rev3=1;fid3=2252673103;dr1up=90000;dr1down=90000;num_seqs=3;autogo=1
1,1,1	LOC100158767	MYZPE13164_G006_v1.0_000162270.1	MYZPE13164_0_v1.0_000022620.1	contig_NW_001922017	scaffold_639	Mp1087439_TGAC_V1.1_scaffold_1232	https://genomevolution.org/coge//GEvo.pl?;fid1=43185524;ref2=0;dr2up=20000;dr2down=20000;rev2=1;fid2=2252832238;ref3=0;dr3up=30000;dr3down=30000;fid3=2252591016;dr1up=30000;dr1down=30000;num_seqs=3;autogo=1
1,1,1	LOC100167686	MYZPE13164_G006_v1.0_000162260.2	MYZPE13164_0_v1.0_000022630.1	contig_NW_001922017	scaffold_639	Mp1087439_TGAC_V1.1_scaffold_1232	https://genomevolution.org/coge//GEvo.pl?;fid1=43185539;ref2=0;dr2up=20000;dr2down=20000;rev2=1;fid2=2252832234;ref3=0;dr3up=20000;dr3down=20000;fid3=2252591022;dr1up=20000;dr1down=20000;num_seqs=3;autogo=1
1,1,1	LOC100163604	MYZPE13164_G006_v1.0_000162250.1	MYZPE13164_0_v1.0_000022640.1	contig_NW_001922017	scaffold_639	Mp1087439_TGAC_V1.1_scaffold_1232	https://genomevolution.org/coge//GEvo.pl?;fid1=43185568;ref2=0;dr2up=20000;dr2down=20000;rev2=1;fid2=2252832218;ref3=0;dr3up=20000;dr3down=20000;fid3=2252591032;dr1up=20000;dr1down=20000;num_seqs=3;autogo=1
1,1,1	LOC100162858	MYZPE13164_G006_v1.0_000162240.1	MYZPE13164_0_v1.0_000022650.1	contig_NW_001922017	scaffold_639	Mp1087439_TGAC_V1.1_scaffold_1232	https://genomevolution.org/coge//GEvo.pl?;fid1=43185584;ref2=0;dr2up=20000;dr2down=20000;rev2=1;fid2=2252832212;ref3=0;dr3up=30000;dr3down=30000;fid3=2252591044;dr1up=30000;dr1down=30000;num_seqs=3;autogo=1
1,1,1	LOC100161158	MYZPE13164_G006_v1.0_000201710.1	MYZPE13164_0_v1.0_000047980.1	contig_NW_001922027	scaffold_97	Mp1087439_TGAC_V1.1_scaffold_17	https://genomevolution.org/coge//GEvo.pl?;fid1=43185736;ref2=0;dr2up=110000;dr2down=110000;rev2=1;fid2=2252860348;ref3=0;dr3up=110000;dr3down=110000;rev3=1;fid3=2252610850;dr1up=110000;dr1down=110000;num_seqs=3;autogo=1
1,1,1	LOC100168622	MYZPE13164_G006_v1.0_000201700.1	MYZPE13164_0_v1.0_000047970.1	contig_NW_001922027	scaffold_97	Mp1087439_TGAC_V1.1_scaffold_17	https://genomevolution.org/coge//GEvo.pl?;fid1=43185747;ref2=0;dr2up=90000;dr2down=90000;rev2=1;fid2=2252860344;ref3=0;dr3up=90000;dr3down=90000;rev3=1;fid3=2252610846;dr1up=90000;dr1down=90000;num_seqs=3;autogo=1
1,1,1	LOC100162455	MYZPE13164_G006_v1.0_000201680.3	MYZPE13164_0_v1.0_000047950.3	contig_NW_001922027	scaffold_97	Mp1087439_TGAC_V1.1_scaffold_17	https://genomevolution.org/coge//GEvo.pl?;fid1=43185778;ref2=0;dr2up=100000;dr2down=100000;rev2=1;fid2=2252860333;ref3=0;dr3up=100000;dr3down=100000;rev3=1;fid3=2252610835;dr1up=100000;dr1down=100000;num_seqs=3;autogo=1
1,1,1	LOC100169309	MYZPE13164_G006_v1.0_000201670.1	MYZPE13164_0_v1.0_000047940.1	contig_NW_001922027	scaffold_97	Mp1087439_TGAC_V1.1_scaffold_17	https://genomevolution.org/coge//GEvo.pl?;fid1=43185798;ref2=0;dr2up=110000;dr2down=110000;rev2=1;fid2=2252860319;ref3=0;dr3up=110000;dr3down=110000;rev3=1;fid3=2252610821;dr1up=110000;dr1down=110000;num_seqs=3;autogo=1
1,1,1	LOC100163883	proxy	proxy	contig_NW_001922049	scaffold_142	Mp1087439_TGAC_V1.1_scaffold_407	https://genomevolution.org/coge//GEvo.pl?;fid1=43186500;ref2=0;dr2up=30000;dr2down=30000;rev2=1;x2=7782;chr2=scaffold_142;dsgid2=53455;ref3=0;dr3up=30000;dr3down=30000;rev3=1;x3=6536;chr3=Mp1087439_TGAC_V1.1_scaffold_407;dsgid3=53456;dr1up=30000;dr1down=30000;num_seqs=3;autogo=1
1,1,1	LOC100161823	proxy	proxy	contig_NW_001922049	scaffold_142	Mp1087439_TGAC_V1.1_scaffold_407	https://genomevolution.org/coge//GEvo.pl?;fid1=43186515;ref2=0;dr2up=30000;dr2down=30000;rev2=1;x2=7782;chr2=scaffold_142;dsgid2=53455;ref3=0;dr3up=30000;dr3down=30000;rev3=1;x3=6536;chr3=Mp1087439_TGAC_V1.1_scaffold_407;dsgid3=53456;dr1up=30000;dr1down=30000;num_seqs=3;autogo=1
1,1,1	LOC100159777	proxy	proxy	contig_NW_001922049	scaffold_142	Mp1087439_TGAC_V1.1_scaffold_407	https://genomevolution.org/coge//GEvo.pl?;fid1=43186529;ref2=0;dr2up=30000;dr2down=30000;rev2=1;x2=7782;chr2=scaffold_142;dsgid2=53455;ref3=0;dr3up=30000;dr3down=30000;rev3=1;x3=6536;chr3=Mp1087439_TGAC_V1.1_scaffold_407;dsgid3=53456;dr1up=30000;dr1down=30000;num_seqs=3;autogo=1
1,1,1	LOC100167252	proxy	proxy	contig_NW_001922049	scaffold_142	Mp1087439_TGAC_V1.1_scaffold_407	https://genomevolution.org/coge//GEvo.pl?;fid1=43186387;ref2=0;dr2up=30000;dr2down=30000;rev2=1;x2=29225;chr2=scaffold_142;dsgid2=53455;ref3=0;dr3up=30000;dr3down=30000;rev3=1;x3=27985;chr3=Mp1087439_TGAC_V1.1_scaffold_407;dsgid3=53456;dr1up=30000;dr1down=30000;num_seqs=3;autogo=1
1,1,1	LOC100165966	MYZPE13164_G006_v1.0_000039030.1	MYZPE13164_0_v1.0_000113660.1	contig_NW_001922049	scaffold_142	Mp1087439_TGAC_V1.1_scaffold_407	https://genomevolution.org/coge//GEvo.pl?;fid1=43186397;ref2=0;dr2up=30000;dr2down=30000;rev2=1;fid2=2252743291;ref3=0;dr3up=30000;dr3down=30000;rev3=1;fid3=2252658825;dr1up=30000;dr1down=30000;num_seqs=3;autogo=1
1,1,1	LOC100163932	MYZPE13164_G006_v1.0_000039020.2	MYZPE13164_0_v1.0_000113650.2	contig_NW_001922049	scaffold_142	Mp1087439_TGAC_V1.1_scaffold_407	https://genomevolution.org/coge//GEvo.pl?;fid1=43186405;ref2=0;dr2up=20000;dr2down=20000;rev2=1;fid2=2252743286;ref3=0;dr3up=20000;dr3down=20000;rev3=1;fid3=2252658819;dr1up=20000;dr1down=20000;num_seqs=3;autogo=1
1,1,1	LOC100163150	MYZPE13164_G006_v1.0_000039010.1	MYZPE13164_0_v1.0_000113640.1	contig_NW_001922049	scaffold_142	Mp1087439_TGAC_V1.1_scaffold_407	https://genomevolution.org/coge//GEvo.pl?;fid1=43186413;ref2=0;dr2up=20000;dr2down=20000;rev2=1;fid2=2252743272;ref3=0;dr3up=20000;dr3down=20000;rev3=1;fid3=2252658805;dr1up=20000;dr1down=20000;num_seqs=3;autogo=1
1,1,1	LOC100161114	MYZPE13164_G006_v1.0_000039000.3	MYZPE13164_0_v1.0_000113630.3	contig_NW_001922049	scaffold_142	Mp1087439_TGAC_V1.1_scaffold_407	https://genomevolution.org/coge//GEvo.pl?;fid1=43186425;ref2=0;dr2up=20000;dr2down=20000;rev2=1;fid2=2252743267;ref3=0;dr3up=20000;dr3down=20000;rev3=1;fid3=2252658800;dr1up=20000;dr1down=20000;num_seqs=3;autogo=1
1,1,1	LOC100161870	MYZPE13164_G006_v1.0_000038990.2	MYZPE13164_0_v1.0_000113620.2	contig_NW_001922049	scaffold_142	Mp1087439_TGAC_V1.1_scaffold_407	https://genomevolution.org/coge//GEvo.pl?;fid1=43186444;ref2=0;dr2up=30000;dr2down=30000;rev2=1;fid2=2252743249;ref3=0;dr3up=30000;dr3down=30000;rev3=1;fid3=2252658782;dr1up=30000;dr1down=30000;num_seqs=3;autogo=1
1,1,1	LOC100159069	proxy	proxy	contig_NW_001922049	scaffold_142	Mp1087439_TGAC_V1.1_scaffold_407	https://genomevolution.org/coge//GEvo.pl?;fid1=43186453;ref2=0;dr2up=30000;dr2down=30000;rev2=1;x2=7782;chr2=scaffold_142;dsgid2=53455;ref3=0;dr3up=30000;dr3down=30000;rev3=1;x3=6536;chr3=Mp1087439_TGAC_V1.1_scaffold_407;dsgid3=53456;dr1up=30000;dr1down=30000;num_seqs=3;autogo=1
1,1,1	LOC100167963	proxy	proxy	contig_NW_001922049	scaffold_142	Mp1087439_TGAC_V1.1_scaffold_407	https://genomevolution.org/coge//GEvo.pl?;fid1=43186475;ref2=0;dr2up=30000;dr2down=30000;rev2=1;x2=7782;chr2=scaffold_142;dsgid2=53455;ref3=0;dr3up=30000;dr3down=30000;rev3=1;x3=6536;chr3=Mp1087439_TGAC_V1.1_scaffold_407;dsgid3=53456;dr1up=30000;dr1down=30000;num_seqs=3;autogo=1
1,1,1	LOC100165268	MYZPE13164_G006_v1.0_000057280.1	MYZPE13164_0_v1.0_000123470.1	contig_NW_001922060	scaffold_172	Mp1087439_TGAC_V1.1_scaffold_450	https://genomevolution.org/coge//GEvo.pl?;fid1=43186667;ref2=0;dr2up=80000;dr2down=80000;fid2=2252753976;ref3=0;dr3up=80000;dr3down=80000;rev3=1;fid3=2252665234;dr1up=80000;dr1down=80000;num_seqs=3;autogo=1
1,1,1	LOC100166601	MYZPE13164_G006_v1.0_000057320.1	MYZPE13164_0_v1.0_000123430.2	contig_NW_001922060	scaffold_172	Mp1087439_TGAC_V1.1_scaffold_450	https://genomevolution.org/coge//GEvo.pl?;fid1=43186700;ref2=0;dr2up=90000;dr2down=90000;fid2=2252753990;ref3=0;dr3up=80000;dr3down=80000;rev3=1;fid3=2252665220;dr1up=90000;dr1down=90000;num_seqs=3;autogo=1
1,1,1	LOC100167997	MYZPE13164_G006_v1.0_000057340.1	MYZPE13164_0_v1.0_000123410.2	contig_NW_001922060	scaffold_172	Mp1087439_TGAC_V1.1_scaffold_450	https://genomevolution.org/coge//GEvo.pl?;fid1=43186721;ref2=0;dr2up=110000;dr2down=110000;fid2=2252754005;ref3=0;dr3up=100000;dr3down=100000;rev3=1;fid3=2252665205;dr1up=110000;dr1down=110000;num_seqs=3;autogo=1
1,1,1	LOC100164588	MYZPE13164_G006_v1.0_000057350.1	MYZPE13164_0_v1.0_000123400.1	contig_NW_001922060	scaffold_172	Mp1087439_TGAC_V1.1_scaffold_450	https://genomevolution.org/coge//GEvo.pl?;fid1=43186734;ref2=0;dr2up=120000;dr2down=120000;fid2=2252754014;ref3=0;dr3up=110000;dr3down=110000;rev3=1;fid3=2252665195;dr1up=120000;dr1down=120000;num_seqs=3;autogo=1
1,1,1	LOC100162491	MYZPE13164_G006_v1.0_000057360.1	MYZPE13164_0_v1.0_000123390.1	contig_NW_001922060	scaffold_172	Mp1087439_TGAC_V1.1_scaffold_450	https://genomevolution.org/coge//GEvo.pl?;fid1=43186746;ref2=0;dr2up=120000;dr2down=120000;fid2=2252754024;ref3=0;dr3up=110000;dr3down=110000;rev3=1;fid3=2252665189;dr1up=120000;dr1down=120000;num_seqs=3;autogo=1
1,1,1	LOC100160474	MYZPE13164_G006_v1.0_000057370.1	MYZPE13164_0_v1.0_000123380.1	contig_NW_001922060	scaffold_172	Mp1087439_TGAC_V1.1_scaffold_450	https://genomevolution.org/coge//GEvo.pl?;fid1=43186759;ref2=0;dr2up=130000;dr2down=130000;fid2=2252754035;ref3=0;dr3up=120000;dr3down=120000;rev3=1;fid3=2252665184;dr1up=130000;dr1down=130000;num_seqs=3;autogo=1
1,1,1	LOC100168665	MYZPE13164_G006_v1.0_000057250.1	MYZPE13164_0_v1.0_000123500.1	contig_NW_001922060	scaffold_172	Mp1087439_TGAC_V1.1_scaffold_450	https://genomevolution.org/coge//GEvo.pl?;fid1=43186637;ref2=0;dr2up=110000;dr2down=110000;fid2=2252753962;ref3=0;dr3up=110000;dr3down=110000;rev3=1;fid3=2252665247;dr1up=110000;dr1down=110000;num_seqs=3;autogo=1
1,1,1	LOC100165703	MYZPE13164_G006_v1.0_000111990.1	MYZPE13164_0_v1.0_000197800.1	contig_NW_001922083	scaffold_34	Mp1087439_TGAC_V1.1_scaffold_96	https://genomevolution.org/coge//GEvo.pl?;fid1=43187309;ref2=0;dr2up=70000;dr2down=70000;fid2=2252792643;ref3=0;dr3up=80000;dr3down=80000;rev3=1;fid3=2252715846;dr1up=80000;dr1down=80000;num_seqs=3;autogo=1
1,1,1	LOC100160173	MYZPE13164_G006_v1.0_000112010.1	MYZPE13164_0_v1.0_000197780.2	contig_NW_001922083	scaffold_34	Mp1087439_TGAC_V1.1_scaffold_96	https://genomevolution.org/coge//GEvo.pl?;fid1=43187326;ref2=0;dr2up=80000;dr2down=80000;fid2=2252792649;ref3=0;dr3up=110000;dr3down=110000;rev3=1;fid3=2252715826;dr1up=110000;dr1down=110000;num_seqs=3;autogo=1
1,1,1	LOC100163664	MYZPE13164_G006_v1.0_000112020.1	MYZPE13164_0_v1.0_000197790.1	contig_NW_001922083	scaffold_34	Mp1087439_TGAC_V1.1_scaffold_96	https://genomevolution.org/coge//GEvo.pl?;fid1=43187340;ref2=0;dr2up=100000;dr2down=100000;fid2=2252792653;ref3=0;dr3up=100000;dr3down=100000;rev3=1;fid3=2252715836;dr1up=100000;dr1down=100000;num_seqs=3;autogo=1
1,1,1	LOC100161592	MYZPE13164_G006_v1.0_000112040.1	MYZPE13164_0_v1.0_000197770.2	contig_NW_001922083	scaffold_34	Mp1087439_TGAC_V1.1_scaffold_96	https://genomevolution.org/coge//GEvo.pl?;fid1=43187353;ref2=0;dr2up=120000;dr2down=120000;fid2=2252792667;ref3=0;dr3up=110000;dr3down=110000;rev3=1;fid3=2252715817;dr1up=120000;dr1down=120000;num_seqs=3;autogo=1
1,1,1	LOC100159552	MYZPE13164_G006_v1.0_000112050.2	MYZPE13164_0_v1.0_000197760.1	contig_NW_001922083	scaffold_34	Mp1087439_TGAC_V1.1_scaffold_96	https://genomevolution.org/coge//GEvo.pl?;fid1=43187361;ref2=0;dr2up=120000;dr2down=120000;fid2=2252792682;ref3=0;dr3up=110000;dr3down=110000;rev3=1;fid3=2252715800;dr1up=120000;dr1down=120000;num_seqs=3;autogo=1
1,1,1	LOC100168451	MYZPE13164_G006_v1.0_000111920.1	MYZPE13164_0_v1.0_000197870.1	contig_NW_001922083	scaffold_34	Mp1087439_TGAC_V1.1_scaffold_96	https://genomevolution.org/coge//GEvo.pl?;fid1=43187183;ref2=0;dr2up=120000;dr2down=120000;fid2=2252792577;ref3=0;dr3up=110000;dr3down=110000;rev3=1;fid3=2252715904;dr1up=120000;dr1down=120000;num_seqs=3;autogo=1
1,1,1	LOC100169048	proxy	proxy	contig_NW_001922083	scaffold_34	Mp1087439_TGAC_V1.1_scaffold_96	https://genomevolution.org/coge//GEvo.pl?;fid1=43187373;ref2=0;dr2up=120000;dr2down=120000;x2=984358;chr2=scaffold_34;dsgid2=53455;ref3=0;dr3up=110000;dr3down=110000;rev3=1;x3=40403;chr3=Mp1087439_TGAC_V1.1_scaffold_96;dsgid3=53456;dr1up=120000;dr1down=120000;num_seqs=3;autogo=1
1,1,1	LOC100162912	MYZPE13164_G006_v1.0_000111930.1	MYZPE13164_0_v1.0_000197860.1	contig_NW_001922083	scaffold_34	Mp1087439_TGAC_V1.1_scaffold_96	https://genomevolution.org/coge//GEvo.pl?;fid1=43187196;ref2=0;dr2up=110000;dr2down=110000;fid2=2252792586;ref3=0;dr3up=110000;dr3down=110000;rev3=1;fid3=2252715890;dr1up=110000;dr1down=110000;num_seqs=3;autogo=1
1,1,1	LOC100166311	MYZPE13164_G006_v1.0_000111940.1	MYZPE13164_0_v1.0_000197850.1	contig_NW_001922083	scaffold_34	Mp1087439_TGAC_V1.1_scaffold_96	https://genomevolution.org/coge//GEvo.pl?;fid1=43187220;ref2=0;dr2up=110000;dr2down=110000;fid2=2252792605;ref3=0;dr3up=100000;dr3down=100000;rev3=1;fid3=2252715885;dr1up=110000;dr1down=110000;num_seqs=3;autogo=1
1,1,1	LOC100158833	MYZPE13164_G006_v1.0_000111950.1	MYZPE13164_0_v1.0_000197840.1	contig_NW_001922083	scaffold_34	Mp1087439_TGAC_V1.1_scaffold_96	https://genomevolution.org/coge//GEvo.pl?;fid1=43187235;ref2=0;dr2up=100000;dr2down=100000;fid2=2252792609;ref3=0;dr3up=100000;dr3down=100000;rev3=1;fid3=2252715880;dr1up=100000;dr1down=100000;num_seqs=3;autogo=1
1,1,1	LOC100164283	MYZPE13164_G006_v1.0_000111960.2	MYZPE13164_0_v1.0_000197830.1	contig_NW_001922083	scaffold_34	Mp1087439_TGAC_V1.1_scaffold_96	https://genomevolution.org/coge//GEvo.pl?;fid1=43187246;ref2=0;dr2up=90000;dr2down=90000;fid2=2252792619;ref3=0;dr3up=90000;dr3down=90000;rev3=1;fid3=2252715875;dr1up=90000;dr1down=90000;num_seqs=3;autogo=1
1,1,1	LOC100167726	MYZPE13164_G006_v1.0_000111970.2	MYZPE13164_0_v1.0_000197820.1	contig_NW_001922083	scaffold_34	Mp1087439_TGAC_V1.1_scaffold_96	https://genomevolution.org/coge//GEvo.pl?;fid1=43187260;ref2=0;dr2up=80000;dr2down=80000;fid2=2252792628;ref3=0;dr3up=80000;dr3down=80000;rev3=1;fid3=2252715866;dr1up=80000;dr1down=80000;num_seqs=3;autogo=1
1,1,1	LOC100162211	MYZPE13164_G006_v1.0_000111980.1	MYZPE13164_0_v1.0_000197810.1	contig_NW_001922083	scaffold_34	Mp1087439_TGAC_V1.1_scaffold_96	https://genomevolution.org/coge//GEvo.pl?;fid1=43187273;ref2=0;dr2up=80000;dr2down=80000;fid2=2252792633;ref3=0;dr3up=80000;dr3down=80000;rev3=1;fid3=2252715856;dr1up=80000;dr1down=80000;num_seqs=3;autogo=1
1,1,1	LOC100165703	MYZPE13164_G006_v1.0_000111990.1	MYZPE13164_0_v1.0_000197800.1	contig_NW_001922083	scaffold_34	Mp1087439_TGAC_V1.1_scaffold_96	https://genomevolution.org/coge//GEvo.pl?;fid1=43187292;ref2=0;dr2up=70000;dr2down=70000;fid2=2252792643;ref3=0;dr3up=80000;dr3down=80000;rev3=1;fid3=2252715846;dr1up=80000;dr1down=80000;num_seqs=3;autogo=1
1,1,1	LOC100160894	MYZPE13164_G006_v1.0_000112130.1	proxy	contig_NW_001922083	scaffold_340	Mp1087439_TGAC_V1.1_scaffold_96	https://genomevolution.org/coge//GEvo.pl?;fid1=43187168;ref2=0;dr2up=10000;dr2down=10000;fid2=2252792753;ref3=0;dr3up=110000;dr3down=110000;rev3=1;x3=149977;chr3=Mp1087439_TGAC_V1.1_scaffold_96;dsgid3=53456;dr1up=110000;dr1down=110000;num_seqs=3;autogo=1
1,1,1	LOC100164993	MYZPE13164_G006_v1.0_000096060.5	MYZPE13164_0_v1.0_000125280.2	contig_NW_001922194	scaffold_28	Mp1087439_TGAC_V1.1_scaffold_458	https://genomevolution.org/coge//GEvo.pl?;fid1=43188910;ref2=0;dr2up=350000;dr2down=350000;fid2=2252781084;ref3=0;dr3up=110000;dr3down=110000;rev3=1;fid3=2252666428;dr1up=350000;dr1down=350000;num_seqs=3;autogo=1
1,1,1	LOC100162905	MYZPE13164_G006_v1.0_000096070.1	MYZPE13164_0_v1.0_000125270.1	contig_NW_001922194	scaffold_28	Mp1087439_TGAC_V1.1_scaffold_458	https://genomevolution.org/coge//GEvo.pl?;fid1=43188931;ref2=0;dr2up=380000;dr2down=380000;fid2=2252781097;ref3=0;dr3up=120000;dr3down=120000;rev3=1;fid3=2252666407;dr1up=380000;dr1down=380000;num_seqs=3;autogo=1
1,1,1	LOC100162905	MYZPE13164_G006_v1.0_000096070.1	MYZPE13164_0_v1.0_000125270.1	contig_NW_001922194	scaffold_28	Mp1087439_TGAC_V1.1_scaffold_458	https://genomevolution.org/coge//GEvo.pl?;fid1=43188926;ref2=0;dr2up=380000;dr2down=380000;fid2=2252781097;ref3=0;dr3up=120000;dr3down=120000;rev3=1;fid3=2252666407;dr1up=380000;dr1down=380000;num_seqs=3;autogo=1
1,1,1	LOC100161585	MYZPE13164_G006_v1.0_000096080.1	MYZPE13164_0_v1.0_000125260.1	contig_NW_001922194	scaffold_28	Mp1087439_TGAC_V1.1_scaffold_458	https://genomevolution.org/coge//GEvo.pl?;fid1=43188948;ref2=0;dr2up=390000;dr2down=390000;fid2=2252781114;ref3=0;dr3up=130000;dr3down=130000;rev3=1;fid3=2252666401;dr1up=390000;dr1down=390000;num_seqs=3;autogo=1
1,1,1	LOC100160887	MYZPE13164_G006_v1.0_000095890.1	proxy	contig_NW_001922194	scaffold_28	Mp1087439_TGAC_V1.1_scaffold_458	https://genomevolution.org/coge//GEvo.pl?;fid1=43188967;ref2=0;dr2up=400000;dr2down=400000;fid2=2252780924;ref3=0;dr3up=140000;dr3down=140000;rev3=1;x3=275834;chr3=Mp1087439_TGAC_V1.1_scaffold_458;dsgid3=53456;dr1up=400000;dr1down=400000;num_seqs=3;autogo=1
1,1,1	LOC100159543	MYZPE13164_G006_v1.0_000095920.1	MYZPE13164_0_v1.0_000125250.1	contig_NW_001922194	scaffold_28	Mp1087439_TGAC_V1.1_scaffold_458	https://genomevolution.org/coge//GEvo.pl?;fid1=43188987;ref2=0;dr2up=380000;dr2down=380000;fid2=2252780950;ref3=0;dr3up=140000;dr3down=140000;rev3=1;fid3=2252666398;dr1up=380000;dr1down=380000;num_seqs=3;autogo=1
1,1,1	LOC100168442	proxy	proxy	contig_NW_001922194	scaffold_28	Mp1087439_TGAC_V1.1_scaffold_458	https://genomevolution.org/coge//GEvo.pl?;fid1=43188998;ref2=0;dr2up=400000;dr2down=400000;x2=823225;chr2=scaffold_28;dsgid2=53455;ref3=0;dr3up=140000;dr3down=140000;rev3=1;x3=275834;chr3=Mp1087439_TGAC_V1.1_scaffold_458;dsgid3=53456;dr1up=400000;dr1down=400000;num_seqs=3;autogo=1
1,1,1	LOC100158821	proxy	proxy	contig_NW_001922194	scaffold_28	Mp1087439_TGAC_V1.1_scaffold_458	https://genomevolution.org/coge//GEvo.pl?;fid1=43189007;ref2=0;dr2up=400000;dr2down=400000;x2=823225;chr2=scaffold_28;dsgid2=53455;ref3=0;dr3up=140000;dr3down=140000;rev3=1;x3=275834;chr3=Mp1087439_TGAC_V1.1_scaffold_458;dsgid3=53456;dr1up=400000;dr1down=400000;num_seqs=3;autogo=1
1,1,1	LOC100167719	MYZPE13164_G006_v1.0_000096030.1	MYZPE13164_0_v1.0_000125310.2	contig_NW_001922194	scaffold_28	Mp1087439_TGAC_V1.1_scaffold_458	https://genomevolution.org/coge//GEvo.pl?;fid1=43188853;ref2=0;dr2up=260000;dr2down=260000;fid2=2252781039;ref3=0;dr3up=140000;dr3down=140000;rev3=1;fid3=2252666478;dr1up=260000;dr1down=260000;num_seqs=3;autogo=1
1,1,1	LOC100165691	MYZPE13164_G006_v1.0_000096040.1	MYZPE13164_0_v1.0_000125300.1	contig_NW_001922194	scaffold_28	Mp1087439_TGAC_V1.1_scaffold_458	https://genomevolution.org/coge//GEvo.pl?;fid1=43188872;ref2=0;dr2up=300000;dr2down=300000;fid2=2252781045;ref3=0;dr3up=100000;dr3down=100000;rev3=1;fid3=2252666467;dr1up=300000;dr1down=300000;num_seqs=3;autogo=1
1,1,1	LOC100163652	MYZPE13164_G006_v1.0_000096050.1	MYZPE13164_0_v1.0_000125290.1	contig_NW_001922194	scaffold_28	Mp1087439_TGAC_V1.1_scaffold_458	https://genomevolution.org/coge//GEvo.pl?;fid1=43188886;ref2=0;dr2up=310000;dr2down=310000;fid2=2252781058;ref3=0;dr3up=100000;dr3down=100000;rev3=1;fid3=2252666458;dr1up=310000;dr1down=310000;num_seqs=3;autogo=1
1,1,1	LOC100168389	proxy	proxy	contig_NW_001922204	scaffold_53	Mp1087439_TGAC_V1.1_scaffold_239	https://genomevolution.org/coge//GEvo.pl?;fid1=43189130;ref2=0;dr2up=90000;dr2down=90000;rev2=1;x2=465575;chr2=scaffold_53;dsgid2=53455;ref3=0;dr3up=90000;dr3down=90000;x3=182765;chr3=Mp1087439_TGAC_V1.1_scaffold_239;dsgid3=53456;dr1up=90000;dr1down=90000;num_seqs=3;autogo=1
1,1,1	LOC100165646	proxy	proxy	contig_NW_001922204	scaffold_53	Mp1087439_TGAC_V1.1_scaffold_239	https://genomevolution.org/coge//GEvo.pl?;fid1=43189067;ref2=0;dr2up=90000;dr2down=90000;rev2=1;x2=465575;chr2=scaffold_53;dsgid2=53455;ref3=0;dr3up=90000;dr3down=90000;x3=182765;chr3=Mp1087439_TGAC_V1.1_scaffold_239;dsgid3=53456;dr1up=90000;dr1down=90000;num_seqs=3;autogo=1
1,1,1	43189142	proxy	proxy	contig_NW_001922204	scaffold_53	Mp1087439_TGAC_V1.1_scaffold_239	https://genomevolution.org/coge//GEvo.pl?;fid1=43189142;ref2=0;dr2up=90000;dr2down=90000;rev2=1;x2=465575;chr2=scaffold_53;dsgid2=53455;ref3=0;dr3up=90000;dr3down=90000;x3=182765;chr3=Mp1087439_TGAC_V1.1_scaffold_239;dsgid3=53456;dr1up=90000;dr1down=90000;num_seqs=3;autogo=1
1,1,1	43189147	proxy	proxy	contig_NW_001922204	scaffold_53	Mp1087439_TGAC_V1.1_scaffold_239	https://genomevolution.org/coge//GEvo.pl?;fid1=43189147;ref2=0;dr2up=90000;dr2down=90000;rev2=1;x2=465575;chr2=scaffold_53;dsgid2=53455;ref3=0;dr3up=90000;dr3down=90000;x3=182765;chr3=Mp1087439_TGAC_V1.1_scaffold_239;dsgid3=53456;dr1up=90000;dr1down=90000;num_seqs=3;autogo=1
1,1,1	LOC100163586	proxy	proxy	contig_NW_001922204	scaffold_53	Mp1087439_TGAC_V1.1_scaffold_239	https://genomevolution.org/coge//GEvo.pl?;fid1=43189083;ref2=0;dr2up=90000;dr2down=90000;rev2=1;x2=465575;chr2=scaffold_53;dsgid2=53455;ref3=0;dr3up=90000;dr3down=90000;x3=182765;chr3=Mp1087439_TGAC_V1.1_scaffold_239;dsgid3=53456;dr1up=90000;dr1down=90000;num_seqs=3;autogo=1
1,1,1	LOC100165022	MYZPE13164_G006_v1.0_000147240.1	MYZPE13164_0_v1.0_000072500.1	contig_NW_001922204	scaffold_53	Mp1087439_TGAC_V1.1_scaffold_239	https://genomevolution.org/coge//GEvo.pl?;fid1=43189183;ref2=0;dr2up=90000;dr2down=90000;rev2=1;fid2=2252820388;ref3=0;dr3up=90000;dr3down=90000;fid3=2252631148;dr1up=90000;dr1down=90000;num_seqs=3;autogo=1
1,1,1	LOC100166989	MYZPE13164_G006_v1.0_000147230.1	MYZPE13164_0_v1.0_000072510.1	contig_NW_001922204	scaffold_53	Mp1087439_TGAC_V1.1_scaffold_239	https://genomevolution.org/coge//GEvo.pl?;fid1=43189196;ref2=0;dr2up=70000;dr2down=70000;rev2=1;fid2=2252820385;ref3=0;dr3up=80000;dr3down=80000;fid3=2252631151;dr1up=80000;dr1down=80000;num_seqs=3;autogo=1
1,1,1	LOC100162932	MYZPE13164_G006_v1.0_000147220.1	MYZPE13164_0_v1.0_000072520.1	contig_NW_001922204	scaffold_53	Mp1087439_TGAC_V1.1_scaffold_239	https://genomevolution.org/coge//GEvo.pl?;fid1=43189213;ref2=0;dr2up=70000;dr2down=70000;rev2=1;fid2=2252820380;ref3=0;dr3up=60000;dr3down=60000;fid3=2252631154;dr1up=70000;dr1down=70000;num_seqs=3;autogo=1
1,1,1	LOC100144789	MYZPE13164_G006_v1.0_000147210.1	MYZPE13164_0_v1.0_000072530.1	contig_NW_001922204	scaffold_53	Mp1087439_TGAC_V1.1_scaffold_239	https://genomevolution.org/coge//GEvo.pl?;fid1=43189220;ref2=0;dr2up=60000;dr2down=60000;rev2=1;fid2=2252820364;ref3=0;dr3up=60000;dr3down=60000;fid3=2252631159;dr1up=60000;dr1down=60000;num_seqs=3;autogo=1
1,1,1	LOC100162890	MYZPE13164_G006_v1.0_000147190.1	MYZPE13164_0_v1.0_000072540.1	contig_NW_001922204	scaffold_53	Mp1087439_TGAC_V1.1_scaffold_239	https://genomevolution.org/coge//GEvo.pl?;fid1=43189231;ref2=0;dr2up=50000;dr2down=50000;rev2=1;fid2=2252820355;ref3=0;dr3up=50000;dr3down=50000;fid3=2252631165;dr1up=50000;dr1down=50000;num_seqs=3;autogo=1
1,1,1	LOC100167706	MYZPE13164_G006_v1.0_000147180.3	MYZPE13164_0_v1.0_000072550.1	contig_NW_001922204	scaffold_53	Mp1087439_TGAC_V1.1_scaffold_239	https://genomevolution.org/coge//GEvo.pl?;fid1=43189246;ref2=0;dr2up=70000;dr2down=70000;rev2=1;fid2=2252820349;ref3=0;dr3up=50000;dr3down=50000;fid3=2252631171;dr1up=70000;dr1down=70000;num_seqs=3;autogo=1
1,1,1	LOC100161531	proxy	proxy	contig_NW_001922204	scaffold_53	Mp1087439_TGAC_V1.1_scaffold_239	https://genomevolution.org/coge//GEvo.pl?;fid1=43189095;ref2=0;dr2up=90000;dr2down=90000;rev2=1;x2=465575;chr2=scaffold_53;dsgid2=53455;ref3=0;dr3up=90000;dr3down=90000;x3=182765;chr3=Mp1087439_TGAC_V1.1_scaffold_239;dsgid3=53456;dr1up=90000;dr1down=90000;num_seqs=3;autogo=1
1,1,1	LOC100158753	MYZPE13164_G006_v1.0_000147170.2	MYZPE13164_0_v1.0_000072560.1	contig_NW_001922204	scaffold_53	Mp1087439_TGAC_V1.1_scaffold_239	https://genomevolution.org/coge//GEvo.pl?;fid1=43189259;ref2=0;dr2up=80000;dr2down=80000;rev2=1;fid2=2252820330;ref3=0;dr3up=80000;dr3down=80000;fid3=2252631177;dr1up=80000;dr1down=80000;num_seqs=3;autogo=1
1,1,1	LOC100167674	MYZPE13164_G006_v1.0_000147160.1	MYZPE13164_0_v1.0_000072570.1	contig_NW_001922204	scaffold_53	Mp1087439_TGAC_V1.1_scaffold_239	https://genomevolution.org/coge//GEvo.pl?;fid1=43189269;ref2=0;dr2up=80000;dr2down=80000;rev2=1;fid2=2252820312;ref3=0;dr3up=90000;dr3down=90000;fid3=2252631186;dr1up=90000;dr1down=90000;num_seqs=3;autogo=1
1,1,1	LOC100163634	MYZPE13164_G006_v1.0_000147140.1	MYZPE13164_0_v1.0_000072590.1	contig_NW_001922204	scaffold_53	Mp1087439_TGAC_V1.1_scaffold_239	https://genomevolution.org/coge//GEvo.pl?;fid1=43189284;ref2=0;dr2up=90000;dr2down=90000;rev2=1;fid2=2252820293;ref3=0;dr3up=90000;dr3down=90000;fid3=2252631209;dr1up=90000;dr1down=90000;num_seqs=3;autogo=1
1,1,1	LOC100161569	MYZPE13164_G006_v1.0_000147130.1	MYZPE13164_0_v1.0_000072600.1	contig_NW_001922204	scaffold_53	Mp1087439_TGAC_V1.1_scaffold_239	https://genomevolution.org/coge//GEvo.pl?;fid1=43189300;ref2=0;dr2up=120000;dr2down=120000;rev2=1;fid2=2252820288;ref3=0;dr3up=100000;dr3down=100000;fid3=2252631219;dr1up=120000;dr1down=120000;num_seqs=3;autogo=1
1,1,1	LOC100161987	MYZPE13164_G006_v1.0_000188900.1	MYZPE13164_0_v1.0_000009650.1	contig_NW_001922208	scaffold_85	Mp1087439_TGAC_V1.1_scaffold_109	https://genomevolution.org/coge//GEvo.pl?;fid1=43189732;ref2=0;dr2up=170000;dr2down=170000;rev2=1;fid2=2252852250;ref3=0;dr3up=160000;dr3down=160000;rev3=1;fid3=2252582204;dr1up=170000;dr1down=170000;num_seqs=3;autogo=1
1,1,1	LOC100165422	MYZPE13164_G006_v1.0_000188890.1	MYZPE13164_0_v1.0_000009640.1	contig_NW_001922208	scaffold_85	Mp1087439_TGAC_V1.1_scaffold_109	https://genomevolution.org/coge//GEvo.pl?;fid1=43189741;ref2=0;dr2up=170000;dr2down=170000;rev2=1;fid2=2252852244;ref3=0;dr3up=170000;dr3down=170000;rev3=1;fid3=2252582198;dr1up=170000;dr1down=170000;num_seqs=3;autogo=1
1,1,1	LOC100163365	MYZPE13164_G006_v1.0_000188880.1	MYZPE13164_0_v1.0_000009630.1	contig_NW_001922208	scaffold_85	Mp1087439_TGAC_V1.1_scaffold_109	https://genomevolution.org/coge//GEvo.pl?;fid1=43189756;ref2=0;dr2up=180000;dr2down=180000;rev2=1;fid2=2252852235;ref3=0;dr3up=180000;dr3down=180000;rev3=1;fid3=2252582193;dr1up=180000;dr1down=180000;num_seqs=3;autogo=1
1,1,1	LOC100159947	MYZPE13164_G006_v1.0_000188870.1	MYZPE13164_0_v1.0_000009620.1	contig_NW_001922208	scaffold_85	Mp1087439_TGAC_V1.1_scaffold_109	https://genomevolution.org/coge//GEvo.pl?;fid1=43189774;ref2=0;dr2up=180000;dr2down=180000;rev2=1;fid2=2252852226;ref3=0;dr3up=180000;dr3down=180000;rev3=1;fid3=2252582184;dr1up=180000;dr1down=180000;num_seqs=3;autogo=1
1,1,1	LOC100161326	MYZPE13164_G006_v1.0_000188860.1	MYZPE13164_0_v1.0_000009610.1	contig_NW_001922208	scaffold_85	Mp1087439_TGAC_V1.1_scaffold_109	https://genomevolution.org/coge//GEvo.pl?;fid1=43189785;ref2=0;dr2up=200000;dr2down=200000;rev2=1;fid2=2252852220;ref3=0;dr3up=200000;dr3down=200000;rev3=1;fid3=2252582178;dr1up=200000;dr1down=200000;num_seqs=3;autogo=1
1,1,1	LOC100168170	MYZPE13164_G006_v1.0_000188850.1	MYZPE13164_0_v1.0_000009590.1	contig_NW_001922208	scaffold_85	Mp1087439_TGAC_V1.1_scaffold_109	https://genomevolution.org/coge//GEvo.pl?;fid1=43189807;ref2=0;dr2up=290000;dr2down=290000;rev2=1;fid2=2252852205;ref3=0;dr3up=290000;dr3down=290000;rev3=1;fid3=2252582156;dr1up=290000;dr1down=290000;num_seqs=3;autogo=1
1,1,1	LOC100168826	MYZPE13164_G006_v1.0_000188950.1	MYZPE13164_0_v1.0_000009700.1	contig_NW_001922208	scaffold_85	Mp1087439_TGAC_V1.1_scaffold_109	https://genomevolution.org/coge//GEvo.pl?;fid1=43189665;ref2=0;dr2up=200000;dr2down=200000;rev2=1;fid2=2252852311;ref3=0;dr3up=200000;dr3down=200000;rev3=1;fid3=2252582251;dr1up=200000;dr1down=200000;num_seqs=3;autogo=1
1,1,1	LOC100164734	MYZPE13164_G006_v1.0_000188920.1	MYZPE13164_0_v1.0_000009670.1	contig_NW_001922208	scaffold_85	Mp1087439_TGAC_V1.1_scaffold_109	https://genomevolution.org/coge//GEvo.pl?;fid1=43189694;ref2=0;dr2up=110000;dr2down=110000;rev2=1;fid2=2252852271;ref3=0;dr3up=110000;dr3down=110000;rev3=1;fid3=2252582215;dr1up=110000;dr1down=110000;num_seqs=3;autogo=1
1,1,1	LOC100164050	MYZPE13164_G006_v1.0_000188930.1	MYZPE13164_0_v1.0_000009680.1	contig_NW_001922208	scaffold_85	Mp1087439_TGAC_V1.1_scaffold_109	https://genomevolution.org/coge//GEvo.pl?;fid1=43189679;ref2=0;dr2up=190000;dr2down=190000;rev2=1;fid2=2252852292;ref3=0;dr3up=190000;dr3down=190000;rev3=1;fid3=2252582236;dr1up=190000;dr1down=190000;num_seqs=3;autogo=1
1,1,1	LOC100168824	MYZPE13164_G006_v1.0_000074580.1	MYZPE13164_0_v1.0_000036060.1	contig_NW_001922211	scaffold_21	Mp1087439_TGAC_V1.1_scaffold_1426	https://genomevolution.org/coge//GEvo.pl?;fid1=43190137;ref2=0;dr2up=60000;dr2down=60000;fid2=2252765826;ref3=0;dr3up=40000;dr3down=40000;fid3=2252600889;dr1up=60000;dr1down=60000;num_seqs=3;autogo=1
1,1,1	LOC100165419	MYZPE13164_G006_v1.0_000074610.2	MYZPE13164_0_v1.0_000036080.1	contig_NW_001922211	scaffold_21	Mp1087439_TGAC_V1.1_scaffold_1426	https://genomevolution.org/coge//GEvo.pl?;fid1=43190151;ref2=0;dr2up=70000;dr2down=70000;fid2=2252765857;ref3=0;dr3up=20000;dr3down=20000;fid3=2252600916;dr1up=70000;dr1down=70000;num_seqs=3;autogo=1
1,1,1	LOC100163362	MYZPE13164_G006_v1.0_000074620.1	MYZPE13164_0_v1.0_000036090.1	contig_NW_001922211	scaffold_21	Mp1087439_TGAC_V1.1_scaffold_1426	https://genomevolution.org/coge//GEvo.pl?;fid1=43190161;ref2=0;dr2up=80000;dr2down=80000;fid2=2252765866;ref3=0;dr3up=30000;dr3down=30000;fid3=2252600921;dr1up=80000;dr1down=80000;num_seqs=3;autogo=1
1,1,1	LOC100168166	MYZPE13164_G006_v1.0_000074630.1	MYZPE13164_0_v1.0_000036100.1	contig_NW_001922211	scaffold_21	Mp1087439_TGAC_V1.1_scaffold_1426	https://genomevolution.org/coge//GEvo.pl?;fid1=43190182;ref2=0;dr2up=90000;dr2down=90000;fid2=2252765884;ref3=0;dr3up=40000;dr3down=40000;fid3=2252600943;dr1up=90000;dr1down=90000;num_seqs=3;autogo=1
1,1,1	LOC100159234	MYZPE13164_G006_v1.0_000151870.1	MYZPE13164_0_v1.0_000200460.1	contig_NW_001922213	scaffold_562	Mp1087439_TGAC_V1.1_scaffold_985	https://genomevolution.org/coge//GEvo.pl?;fid1=43190387;ref2=0;dr2up=100000;dr2down=100000;fid2=2252824241;ref3=0;dr3up=70000;dr3down=70000;fid3=2252717907;dr1up=100000;dr1down=100000;num_seqs=3;autogo=1
1,1,1	LOC100160584	MYZPE13164_G006_v1.0_000151820.1	MYZPE13164_0_v1.0_000200420.4	contig_NW_001922213	scaffold_562	Mp1087439_TGAC_V1.1_scaffold_985	https://genomevolution.org/coge//GEvo.pl?;fid1=43190322;ref2=0;dr2up=100000;dr2down=100000;fid2=2252824200;ref3=0;dr3up=60000;dr3down=60000;fid3=2252717859;dr1up=100000;dr1down=100000;num_seqs=3;autogo=1
1,1,1	LOC100169478	MYZPE13164_G006_v1.0_000151830.1	MYZPE13164_0_v1.0_000200430.1	contig_NW_001922213	scaffold_562	Mp1087439_TGAC_V1.1_scaffold_985	https://genomevolution.org/coge//GEvo.pl?;fid1=43190335;ref2=0;dr2up=70000;dr2down=70000;fid2=2252824205;ref3=0;dr3up=50000;dr3down=50000;fid3=2252717864;dr1up=70000;dr1down=70000;num_seqs=3;autogo=1
1,1,1	LOC100167404	MYZPE13164_G006_v1.0_000151840.1	MYZPE13164_0_v1.0_000200440.1	contig_NW_001922213	scaffold_562	Mp1087439_TGAC_V1.1_scaffold_985	https://genomevolution.org/coge//GEvo.pl?;fid1=43190345;ref2=0;dr2up=60000;dr2down=60000;fid2=2252824215;ref3=0;dr3up=50000;dr3down=50000;fid3=2252717868;dr1up=60000;dr1down=60000;num_seqs=3;autogo=1
1,1,1	LOC100169027	proxy	proxy	contig_NW_001922236	scaffold_597	Mp1087439_TGAC_V1.1_scaffold_469	https://genomevolution.org/coge//GEvo.pl?;fid1=43191837;ref2=0;dr2up=40000;dr2down=40000;rev2=1;x2=163596;chr2=scaffold_597;dsgid2=53455;ref3=0;dr3up=30000;dr3down=30000;rev3=1;x3=79981;chr3=Mp1087439_TGAC_V1.1_scaffold_469;dsgid3=53456;dr1up=40000;dr1down=40000;num_seqs=3;autogo=1
1,1,1	LOC100166955	MYZPE13164_G006_v1.0_000156080.1	MYZPE13164_0_v1.0_000127400.2	contig_NW_001922236	scaffold_597	Mp1087439_TGAC_V1.1_scaffold_469	https://genomevolution.org/coge//GEvo.pl?;fid1=43191879;ref2=0;dr2up=40000;dr2down=40000;rev2=1;fid2=2252827699;ref3=0;dr3up=40000;dr3down=40000;rev3=1;fid3=2252667763;dr1up=40000;dr1down=40000;num_seqs=3;autogo=1
1,1,1	LOC100160144	proxy	proxy	contig_NW_001922236	scaffold_597	Mp1087439_TGAC_V1.1_scaffold_469	https://genomevolution.org/coge//GEvo.pl?;fid1=43191854;ref2=0;dr2up=40000;dr2down=40000;rev2=1;x2=163596;chr2=scaffold_597;dsgid2=53455;ref3=0;dr3up=30000;dr3down=30000;rev3=1;x3=79981;chr3=Mp1087439_TGAC_V1.1_scaffold_469;dsgid3=53456;dr1up=40000;dr1down=40000;num_seqs=3;autogo=1
1,1,1	LOC100160144	proxy	proxy	contig_NW_001922236	scaffold_597	Mp1087439_TGAC_V1.1_scaffold_469	https://genomevolution.org/coge//GEvo.pl?;fid1=43191858;ref2=0;dr2up=40000;dr2down=40000;rev2=1;x2=163596;chr2=scaffold_597;dsgid2=53455;ref3=0;dr3up=30000;dr3down=30000;rev3=1;x3=79981;chr3=Mp1087439_TGAC_V1.1_scaffold_469;dsgid3=53456;dr1up=40000;dr1down=40000;num_seqs=3;autogo=1
1,1,1	LOC100164934	MYZPE13164_G006_v1.0_000156070.2	MYZPE13164_0_v1.0_000127390.1	contig_NW_001922236	scaffold_597	Mp1087439_TGAC_V1.1_scaffold_469	https://genomevolution.org/coge//GEvo.pl?;fid1=43191896;ref2=0;dr2up=20000;dr2down=20000;rev2=1;fid2=2252827689;ref3=0;dr3up=30000;dr3down=30000;rev3=1;fid3=2252667750;dr1up=30000;dr1down=30000;num_seqs=3;autogo=1
1,1,1	LOC100162844	MYZPE13164_G006_v1.0_000156060.1	MYZPE13164_0_v1.0_000127380.2	contig_NW_001922236	scaffold_597	Mp1087439_TGAC_V1.1_scaffold_469	https://genomevolution.org/coge//GEvo.pl?;fid1=43191910;ref2=0;dr2up=20000;dr2down=20000;rev2=1;fid2=2252827679;ref3=0;dr3up=20000;dr3down=20000;rev3=1;fid3=2252667745;dr1up=20000;dr1down=20000;num_seqs=3;autogo=1
1,1,1	LOC100160817	MYZPE13164_G006_v1.0_000156050.1	MYZPE13164_0_v1.0_000127370.1	contig_NW_001922236	scaffold_597	Mp1087439_TGAC_V1.1_scaffold_469	https://genomevolution.org/coge//GEvo.pl?;fid1=43191930;ref2=0;dr2up=30000;dr2down=30000;rev2=1;fid2=2252827661;ref3=0;dr3up=30000;dr3down=30000;rev3=1;fid3=2252667734;dr1up=30000;dr1down=30000;num_seqs=3;autogo=1
1,1,1	LOC100158746	MYZPE13164_G006_v1.0_000156040.1	MYZPE13164_0_v1.0_000127360.1	contig_NW_001922236	scaffold_597	Mp1087439_TGAC_V1.1_scaffold_469	https://genomevolution.org/coge//GEvo.pl?;fid1=43191944;ref2=0;dr2up=40000;dr2down=40000;rev2=1;fid2=2252827650;ref3=0;dr3up=30000;dr3down=30000;rev3=1;fid3=2252667723;dr1up=40000;dr1down=40000;num_seqs=3;autogo=1
1,1,1	LOC100165551	MYZPE13164_G006_v1.0_000156030.1	MYZPE13164_0_v1.0_000127350.1	contig_NW_001922236	scaffold_597	Mp1087439_TGAC_V1.1_scaffold_469	https://genomevolution.org/coge//GEvo.pl?;fid1=43191959;ref2=0;dr2up=60000;dr2down=60000;rev2=1;fid2=2252827645;ref3=0;dr3up=60000;dr3down=60000;rev3=1;fid3=2252667718;dr1up=60000;dr1down=60000;num_seqs=3;autogo=1
1,1,1	LOC100164705	MYZPE13164_G006_v1.0_000018220.2	MYZPE13164_0_v1.0_000037860.3	contig_NW_001922282	scaffold_117	Mp1087439_TGAC_V1.1_scaffold_146	https://genomevolution.org/coge//GEvo.pl?;fid1=43193858;ref2=0;dr2up=350000;dr2down=350000;fid2=2252730604;ref3=0;dr3up=80000;dr3down=80000;fid3=2252602559;dr1up=350000;dr1down=350000;num_seqs=3;autogo=1
1,1,1	LOC100164087	MYZPE13164_G006_v1.0_000018230.2	MYZPE13164_0_v1.0_000037870.3	contig_NW_001922282	scaffold_117	Mp1087439_TGAC_V1.1_scaffold_146	https://genomevolution.org/coge//GEvo.pl?;fid1=43193871;ref2=0;dr2up=360000;dr2down=360000;fid2=2252730629;ref3=0;dr3up=90000;dr3down=90000;fid3=2252602580;dr1up=360000;dr1down=360000;num_seqs=3;autogo=1
1,1,1	LOC100162611	MYZPE13164_G006_v1.0_000018240.1	MYZPE13164_0_v1.0_000037880.1	contig_NW_001922282	scaffold_117	Mp1087439_TGAC_V1.1_scaffold_146	https://genomevolution.org/coge//GEvo.pl?;fid1=43193886;ref2=0;dr2up=370000;dr2down=370000;fid2=2252730640;ref3=0;dr3up=100000;dr3down=100000;fid3=2252602585;dr1up=370000;dr1down=370000;num_seqs=3;autogo=1
1,1,1	LOC100162024	MYZPE13164_G006_v1.0_000018270.3	MYZPE13164_0_v1.0_000037900.2	contig_NW_001922282	scaffold_117	Mp1087439_TGAC_V1.1_scaffold_146	https://genomevolution.org/coge//GEvo.pl?;fid1=43193916;ref2=0;dr2up=400000;dr2down=400000;fid2=2252730677;ref3=0;dr3up=130000;dr3down=130000;fid3=2252602612;dr1up=400000;dr1down=400000;num_seqs=3;autogo=1
1,1,1	LOC100168873	MYZPE13164_G006_v1.0_000018210.1	MYZPE13164_0_v1.0_000037850.1	contig_NW_001922282	scaffold_117	Mp1087439_TGAC_V1.1_scaffold_146	https://genomevolution.org/coge//GEvo.pl?;fid1=43193844;ref2=0;dr2up=340000;dr2down=340000;fid2=2252730595;ref3=0;dr3up=70000;dr3down=70000;fid3=2252602545;dr1up=340000;dr1down=340000;num_seqs=3;autogo=1
1,1,1	LOC100159989	MYZPE13164_G006_v1.0_000018200.1	MYZPE13164_0_v1.0_000037840.1	contig_NW_001922282	scaffold_117	Mp1087439_TGAC_V1.1_scaffold_146	https://genomevolution.org/coge//GEvo.pl?;fid1=43193824;ref2=0;dr2up=280000;dr2down=280000;fid2=2252730586;ref3=0;dr3up=100000;dr3down=100000;fid3=2252602536;dr1up=280000;dr1down=280000;num_seqs=3;autogo=1
1,1,1	LOC100166092	MYZPE13164_G006_v1.0_000146200.1	MYZPE13164_0_v1.0_000186410.1	contig_NW_001922305	scaffold_522	Mp1087439_TGAC_V1.1_scaffold_863	https://genomevolution.org/coge//GEvo.pl?;fid1=43194550;ref2=0;dr2up=50000;dr2down=50000;fid2=2252819481;ref3=0;dr3up=50000;dr3down=50000;fid3=2252707400;dr1up=50000;dr1down=50000;num_seqs=3;autogo=1
1,1,1	LOC100164051	MYZPE13164_G006_v1.0_000146210.1	MYZPE13164_0_v1.0_000186420.1	contig_NW_001922305	scaffold_522	Mp1087439_TGAC_V1.1_scaffold_863	https://genomevolution.org/coge//GEvo.pl?;fid1=43194568;ref2=0;dr2up=30000;dr2down=30000;fid2=2252819497;ref3=0;dr3up=30000;dr3down=30000;fid3=2252707416;dr1up=30000;dr1down=30000;num_seqs=3;autogo=1
[truncated: 1,525 more rows]

## Sheet: 1,1,0
hortologue rate	A. pisum strain LSR1	M. persicae G006b	M. persicae O	A. pisum strain LSR1	M. persicae G006b	M. persicae O	GEvo link
[truncated: 362 more rows]

## Sheet: 1,0,1
hortologue rate	A. pisum strain LSR1	M. persicae G006b	M. persicae O	A. pisum strain LSR1	M. persicae G006b	M. persicae O	GEvo link
[truncated: 139 more rows]
